# Supplementary material for: Robust in-silico identification of cancer cell lines based on next generation sequencing
Source: Oncotarget. 2017 Mar 10;8(21):34310–20. doi: 10.18632/oncotarget.16110 (PMC5470969; doi:10.18632/oncotarget.16110)
Supplement: Supplementary file 2 [file oncotarget-08-34310-s002.xlsx]

## Sheet: Explanation
Explanation:
CCL	Cancer Cell Line that is being used as query input, always with an underliner at the end to in indicate the source of the sample
Name_identical	CCLs defined as identical or related because their names are identical after stripping all alpha-numerical symbols
Related	CCLE defined as identical or related because publications and similar sources provide information on them being identical although their names don't match
Merged	Merged column 'Related' and 'Name_identical'. This column represents the whole set of true positive identifications for a particular query CCL
Naked_merged	Standardized CCL name without source labels

## Sheet: Goldstandard
CCL	#	Related	Merged	Naked_merged
201T_COSMIC	201T_COSMIC		201T_COSMIC	201T
22RV1_COSMIC	22RV1_COSMIC,22RV1_CCLE		22RV1_CCLE,22RV1_COSMIC	22RV1
23132-87_COSMIC	23132-87_COSMIC,2313287_CCLE		23132-87_COSMIC,2313287_CCLE	2313287
42-MG-BA_COSMIC	42-MG-BA_COSMIC,42MGBA_CCLE		42-MG-BA_COSMIC,42MGBA_CCLE	42MGBA
451LU_COSMIC	451LU_COSMIC		451LU_COSMIC	451LU
5637_COSMIC	5637_COSMIC,5637_CCLE		5637_CCLE,5637_COSMIC	5637
639-V_COSMIC	639-V_COSMIC,639V_CCLE		639-V_COSMIC,639V_CCLE	639V
647-V_COSMIC	647-V_COSMIC,647V_CCLE		647-V_COSMIC,647V_CCLE	647V
697_COSMIC	697_COSMIC,697_CCLE		697_CCLE,697_COSMIC	697
769-P_COSMIC	769-P_COSMIC,769P_CCLE		769-P_COSMIC,769P_CCLE	769P
786-0_COSMIC	786-0_COSMIC,786_0_CELLMINER		786_0_CELLMINER,786-0_COSMIC	7860
8-MG-BA_COSMIC	8-MG-BA_COSMIC,8MGBA_CCLE		8-MG-BA_COSMIC,8MGBA_CCLE	8MGBA
8305C_COSMIC	8305C_COSMIC,8305C_CCLE		8305C_CCLE,8305C_COSMIC	8305C
8505C_COSMIC	8505C_COSMIC,8505C_CCLE		8505C_CCLE,8505C_COSMIC	8505C
A101D_COSMIC	A101D_COSMIC,A101D_CCLE		A101D_CCLE,A101D_COSMIC	A101D
A172_COSMIC	A172_COSMIC,A172_CCLE		A172_CCLE,A172_COSMIC	A172
A204_COSMIC	A204_COSMIC,A204_CCLE		A204_CCLE,A204_COSMIC	A204
A2058_COSMIC	A2058_COSMIC,A2058_CCLE		A2058_CCLE,A2058_COSMIC	A2058
A253_COSMIC	A253_COSMIC,A253_CCLE		A253_CCLE,A253_COSMIC	A253
A2780_COSMIC	A2780_COSMIC,A2780_CCLE		A2780_CCLE,A2780_COSMIC	A2780
A3-KAW_COSMIC	A3-KAW_COSMIC,A3KAW_CCLE		A3-KAW_COSMIC,A3KAW_CCLE	A3KAW
A375_COSMIC	A375_COSMIC,A375_CCLE		A375_CCLE,A375_COSMIC	A375
A388_COSMIC	A388_COSMIC		A388_COSMIC	A388
A4-FUK_COSMIC	A4-FUK_COSMIC,A4FUK_CCLE		A4-FUK_COSMIC,A4FUK_CCLE	A4FUK
A427_COSMIC	A427_COSMIC		A427_COSMIC	A427
A431_COSMIC	A431_COSMIC		A431_COSMIC	A431
A498_COSMIC	A498_COSMIC,A498_CCLE,A498_CELLMINER		A498_CCLE,A498_CELLMINER,A498_COSMIC	A498
A549_COSMIC	A549_COSMIC,A549_CCLE,A549_CELLMINER		A549_CCLE,A549_CELLMINER,A549_COSMIC	A549
A673_COSMIC	A673_COSMIC,A673_CCLE		A673_CCLE,A673_COSMIC	A673
A704_COSMIC	A704_COSMIC,A704_CCLE		A704_CCLE,A704_COSMIC	A704
ABC-1_COSMIC	ABC-1_COSMIC,ABC1_CCLE		ABC-1_COSMIC,ABC1_CCLE	ABC1
ACHN_COSMIC	ACHN_COSMIC,ACHN_CCLE,ACHN_CELLMINER		ACHN_CCLE,ACHN_CELLMINER,ACHN_COSMIC	ACHN
ACN_COSMIC	ACN_COSMIC		ACN_COSMIC	ACN
AGS_COSMIC	AGS_COSMIC,AGS_CCLE		AGS_CCLE,AGS_COSMIC	AGS
ALL-PO_COSMIC	ALL-PO_COSMIC		ALL-PO_COSMIC	ALLPO
ALL-SIL_COSMIC	ALL-SIL_COSMIC,ALLSIL_CCLE		ALL-SIL_COSMIC,ALLSIL_CCLE	ALLSIL
AM-38_COSMIC	AM-38_COSMIC,AM38_CCLE		AM-38_COSMIC,AM38_CCLE	AM38
AMO-1_COSMIC	AMO-1_COSMIC,AMO1_CCLE		AMO-1_COSMIC,AMO1_CCLE	AMO1
AN3-CA_COSMIC	AN3-CA_COSMIC,AN3CA_CCLE		AN3-CA_COSMIC,AN3CA_CCLE	AN3CA
ARH-77_COSMIC	ARH-77_COSMIC		ARH-77_COSMIC	ARH77
ASH-3_COSMIC	ASH-3_COSMIC		ASH-3_COSMIC	ASH3
ASPC-1_COSMIC	ASPC-1_COSMIC,ASPC1_CCLE		ASPC-1_COSMIC,ASPC1_CCLE	ASPC1
ATN-1_COSMIC	ATN-1_COSMIC		ATN-1_COSMIC	ATN1
AU565_COSMIC	AU565_COSMIC,AU565_CCLE	SKBR3_CCLE	AU565_CCLE,AU565_COSMIC,SKBR3_CCLE	AU565,SKBR3
BALL-1_COSMIC	BALL-1_COSMIC		BALL-1_COSMIC	BALL1
BB30-HNC_COSMIC	BB30-HNC_COSMIC		BB30-HNC_COSMIC	BB30HNC
BB49-HNC_COSMIC	BB49-HNC_COSMIC		BB49-HNC_COSMIC	BB49HNC
BB65-RCC_COSMIC	BB65-RCC_COSMIC		BB65-RCC_COSMIC	BB65RCC
BC-1_COSMIC	BC-1_COSMIC		BC-1_COSMIC	BC1
BC-3_COSMIC	BC-3_COSMIC		BC-3_COSMIC	BC3
BCPAP_COSMIC	BCPAP_COSMIC,BCPAP_CCLE		BCPAP_CCLE,BCPAP_COSMIC	BCPAP
BE-13_COSMIC	BE-13_COSMIC	PEER_CCLE	BE-13_COSMIC,PEER_CCLE	BE13,PEER
BE2-M17_COSMIC	BE2-M17_COSMIC		BE2-M17_COSMIC	BE2M17
BECKER_COSMIC	BECKER_COSMIC,BECKER_CCLE		BECKER_CCLE,BECKER_COSMIC	BECKER
BEN_COSMIC	BEN_COSMIC,BEN_CCLE		BEN_CCLE,BEN_COSMIC	BEN
BFTC-905_COSMIC	BFTC-905_COSMIC,BFTC905_CCLE		BFTC-905_COSMIC,BFTC905_CCLE	BFTC905
BFTC-909_COSMIC	BFTC-909_COSMIC,BFTC909_CCLE		BFTC-909_COSMIC,BFTC909_CCLE	BFTC909
BHT-101_COSMIC	BHT-101_COSMIC		BHT-101_COSMIC	BHT101
BHY_COSMIC	BHY_COSMIC,BHY_CCLE		BHY_CCLE,BHY_COSMIC	BHY
BICR10_COSMIC	BICR10_COSMIC		BICR10_COSMIC	BICR10
BICR22_COSMIC	BICR22_COSMIC		BICR22_COSMIC	BICR22
BICR31_COSMIC	BICR31_COSMIC,BICR31_CCLE		BICR31_CCLE,BICR31_COSMIC	BICR31
BICR78_COSMIC	BICR78_COSMIC		BICR78_COSMIC	BICR78
BL-41_COSMIC	BL-41_COSMIC,BL41_CCLE		BL-41_COSMIC,BL41_CCLE	BL41
BL-70_COSMIC	BL-70_COSMIC,BL70_CCLE		BL-70_COSMIC,BL70_CCLE	BL70
BONNA-12_COSMIC	BONNA-12_COSMIC		BONNA-12_COSMIC	BONNA12
BPH-1_COSMIC	BPH-1_COSMIC		BPH-1_COSMIC	BPH1
BT-20_COSMIC	BT-20_COSMIC,BT20_CCLE		BT-20_COSMIC,BT20_CCLE	BT20
BT-474_COSMIC	BT-474_COSMIC,BT474_CCLE		BT-474_COSMIC,BT474_CCLE	BT474
BT-483_COSMIC	BT-483_COSMIC,BT483_CCLE		BT-483_COSMIC,BT483_CCLE	BT483
BT-549_COSMIC	BT-549_COSMIC,BT549_CCLE,BT_549_CELLMINER		BT_549_CELLMINER,BT-549_COSMIC,BT549_CCLE	BT549
BV-173_COSMIC	BV-173_COSMIC,BV173_CCLE		BV-173_COSMIC,BV173_CCLE	BV173
BXPC-3_COSMIC	BXPC-3_COSMIC,BXPC3_CCLE		BXPC-3_COSMIC,BXPC3_CCLE	BXPC3
C-33-A_COSMIC	C-33-A_COSMIC		C-33-A_COSMIC	C33A
C-4-I_COSMIC	C-4-I_COSMIC		C-4-I_COSMIC	C4I
C2BBE1_COSMIC	C2BBE1_COSMIC,C2BBE1_CCLE		C2BBE1_CCLE,C2BBE1_COSMIC	C2BBE1
C32_COSMIC	C32_COSMIC,C32_CCLE		C32_CCLE,C32_COSMIC	C32
C3A_COSMIC	C3A_COSMIC,C3A_CCLE	HEPG2_CCLE	C3A_CCLE,C3A_COSMIC,HEPG2_CCLE	C3A,HEPG2
CA-SKI_COSMIC	CA-SKI_COSMIC		CA-SKI_COSMIC	CASKI
CA46_COSMIC	CA46_COSMIC,CA46_CCLE		CA46_CCLE,CA46_COSMIC	CA46
CA9-22_COSMIC	CA9-22_COSMIC		CA9-22_COSMIC	CA922
CADO-ES1_COSMIC	CADO-ES1_COSMIC,CADOES1_CCLE		CADO-ES1_COSMIC,CADOES1_CCLE	CADOES1
CAKI-1_COSMIC	CAKI-1_COSMIC,CAKI1_CCLE,CAKI_1_CELLMINER		CAKI_1_CELLMINER,CAKI-1_COSMIC,CAKI1_CCLE	CAKI1
CAL-120_COSMIC	CAL-120_COSMIC,CAL120_CCLE		CAL-120_COSMIC,CAL120_CCLE	CAL120
CAL-12T_COSMIC	CAL-12T_COSMIC,CAL12T_CCLE		CAL-12T_COSMIC,CAL12T_CCLE	CAL12T
CAL-148_COSMIC	CAL-148_COSMIC,CAL148_CCLE		CAL-148_COSMIC,CAL148_CCLE	CAL148
CAL-27_COSMIC	CAL-27_COSMIC,CAL27_CCLE		CAL-27_COSMIC,CAL27_CCLE	CAL27
CAL-29_COSMIC	CAL-29_COSMIC,CAL29_CCLE		CAL-29_COSMIC,CAL29_CCLE	CAL29
CAL-33_COSMIC	CAL-33_COSMIC,CAL33_CCLE		CAL-33_COSMIC,CAL33_CCLE	CAL33
CAL-39_COSMIC	CAL-39_COSMIC		CAL-39_COSMIC	CAL39
CAL-51_COSMIC	CAL-51_COSMIC,CAL51_CCLE		CAL-51_COSMIC,CAL51_CCLE	CAL51
CAL-54_COSMIC	CAL-54_COSMIC,CAL54_CCLE		CAL-54_COSMIC,CAL54_CCLE	CAL54
CAL-62_COSMIC	CAL-62_COSMIC,CAL62_CCLE		CAL-62_COSMIC,CAL62_CCLE	CAL62
CAL-72_COSMIC	CAL-72_COSMIC		CAL-72_COSMIC	CAL72
CAL-78_COSMIC	CAL-78_COSMIC,CAL78_CCLE		CAL-78_COSMIC,CAL78_CCLE	CAL78
CAL-85-1_COSMIC	CAL-85-1_COSMIC,CAL851_CCLE		CAL-85-1_COSMIC,CAL851_CCLE	CAL851
CALU-3_COSMIC	CALU-3_COSMIC,CALU3_CCLE		CALU-3_COSMIC,CALU3_CCLE	CALU3
CALU-6_COSMIC	CALU-6_COSMIC,CALU6_CCLE		CALU-6_COSMIC,CALU6_CCLE	CALU6
CAMA-1_COSMIC	CAMA-1_COSMIC,CAMA1_CCLE		CAMA-1_COSMIC,CAMA1_CCLE	CAMA1
CAOV-3_COSMIC	CAOV-3_COSMIC,CAOV3_CCLE		CAOV-3_COSMIC,CAOV3_CCLE	CAOV3
CAOV-4_COSMIC	CAOV-4_COSMIC,CAOV4_CCLE		CAOV-4_COSMIC,CAOV4_CCLE	CAOV4
CAPAN-1_COSMIC	CAPAN-1_COSMIC,CAPAN1_CCLE		CAPAN-1_COSMIC,CAPAN1_CCLE	CAPAN1
CAPAN-2_COSMIC	CAPAN-2_COSMIC,CAPAN2_CCLE		CAPAN-2_COSMIC,CAPAN2_CCLE	CAPAN2
CAR-1_COSMIC	CAR-1_COSMIC		CAR-1_COSMIC	CAR1
CAS-1_COSMIC	CAS-1_COSMIC,CAS1_CCLE		CAS-1_COSMIC,CAS1_CCLE	CAS1
CCF-STTG1_COSMIC	CCF-STTG1_COSMIC,CCFSTTG1_CCLE		CCF-STTG1_COSMIC,CCFSTTG1_CCLE	CCFSTTG1
CCK-81_COSMIC	CCK-81_COSMIC,CCK81_CCLE		CCK-81_COSMIC,CCK81_CCLE	CCK81
CCRF-CEM_COSMIC	CCRF-CEM_COSMIC,CCRF_CEM_CELLMINER		CCRF_CEM_CELLMINER,CCRF-CEM_COSMIC	CCRFCEM
CESS_COSMIC	CESS_COSMIC		CESS_COSMIC	CESS
CFPAC-1_COSMIC	CFPAC-1_COSMIC,CFPAC1_CCLE		CFPAC-1_COSMIC,CFPAC1_CCLE	CFPAC1
CGTH-W-1_COSMIC	CGTH-W-1_COSMIC,CGTHW1_CCLE	SW579_CCLE	CGTH-W-1_COSMIC,CGTHW1_CCLE,SW579_CCLE	CGTHW1,SW579
CHAGO-K-1_COSMIC	CHAGO-K-1_COSMIC,CHAGOK1_CCLE		CHAGO-K-1_COSMIC,CHAGOK1_CCLE	CHAGOK1
CHL-1_COSMIC	CHL-1_COSMIC,CHL1_CCLE		CHL-1_COSMIC,CHL1_CCLE	CHL1
CHP-126_COSMIC	CHP-126_COSMIC		CHP-126_COSMIC	CHP126
CHP-134_COSMIC	CHP-134_COSMIC		CHP-134_COSMIC	CHP134
CHP-212_COSMIC	CHP-212_COSMIC,CHP212_CCLE		CHP-212_COSMIC,CHP212_CCLE	CHP212
CHSA0011_COSMIC	CHSA0011_COSMIC		CHSA0011_COSMIC	CHSA0011
CHSA0108_COSMIC	CHSA0108_COSMIC		CHSA0108_COSMIC	CHSA0108
CHSA8926_COSMIC	CHSA8926_COSMIC		CHSA8926_COSMIC	CHSA8926
CL-11_COSMIC	CL-11_COSMIC,CL11_CCLE		CL-11_COSMIC,CL11_CCLE	CL11
CL-34_COSMIC	CL-34_COSMIC,CL34_CCLE		CL-34_COSMIC,CL34_CCLE	CL34
CL-40_COSMIC	CL-40_COSMIC,CL40_CCLE		CL-40_COSMIC,CL40_CCLE	CL40
CMK_COSMIC	CMK_COSMIC,CMK_CCLE	CMK115_CCLE	CMK_CCLE,CMK_COSMIC,CMK115_CCLE	CMK,CMK115
CML-T1_COSMIC	CML-T1_COSMIC,CMLT1_CCLE		CML-T1_COSMIC,CMLT1_CCLE	CMLT1
COLO-205_COSMIC	COLO-205_COSMIC,COLO205_CCLE,COLO205_CELLMINER	COLO201_CCLE	COLO-205_COSMIC,COLO201_CCLE,COLO205_CCLE,COLO205_CELLMINER	COLO205,COLO201
COLO-320-HSR_COSMIC	COLO-320-HSR_COSMIC	COLO320_CCLE	COLO-320-HSR_COSMIC,COLO320_CCLE	COLO320HSR,COLO320
COLO-668_COSMIC	COLO-668_COSMIC,COLO668_CCLE		COLO-668_COSMIC,COLO668_CCLE	COLO668
COLO-678_COSMIC	COLO-678_COSMIC		COLO-678_COSMIC	COLO678
COLO-679_COSMIC	COLO-679_COSMIC,COLO679_CCLE		COLO-679_COSMIC,COLO679_CCLE	COLO679
COLO-680N_COSMIC	COLO-680N_COSMIC,COLO680N_CCLE		COLO-680N_COSMIC,COLO680N_CCLE	COLO680N
COLO-684_COSMIC	COLO-684_COSMIC,COLO684_CCLE	COLO704_CCLE	COLO-684_COSMIC,COLO684_CCLE,COLO704_CCLE	COLO684,COLO704
COLO-741_COSMIC	COLO-741_COSMIC,COLO741_CCLE		COLO-741_COSMIC,COLO741_CCLE	COLO741
COLO-783_COSMIC	COLO-783_COSMIC,COLO783_CCLE		COLO-783_COSMIC,COLO783_CCLE	COLO783
COLO-792_COSMIC	COLO-792_COSMIC,COLO792_CCLE		COLO-792_COSMIC,COLO792_CCLE	COLO792
COLO-800_COSMIC	COLO-800_COSMIC	COLO818_CCLE	COLO-800_COSMIC,COLO818_CCLE	COLO800,COLO818
COLO-824_COSMIC	COLO-824_COSMIC		COLO-824_COSMIC	COLO824
COLO-829_COSMIC	COLO-829_COSMIC,COLO829_CCLE		COLO-829_COSMIC,COLO829_CCLE	COLO829
COR-L105_COSMIC	COR-L105_COSMIC		COR-L105_COSMIC	CORL105
COR-L23_COSMIC	COR-L23_COSMIC,CORL23_CCLE		COR-L23_COSMIC,CORL23_CCLE	CORL23
COR-L279_COSMIC	COR-L279_COSMIC,CORL279_CCLE		COR-L279_COSMIC,CORL279_CCLE	CORL279
COR-L303_COSMIC	COR-L303_COSMIC		COR-L303_COSMIC	CORL303
COR-L311_COSMIC	COR-L311_COSMIC		COR-L311_COSMIC	CORL311
COR-L32_COSMIC	COR-L32_COSMIC		COR-L32_COSMIC	CORL32
COR-L321_COSMIC	COR-L321_COSMIC		COR-L321_COSMIC	CORL321
COR-L88_COSMIC	COR-L88_COSMIC,CORL88_CCLE		COR-L88_COSMIC,CORL88_CCLE	CORL88
COR-L95_COSMIC	COR-L95_COSMIC,CORL95_CCLE		COR-L95_COSMIC,CORL95_CCLE	CORL95
CP50-MEL-B_COSMIC	CP50-MEL-B_COSMIC		CP50-MEL-B_COSMIC	CP50MELB
CP66-MEL_COSMIC	CP66-MEL_COSMIC		CP66-MEL_COSMIC	CP66MEL
CP67-MEL_COSMIC	CP67-MEL_COSMIC		CP67-MEL_COSMIC	CP67MEL
CPC-N_COSMIC	CPC-N_COSMIC,CPCN_CCLE		CPC-N_COSMIC,CPCN_CCLE	CPCN
CRO-AP2_COSMIC	CRO-AP2_COSMIC		CRO-AP2_COSMIC	CROAP2
CRO-AP3_COSMIC	CRO-AP3_COSMIC		CRO-AP3_COSMIC	CROAP3
CS1_COSMIC	CS1_COSMIC		CS1_COSMIC	CS1
CTB-1_COSMIC	CTB-1_COSMIC		CTB-1_COSMIC	CTB1
CTV-1_COSMIC	CTV-1_COSMIC		CTV-1_COSMIC	CTV1
CW-2_COSMIC	CW-2_COSMIC,CW2_CCLE		CW-2_COSMIC,CW2_CCLE	CW2
D-245MG_COSMIC	D-245MG_COSMIC		D-245MG_COSMIC	D245MG
D-247MG_COSMIC	D-247MG_COSMIC		D-247MG_COSMIC	D247MG
D-263MG_COSMIC	D-263MG_COSMIC		D-263MG_COSMIC	D263MG
D-283MED_COSMIC	D-283MED_COSMIC		D-283MED_COSMIC	D283MED
D-336MG_COSMIC	D-336MG_COSMIC		D-336MG_COSMIC	D336MG
D-392MG_COSMIC	D-392MG_COSMIC		D-392MG_COSMIC	D392MG
D-423MG_COSMIC	D-423MG_COSMIC		D-423MG_COSMIC	D423MG
D-502MG_COSMIC	D-502MG_COSMIC		D-502MG_COSMIC	D502MG
D-542MG_COSMIC	D-542MG_COSMIC		D-542MG_COSMIC	D542MG
D-566MG_COSMIC	D-566MG_COSMIC		D-566MG_COSMIC	D566MG
DAN-G_COSMIC	DAN-G_COSMIC,DANG_CCLE		DAN-G_COSMIC,DANG_CCLE	DANG
DAOY_COSMIC	DAOY_COSMIC,DAOY_CCLE		DAOY_CCLE,DAOY_COSMIC	DAOY
DAUDI_COSMIC	DAUDI_COSMIC,DAUDI_CCLE		DAUDI_CCLE,DAUDI_COSMIC	DAUDI
DB_COSMIC	DB_COSMIC,DB_CCLE		DB_CCLE,DB_COSMIC	DB
DBTRG-05MG_COSMIC	DBTRG-05MG_COSMIC,DBTRG05MG_CCLE		DBTRG-05MG_COSMIC,DBTRG05MG_CCLE	DBTRG05MG
DEL_COSMIC	DEL_COSMIC,DEL_CCLE		DEL_CCLE,DEL_COSMIC	DEL
DETROIT562_COSMIC	DETROIT562_COSMIC,DETROIT562_CCLE		DETROIT562_CCLE,DETROIT562_COSMIC	DETROIT562
DG-75_COSMIC	DG-75_COSMIC		DG-75_COSMIC	DG75
DIFI_COSMIC	DIFI_COSMIC		DIFI_COSMIC	DIFI
DJM-1_COSMIC	DJM-1_COSMIC		DJM-1_COSMIC	DJM1
DK-MG_COSMIC	DK-MG_COSMIC,DKMG_CCLE		DK-MG_COSMIC,DKMG_CCLE	DKMG
DMS-114_COSMIC	DMS-114_COSMIC,DMS114_CCLE		DMS-114_COSMIC,DMS114_CCLE	DMS114
DMS-273_COSMIC	DMS-273_COSMIC,DMS273_CCLE		DMS-273_COSMIC,DMS273_CCLE	DMS273
DMS-53_COSMIC	DMS-53_COSMIC,DMS53_CCLE		DMS-53_COSMIC,DMS53_CCLE	DMS53
DMS-79_COSMIC	DMS-79_COSMIC,DMS79_CCLE		DMS-79_COSMIC,DMS79_CCLE	DMS79
DND-41_COSMIC	DND-41_COSMIC,DND41_CCLE		DND-41_COSMIC,DND41_CCLE	DND41
DOHH-2_COSMIC	DOHH-2_COSMIC,DOHH2_CCLE		DOHH-2_COSMIC,DOHH2_CCLE	DOHH2
DOK_COSMIC	DOK_COSMIC		DOK_COSMIC	DOK
DOTC2-4510_COSMIC	DOTC2-4510_COSMIC		DOTC2-4510_COSMIC	DOTC24510
DOV13_COSMIC	DOV13_COSMIC		DOV13_COSMIC	DOV13
DSH1_COSMIC	DSH1_COSMIC		DSH1_COSMIC	DSH1
DU-145_COSMIC	DU-145_COSMIC,DU145_CCLE,DU_145_CELLMINER		DU_145_CELLMINER,DU-145_COSMIC,DU145_CCLE	DU145
DU-4475_COSMIC	DU-4475_COSMIC,DU4475_CCLE		DU-4475_COSMIC,DU4475_CCLE	DU4475
EB-3_COSMIC	EB-3_COSMIC		EB-3_COSMIC	EB3
EB2_COSMIC	EB2_COSMIC,EB2_CCLE		EB2_CCLE,EB2_COSMIC	EB2
EBC-1_COSMIC	EBC-1_COSMIC,EBC1_CCLE		EBC-1_COSMIC,EBC1_CCLE	EBC1
EC-GI-10_COSMIC	EC-GI-10_COSMIC,ECGI10_CCLE		EC-GI-10_COSMIC,ECGI10_CCLE	ECGI10
ECC10_COSMIC	ECC10_COSMIC,ECC10_CCLE		ECC10_CCLE,ECC10_COSMIC	ECC10
ECC12_COSMIC	ECC12_COSMIC,ECC12_CCLE		ECC12_CCLE,ECC12_COSMIC	ECC12
EFM-19_COSMIC	EFM-19_COSMIC,EFM19_CCLE		EFM-19_COSMIC,EFM19_CCLE	EFM19
EFM-192A_COSMIC	EFM-192A_COSMIC,EFM192A_CCLE		EFM-192A_COSMIC,EFM192A_CCLE	EFM192A
EFO-21_COSMIC	EFO-21_COSMIC,EFO21_CCLE		EFO-21_COSMIC,EFO21_CCLE	EFO21
EFO-27_COSMIC	EFO-27_COSMIC,EFO27_CCLE		EFO-27_COSMIC,EFO27_CCLE	EFO27
EGI-1_COSMIC	EGI-1_COSMIC		EGI-1_COSMIC	EGI1
EHEB_COSMIC	EHEB_COSMIC,EHEB_CCLE		EHEB_CCLE,EHEB_COSMIC	EHEB
EJM_COSMIC	EJM_COSMIC,EJM_CCLE		EJM_CCLE,EJM_COSMIC	EJM
EKVX_COSMIC	EKVX_COSMIC,EKVX_CELLMINER		EKVX_CELLMINER,EKVX_COSMIC	EKVX
EM-2_COSMIC	EM-2_COSMIC,EM2_CCLE		EM-2_COSMIC,EM2_CCLE	EM2
EMC-BAC-1_COSMIC	EMC-BAC-1_COSMIC		EMC-BAC-1_COSMIC	EMCBAC1
EMC-BAC-2_COSMIC	EMC-BAC-2_COSMIC		EMC-BAC-2_COSMIC	EMCBAC2
EN_COSMIC	EN_COSMIC,EN_CCLE		EN_CCLE,EN_COSMIC	EN
EOL-1-CELL_COSMIC	EOL-1-CELL_COSMIC	EOL1_CCLE	EOL-1-CELL_COSMIC,EOL1_CCLE	EOL1CELL,EOL1
EPLC-272H_COSMIC	EPLC-272H_COSMIC,EPLC272H_CCLE		EPLC-272H_COSMIC,EPLC272H_CCLE	EPLC272H
ES-2_COSMIC	ES-2_COSMIC,ES2_CCLE		ES-2_COSMIC,ES2_CCLE	ES2
ES1_COSMIC	ES1_COSMIC		ES1_COSMIC	ES1
ES3_COSMIC	ES3_COSMIC		ES3_COSMIC	ES3
ES4_COSMIC	ES4_COSMIC		ES4_COSMIC	ES4
ES5_COSMIC	ES5_COSMIC		ES5_COSMIC	ES5
ES6_COSMIC	ES6_COSMIC		ES6_COSMIC	ES6
ES7_COSMIC	ES7_COSMIC		ES7_COSMIC	ES7
ES8_COSMIC	ES8_COSMIC		ES8_COSMIC	ES8
ESO26_COSMIC	ESO26_COSMIC		ESO26_COSMIC	ESO26
ESO51_COSMIC	ESO51_COSMIC		ESO51_COSMIC	ESO51
ESS-1_COSMIC	ESS-1_COSMIC,ESS1_CCLE		ESS-1_COSMIC,ESS1_CCLE	ESS1
ETK-1_COSMIC	ETK-1_COSMIC		ETK-1_COSMIC	ETK1
EVSA-T_COSMIC	EVSA-T_COSMIC,EVSAT_CCLE		EVSA-T_COSMIC,EVSAT_CCLE	EVSAT
EW-1_COSMIC	EW-1_COSMIC		EW-1_COSMIC	EW1
EW-11_COSMIC	EW-11_COSMIC		EW-11_COSMIC	EW11
EW-12_COSMIC	EW-12_COSMIC		EW-12_COSMIC	EW12
EW-13_COSMIC	EW-13_COSMIC		EW-13_COSMIC	EW13
EW-16_COSMIC	EW-16_COSMIC		EW-16_COSMIC	EW16
EW-18_COSMIC	EW-18_COSMIC		EW-18_COSMIC	EW18
EW-22_COSMIC	EW-22_COSMIC		EW-22_COSMIC	EW22
EW-24_COSMIC	EW-24_COSMIC		EW-24_COSMIC	EW24
EW-3_COSMIC	EW-3_COSMIC		EW-3_COSMIC	EW3
EW-7_COSMIC	EW-7_COSMIC		EW-7_COSMIC	EW7
FADU_COSMIC	FADU_COSMIC,FADU_CCLE		FADU_CCLE,FADU_COSMIC	FADU
FARAGE_COSMIC	FARAGE_COSMIC		FARAGE_COSMIC	FARAGE
FLO-1_COSMIC	FLO-1_COSMIC		FLO-1_COSMIC	FLO1
FTC-133_COSMIC	FTC-133_COSMIC,FTC133_CCLE	FTC238_CCLE	FTC-133_COSMIC,FTC133_CCLE,FTC238_CCLE	FTC133,FTC238
FU-OV-1_COSMIC	FU-OV-1_COSMIC,FUOV1_CCLE		FU-OV-1_COSMIC,FUOV1_CCLE	FUOV1
FU97_COSMIC	FU97_COSMIC,FU97_CCLE		FU97_CCLE,FU97_COSMIC	FU97
G-292_CLONE_A141B1_COSMIC	G-292_CLONE_A141B1_COSMIC		G-292_CLONE_A141B1_COSMIC	G292CLONEA141B1
G-361_COSMIC	G-361_COSMIC,G361_CCLE		G-361_COSMIC,G361_CCLE	G361
G-401_COSMIC	G-401_COSMIC,G401_CCLE		G-401_COSMIC,G401_CCLE	G401
G-402_COSMIC	G-402_COSMIC,G402_CCLE		G-402_COSMIC,G402_CCLE	G402
G-MEL_COSMIC	G-MEL_COSMIC		G-MEL_COSMIC	GMEL
GA-10_COSMIC	GA-10_COSMIC		GA-10_COSMIC	GA10
GAK_COSMIC	GAK_COSMIC		GAK_COSMIC	GAK
GAMG_COSMIC	GAMG_COSMIC,GAMG_CCLE		GAMG_CCLE,GAMG_COSMIC	GAMG
GB-1_COSMIC	GB-1_COSMIC		GB-1_COSMIC	GB1
GCIY_COSMIC	GCIY_COSMIC,GCIY_CCLE		GCIY_CCLE,GCIY_COSMIC	GCIY
GCT_COSMIC	GCT_COSMIC,GCT_CCLE		GCT_CCLE,GCT_COSMIC	GCT
GDM-1_COSMIC	GDM-1_COSMIC,GDM1_CCLE		GDM-1_COSMIC,GDM1_CCLE	GDM1
GEO_COSMIC	GEO_COSMIC		GEO_COSMIC	GEO
GI-1_COSMIC	GI-1_COSMIC,GI1_CCLE		GI-1_COSMIC,GI1_CCLE	GI1
GI-ME-N_COSMIC	GI-ME-N_COSMIC		GI-ME-N_COSMIC	GIMEN
GMS-10_COSMIC	GMS-10_COSMIC,GMS10_CCLE		GMS-10_COSMIC,GMS10_CCLE	GMS10
GOTO_COSMIC	GOTO_COSMIC		GOTO_COSMIC	GOTO
GP5D_COSMIC	GP5D_COSMIC	GP2D_CCLE	GP2D_CCLE,GP5D_COSMIC	GP2D,GP5D
GR-ST_COSMIC	GR-ST_COSMIC		GR-ST_COSMIC	GRST
GRANTA-519_COSMIC	GRANTA-519_COSMIC,GRANTA519_CCLE		GRANTA-519_COSMIC,GRANTA519_CCLE	GRANTA519
GT3TKB_COSMIC	GT3TKB_COSMIC	RERFLCAI_CCLE	GT3TKB_COSMIC,RERFLCAI_CCLE	GT3TKB,RERFLCAI
H-EMC-SS_COSMIC	H-EMC-SS_COSMIC		H-EMC-SS_COSMIC	HEMCSS
H2369_COSMIC	H2369_COSMIC		H2369_COSMIC	H2369
H2373_COSMIC	H2373_COSMIC		H2373_COSMIC	H2373
H2461_COSMIC	H2461_COSMIC		H2461_COSMIC	H2461
H2591_COSMIC	H2591_COSMIC		H2591_COSMIC	H2591
H2595_COSMIC	H2595_COSMIC		H2595_COSMIC	H2595
H2722_COSMIC	H2722_COSMIC		H2722_COSMIC	H2722
H2731_COSMIC	H2731_COSMIC		H2731_COSMIC	H2731
H2795_COSMIC	H2795_COSMIC		H2795_COSMIC	H2795
H2803_COSMIC	H2803_COSMIC		H2803_COSMIC	H2803
H2804_COSMIC	H2804_COSMIC		H2804_COSMIC	H2804
H2810_COSMIC	H2810_COSMIC		H2810_COSMIC	H2810
H2818_COSMIC	H2818_COSMIC		H2818_COSMIC	H2818
H2869_COSMIC	H2869_COSMIC		H2869_COSMIC	H2869
H290_COSMIC	H290_COSMIC		H290_COSMIC	H290
H3118_COSMIC	H3118_COSMIC		H3118_COSMIC	H3118
H3255_COSMIC	H3255_COSMIC	NCIH3255_CCLE	H3255_COSMIC,NCIH3255_CCLE	H3255,NCIH3255
H4_COSMIC	H4_COSMIC,H4_CCLE		H4_CCLE,H4_COSMIC	H4
H513_COSMIC	H513_COSMIC		H513_COSMIC	H513
H9_COSMIC	H9_COSMIC	HUT78_CCLE	H9_COSMIC,HUT78_CCLE	H9,HUT78
HA7-RCC_COSMIC	HA7-RCC_COSMIC		HA7-RCC_COSMIC	HA7RCC
HAL-01_COSMIC	HAL-01_COSMIC		HAL-01_COSMIC	HAL01
HARA_COSMIC	HARA_COSMIC,HARA_CCLE		HARA_CCLE,HARA_COSMIC	HARA
HC-1_COSMIC	HC-1_COSMIC		HC-1_COSMIC	HC1
HCC-15_COSMIC	HCC-15_COSMIC,HCC15_CCLE		HCC-15_COSMIC,HCC15_CCLE	HCC15
HCC-33_COSMIC	HCC-33_COSMIC,HCC33_CCLE		HCC-33_COSMIC,HCC33_CCLE	HCC33
HCC-366_COSMIC	HCC-366_COSMIC,HCC366_CCLE		HCC-366_COSMIC,HCC366_CCLE	HCC366
HCC-44_COSMIC	HCC-44_COSMIC,HCC44_CCLE		HCC-44_COSMIC,HCC44_CCLE	HCC44
HCC-56_COSMIC	HCC-56_COSMIC,HCC56_CCLE		HCC-56_COSMIC,HCC56_CCLE	HCC56
HCC-78_COSMIC	HCC-78_COSMIC,HCC78_CCLE		HCC-78_COSMIC,HCC78_CCLE	HCC78
HCC-827_COSMIC	HCC-827_COSMIC,HCC827_CCLE		HCC-827_COSMIC,HCC827_CCLE	HCC827
HCC1143_COSMIC	HCC1143_COSMIC,HCC1143_CCLE		HCC1143_CCLE,HCC1143_COSMIC	HCC1143
HCC1187_COSMIC	HCC1187_COSMIC,HCC1187_CCLE		HCC1187_CCLE,HCC1187_COSMIC	HCC1187
HCC1395_COSMIC	HCC1395_COSMIC,HCC1395_CCLE		HCC1395_CCLE,HCC1395_COSMIC	HCC1395
HCC1419_COSMIC	HCC1419_COSMIC,HCC1419_CCLE		HCC1419_CCLE,HCC1419_COSMIC	HCC1419
HCC1428_COSMIC	HCC1428_COSMIC,HCC1428_CCLE		HCC1428_CCLE,HCC1428_COSMIC	HCC1428
HCC1500_COSMIC	HCC1500_COSMIC,HCC1500_CCLE		HCC1500_CCLE,HCC1500_COSMIC	HCC1500
HCC1569_COSMIC	HCC1569_COSMIC,HCC1569_CCLE		HCC1569_CCLE,HCC1569_COSMIC	HCC1569
HCC1599_COSMIC	HCC1599_COSMIC,HCC1599_CCLE		HCC1599_CCLE,HCC1599_COSMIC	HCC1599
HCC1806_COSMIC	HCC1806_COSMIC,HCC1806_CCLE		HCC1806_CCLE,HCC1806_COSMIC	HCC1806
HCC1937_COSMIC	HCC1937_COSMIC		HCC1937_COSMIC	HCC1937
HCC1954_COSMIC	HCC1954_COSMIC,HCC1954_CCLE		HCC1954_CCLE,HCC1954_COSMIC	HCC1954
HCC202_COSMIC	HCC202_COSMIC,HCC202_CCLE		HCC202_CCLE,HCC202_COSMIC	HCC202
HCC2157_COSMIC	HCC2157_COSMIC,HCC2157_CCLE		HCC2157_CCLE,HCC2157_COSMIC	HCC2157
HCC2218_COSMIC	HCC2218_COSMIC,HCC2218_CCLE		HCC2218_CCLE,HCC2218_COSMIC	HCC2218
HCC2998_COSMIC	HCC2998_COSMIC,HCC_2998_CELLMINER		HCC_2998_CELLMINER,HCC2998_COSMIC	HCC2998
HCC38_COSMIC	HCC38_COSMIC,HCC38_CCLE		HCC38_CCLE,HCC38_COSMIC	HCC38
HCC70_COSMIC	HCC70_COSMIC,HCC70_CCLE		HCC70_CCLE,HCC70_COSMIC	HCC70
HCE-4_COSMIC	HCE-4_COSMIC		HCE-4_COSMIC	HCE4
HCT-116_COSMIC	HCT-116_COSMIC,HCT116_CCLE,HCT_116_CELLMINER		HCT_116_CELLMINER,HCT-116_COSMIC,HCT116_CCLE	HCT116
HCT-15_COSMIC	HCT-15_COSMIC,HCT15_CCLE,HCT_15_CELLMINER	HRT18_CCLE	HCT_15_CELLMINER,HCT-15_COSMIC,HCT15_CCLE,HRT18_CCLE	HCT15,HRT18
HD-MY-Z_COSMIC	HD-MY-Z_COSMIC,HDMYZ_CCLE		HD-MY-Z_COSMIC,HDMYZ_CCLE	HDMYZ
HDLM-2_COSMIC	HDLM-2_COSMIC,HDLM2_CCLE		HDLM-2_COSMIC,HDLM2_CCLE	HDLM2
HDQ-P1_COSMIC	HDQ-P1_COSMIC		HDQ-P1_COSMIC	HDQP1
HEC-1_COSMIC	HEC-1_COSMIC	HEC1A_CCLE,HEC1B_CCLE	HEC-1_COSMIC,HEC1A_CCLE,HEC1B_CCLE	HEC1,HEC1A,HEC1B
HEL_COSMIC	HEL_COSMIC,HEL_CCLE	HEL9217_CCLE	HEL_CCLE,HEL_COSMIC,HEL9217_CCLE	HEL,HEL9217
HELA_COSMIC	HELA_COSMIC		HELA_COSMIC	HELA
HEP_3B2_1-7_COSMIC	HEP_3B2_1-7_COSMIC		HEP_3B2_1-7_COSMIC	HEP3B217
HEY_COSMIC	HEY_COSMIC	HEYA8_CCLE	HEY_COSMIC,HEYA8_CCLE	HEY,HEYA8
HGC-27_COSMIC	HGC-27_COSMIC,HGC27_CCLE		HGC-27_COSMIC,HGC27_CCLE	HGC27
HH_COSMIC	HH_COSMIC,HH_CCLE		HH_CCLE,HH_COSMIC	HH
HL-60_COSMIC	HL-60_COSMIC,HL_60_CELLMINER		HL_60_CELLMINER,HL-60_COSMIC	HL60
HLE_COSMIC	HLE_COSMIC	HLF_CCLE	HLE_COSMIC,HLF_CCLE	HLE,HLF
HMV-II_COSMIC	HMV-II_COSMIC		HMV-II_COSMIC	HMVII
HN_COSMIC	HN_COSMIC		HN_COSMIC	HN
HO-1-N-1_COSMIC	HO-1-N-1_COSMIC		HO-1-N-1_COSMIC	HO1N1
HO-1-U-1_COSMIC	HO-1-U-1_COSMIC		HO-1-U-1_COSMIC	HO1U1
HOP-62_COSMIC	HOP-62_COSMIC,HOP_62_CELLMINER		HOP_62_CELLMINER,HOP-62_COSMIC	HOP62
HOP-92_COSMIC	HOP-92_COSMIC,HOP_92_CELLMINER	U251_COSMIC,U251_CELLMINER	HOP_92_CELLMINER,HOP-92_COSMIC,U251_CELLMINER,U251_COSMIC	HOP92,U251
HOS_COSMIC	HOS_COSMIC,HOS_CCLE	HTK_CCLE	HOS_CCLE,HOS_COSMIC,HTK_CCLE	HOS,HTK
HPAC_COSMIC	HPAC_COSMIC		HPAC_COSMIC	HPAC
HPAF-II_COSMIC	HPAF-II_COSMIC,HPAFII_CCLE		HPAF-II_COSMIC,HPAFII_CCLE	HPAFII
HS-445_COSMIC	HS-445_COSMIC		HS-445_COSMIC	HS445
HS-578-T_COSMIC	HS-578-T_COSMIC,HS578T_CCLE,HS578T_CELLMINER		HS-578-T_COSMIC,HS578T_CCLE,HS578T_CELLMINER	HS578T
HS633T_COSMIC	HS633T_COSMIC		HS633T_COSMIC	HS633T
HS683_COSMIC	HS683_COSMIC,HS683_CCLE		HS683_CCLE,HS683_COSMIC	HS683
HS746T_COSMIC	HS746T_COSMIC,HS746T_CCLE		HS746T_CCLE,HS746T_COSMIC	HS746T
HS766T_COSMIC	HS766T_COSMIC,HS766T_CCLE		HS766T_CCLE,HS766T_COSMIC	HS766T
HS939-T_COSMIC	HS939-T_COSMIC		HS939-T_COSMIC	HS939T
HS940-T_COSMIC	HS940-T_COSMIC,HS940T_CCLE		HS940-T_COSMIC,HS940T_CCLE	HS940T
HSC-2_COSMIC	HSC-2_COSMIC,HSC2_CCLE		HSC-2_COSMIC,HSC2_CCLE	HSC2
HSC-3_COSMIC	HSC-3_COSMIC,HSC3_CCLE		HSC-3_COSMIC,HSC3_CCLE	HSC3
HSC-39_COSMIC	HSC-39_COSMIC		HSC-39_COSMIC	HSC39
HSC-4_COSMIC	HSC-4_COSMIC,HSC4_CCLE		HSC-4_COSMIC,HSC4_CCLE	HSC4
HT_COSMIC	HT_COSMIC,HT_CCLE		HT_CCLE,HT_COSMIC	HT
HT-1080_COSMIC	HT-1080_COSMIC,HT1080_CCLE		HT-1080_COSMIC,HT1080_CCLE	HT1080
HT-115_COSMIC	HT-115_COSMIC,HT115_CCLE		HT-115_COSMIC,HT115_CCLE	HT115
HT-1197_COSMIC	HT-1197_COSMIC		HT-1197_COSMIC	HT1197
HT-1376_COSMIC	HT-1376_COSMIC,HT1376_CCLE		HT-1376_COSMIC,HT1376_CCLE	HT1376
HT-144_COSMIC	HT-144_COSMIC,HT144_CCLE		HT-144_COSMIC,HT144_CCLE	HT144
HT-29_COSMIC	HT-29_COSMIC,HT29_CCLE,HT29_CELLMINER		HT-29_COSMIC,HT29_CCLE,HT29_CELLMINER	HT29
HT-3_COSMIC	HT-3_COSMIC		HT-3_COSMIC	HT3
HT55_COSMIC	HT55_COSMIC,HT55_CCLE		HT55_CCLE,HT55_COSMIC	HT55
HTC-C3_COSMIC	HTC-C3_COSMIC		HTC-C3_COSMIC	HTCC3
HUCCT1_COSMIC	HUCCT1_COSMIC,HUCCT1_CCLE		HUCCT1_CCLE,HUCCT1_COSMIC	HUCCT1
HUH-1_COSMIC	HUH-1_COSMIC		HUH-1_COSMIC	HUH1
HUH-6-CLONE5_COSMIC	HUH-6-CLONE5_COSMIC	HUH6_CCLE	HUH-6-CLONE5_COSMIC,HUH6_CCLE	HUH6CLONE5,HUH6
HUH-7_COSMIC	HUH-7_COSMIC,HUH7_CCLE		HUH-7_COSMIC,HUH7_CCLE	HUH7
HUO-3N1_COSMIC	HUO-3N1_COSMIC		HUO-3N1_COSMIC	HUO3N1
HUO9_COSMIC	HUO9_COSMIC		HUO9_COSMIC	HUO9
HUP-T3_COSMIC	HUP-T3_COSMIC,HUPT3_CCLE		HUP-T3_COSMIC,HUPT3_CCLE	HUPT3
HUP-T4_COSMIC	HUP-T4_COSMIC,HUPT4_CCLE		HUP-T4_COSMIC,HUPT4_CCLE	HUPT4
HUTU-80_COSMIC	HUTU-80_COSMIC		HUTU-80_COSMIC	HUTU80
IA-LM_COSMIC	IA-LM_COSMIC,IALM_CCLE		IA-LM_COSMIC,IALM_CCLE	IALM
IGR-1_COSMIC	IGR-1_COSMIC		IGR-1_COSMIC	IGR1
IGR-37_COSMIC	IGR-37_COSMIC,IGR37_CCLE	IGR39_CCLE	IGR-37_COSMIC,IGR37_CCLE,IGR39_CCLE	IGR37,IGR39
IGROV-1_COSMIC	IGROV-1_COSMIC,IGROV1_CCLE,IGROV1_CELLMINER		IGROV-1_COSMIC,IGROV1_CCLE,IGROV1_CELLMINER	IGROV1
IHH-4_COSMIC	IHH-4_COSMIC		IHH-4_COSMIC	IHH4
IM-9_COSMIC	IM-9_COSMIC		IM-9_COSMIC	IM9
IM-95_COSMIC	IM-95_COSMIC,IM95_CCLE		IM-95_COSMIC,IM95_CCLE	IM95
IMR-5_COSMIC	IMR-5_COSMIC	IMR32_CCLE	IMR-5_COSMIC,IMR32_CCLE	IMR5,IMR32
IPC-298_COSMIC	IPC-298_COSMIC,IPC298_CCLE		IPC-298_COSMIC,IPC298_CCLE	IPC298
IST-MEL1_COSMIC	IST-MEL1_COSMIC		IST-MEL1_COSMIC	ISTMEL1
IST-MES1_COSMIC	IST-MES1_COSMIC,ISTMES1_CCLE		IST-MES1_COSMIC,ISTMES1_CCLE	ISTMES1
IST-SL1_COSMIC	IST-SL1_COSMIC		IST-SL1_COSMIC	ISTSL1
IST-SL2_COSMIC	IST-SL2_COSMIC		IST-SL2_COSMIC	ISTSL2
J82_COSMIC	J82_COSMIC,J82_CCLE		J82_CCLE,J82_COSMIC	J82
JAR_COSMIC	JAR_COSMIC		JAR_COSMIC	JAR
JEG-3_COSMIC	JEG-3_COSMIC		JEG-3_COSMIC	JEG3
JEKO-1_COSMIC	JEKO-1_COSMIC,JEKO1_CCLE		JEKO-1_COSMIC,JEKO1_CCLE	JEKO1
JHH-1_COSMIC	JHH-1_COSMIC,JHH1_CCLE		JHH-1_COSMIC,JHH1_CCLE	JHH1
JHH-2_COSMIC	JHH-2_COSMIC,JHH2_CCLE		JHH-2_COSMIC,JHH2_CCLE	JHH2
JHH-4_COSMIC	JHH-4_COSMIC,JHH4_CCLE		JHH-4_COSMIC,JHH4_CCLE	JHH4
JHH-6_COSMIC	JHH-6_COSMIC,JHH6_CCLE		JHH-6_COSMIC,JHH6_CCLE	JHH6
JHH-7_COSMIC	JHH-7_COSMIC,JHH7_CCLE		JHH-7_COSMIC,JHH7_CCLE	JHH7
JHOS-2_COSMIC	JHOS-2_COSMIC,JHOS2_CCLE		JHOS-2_COSMIC,JHOS2_CCLE	JHOS2
JHOS-3_COSMIC	JHOS-3_COSMIC		JHOS-3_COSMIC	JHOS3
JHOS-4_COSMIC	JHOS-4_COSMIC,JHOS4_CCLE		JHOS-4_COSMIC,JHOS4_CCLE	JHOS4
JHU-011_COSMIC	JHU-011_COSMIC		JHU-011_COSMIC	JHU011
JHU-022_COSMIC	JHU-022_COSMIC		JHU-022_COSMIC	JHU022
JHU-029_COSMIC	JHU-029_COSMIC		JHU-029_COSMIC	JHU029
JIMT-1_COSMIC	JIMT-1_COSMIC,JIMT1_CCLE		JIMT-1_COSMIC,JIMT1_CCLE	JIMT1
JIYOYEP-2003_COSMIC	JIYOYEP-2003_COSMIC		JIYOYEP-2003_COSMIC	JIYOYEP2003
JJN-3_COSMIC	JJN-3_COSMIC,JJN3_CCLE		JJN-3_COSMIC,JJN3_CCLE	JJN3
JM1_COSMIC	JM1_COSMIC,JM1_CCLE		JM1_CCLE,JM1_COSMIC	JM1
JSC-1_COSMIC	JSC-1_COSMIC		JSC-1_COSMIC	JSC1
JURKAT_COSMIC	JURKAT_COSMIC		JURKAT_COSMIC	JURKAT
JURL-MK1_COSMIC	JURL-MK1_COSMIC		JURL-MK1_COSMIC	JURLMK1
JVM-2_COSMIC	JVM-2_COSMIC,JVM2_CCLE		JVM-2_COSMIC,JVM2_CCLE	JVM2
JVM-3_COSMIC	JVM-3_COSMIC,JVM3_CCLE		JVM-3_COSMIC,JVM3_CCLE	JVM3
K-562_COSMIC	K-562_COSMIC,K562_CCLE,K_562_CELLMINER		K_562_CELLMINER,K-562_COSMIC,K562_CCLE	K562
K2_COSMIC	K2_COSMIC		K2_COSMIC	K2
K5_COSMIC	K5_COSMIC		K5_COSMIC	K5
KALS-1_COSMIC	KALS-1_COSMIC,KALS1_CCLE		KALS-1_COSMIC,KALS1_CCLE	KALS1
KARPAS-1106P_COSMIC	KARPAS-1106P_COSMIC		KARPAS-1106P_COSMIC	KARPAS1106P
KARPAS-231_COSMIC	KARPAS-231_COSMIC		KARPAS-231_COSMIC	KARPAS231
KARPAS-299_COSMIC	KARPAS-299_COSMIC,KARPAS299_CCLE		KARPAS-299_COSMIC,KARPAS299_CCLE	KARPAS299
KARPAS-422_COSMIC	KARPAS-422_COSMIC	OCILY10_CCLE	KARPAS-422_COSMIC,OCILY10_CCLE	KARPAS422,OCILY10
KARPAS-45_COSMIC	KARPAS-45_COSMIC		KARPAS-45_COSMIC	KARPAS45
KARPAS-620_COSMIC	KARPAS-620_COSMIC,KARPAS620_CCLE		KARPAS-620_COSMIC,KARPAS620_CCLE	KARPAS620
KASUMI-1_COSMIC	KASUMI-1_COSMIC,KASUMI1_CCLE		KASUMI-1_COSMIC,KASUMI1_CCLE	KASUMI1
KATOIII_COSMIC	KATOIII_COSMIC,KATOIII_CCLE		KATOIII_CCLE,KATOIII_COSMIC	KATOIII
KCL-22_COSMIC	KCL-22_COSMIC,KCL22_CCLE		KCL-22_COSMIC,KCL22_CCLE	KCL22
KE-37_COSMIC	KE-37_COSMIC,KE37_CCLE		KE-37_COSMIC,KE37_CCLE	KE37
KELLY_COSMIC	KELLY_COSMIC,KELLY_CCLE		KELLY_CCLE,KELLY_COSMIC	KELLY
KG-1_COSMIC	KG-1_COSMIC,KG1_CCLE		KG-1_COSMIC,KG1_CCLE	KG1
KGN_COSMIC	KGN_COSMIC		KGN_COSMIC	KGN
KINGS-1_COSMIC	KINGS-1_COSMIC		KINGS-1_COSMIC	KINGS1
KLE_COSMIC	KLE_COSMIC,KLE_CCLE		KLE_CCLE,KLE_COSMIC	KLE
KM12_COSMIC	KM12_COSMIC,KM12_CCLE,KM12_CELLMINER		KM12_CCLE,KM12_CELLMINER,KM12_COSMIC	KM12
KMH2_COSMIC	KMH2_COSMIC,KMH2_CCLE		KMH2_CCLE,KMH2_COSMIC	KMH2
KMH2ALTERNATIVE_COSMIC	KMH2ALTERNATIVE_COSMIC		KMH2ALTERNATIVE_COSMIC	KMH2ALTERNATIVE
KMOE-2_COSMIC	KMOE-2_COSMIC		KMOE-2_COSMIC	KMOE2
KMRC-1_COSMIC	KMRC-1_COSMIC,KMRC1_CCLE		KMRC-1_COSMIC,KMRC1_CCLE	KMRC1
KMRC-20_COSMIC	KMRC-20_COSMIC,KMRC20_CCLE		KMRC-20_COSMIC,KMRC20_CCLE	KMRC20
KMS-11_COSMIC	KMS-11_COSMIC,KMS11_CCLE		KMS-11_COSMIC,KMS11_CCLE	KMS11
KMS-12-BM_COSMIC	KMS-12-BM_COSMIC,KMS12BM_CCLE		KMS-12-BM_COSMIC,KMS12BM_CCLE	KMS12BM
KNS-42_COSMIC	KNS-42_COSMIC,KNS42_CCLE		KNS-42_COSMIC,KNS42_CCLE	KNS42
KNS-62_COSMIC	KNS-62_COSMIC,KNS62_CCLE		KNS-62_COSMIC,KNS62_CCLE	KNS62
KNS-81-FD_COSMIC	KNS-81-FD_COSMIC		KNS-81-FD_COSMIC	KNS81FD
KO52_COSMIC	KO52_COSMIC,KO52_CCLE		KO52_CCLE,KO52_COSMIC	KO52
KON_COSMIC	KON_COSMIC		KON_COSMIC	KON
KOPN-8_COSMIC	KOPN-8_COSMIC,KOPN8_CCLE		KOPN-8_COSMIC,KOPN8_CCLE	KOPN8
KOSC-2_COSMIC	KOSC-2_COSMIC		KOSC-2_COSMIC	KOSC2
KP-1N_COSMIC	KP-1N_COSMIC,KP1N_CCLE	KP1NL_CCLE	KP-1N_COSMIC,KP1N_CCLE,KP1NL_CCLE	KP1N,KP1NL
KP-2_COSMIC	KP-2_COSMIC,KP2_CCLE		KP-2_COSMIC,KP2_CCLE	KP2
KP-3_COSMIC	KP-3_COSMIC,KP3_CCLE		KP-3_COSMIC,KP3_CCLE	KP3
KP-4_COSMIC	KP-4_COSMIC,KP4_CCLE		KP-4_COSMIC,KP4_CCLE	KP4
KP-N-RT-BM-1_COSMIC	KP-N-RT-BM-1_COSMIC,KPNRTBM1_CCLE		KP-N-RT-BM-1_COSMIC,KPNRTBM1_CCLE	KPNRTBM1
KP-N-YN_COSMIC	KP-N-YN_COSMIC,KPNYN_CCLE		KP-N-YN_COSMIC,KPNYN_CCLE	KPNYN
KP-N-YS_COSMIC	KP-N-YS_COSMIC		KP-N-YS_COSMIC	KPNYS
KS-1_COSMIC	KS-1_COSMIC,KS1_CCLE		KS-1_COSMIC,KS1_CCLE	KS1
KU-19-19_COSMIC	KU-19-19_COSMIC,KU1919_CCLE		KU-19-19_COSMIC,KU1919_CCLE	KU1919
KU812_COSMIC	KU812_COSMIC,KU812_CCLE		KU812_CCLE,KU812_COSMIC	KU812
KURAMOCHI_COSMIC	KURAMOCHI_COSMIC,KURAMOCHI_CCLE		KURAMOCHI_CCLE,KURAMOCHI_COSMIC	KURAMOCHI
KY821_COSMIC	KY821_COSMIC		KY821_COSMIC	KY821
KYAE-1_COSMIC	KYAE-1_COSMIC		KYAE-1_COSMIC	KYAE1
KYM-1_COSMIC	KYM-1_COSMIC,KYM1_CCLE		KYM-1_COSMIC,KYM1_CCLE	KYM1
KYSE-140_COSMIC	KYSE-140_COSMIC,KYSE140_CCLE		KYSE-140_COSMIC,KYSE140_CCLE	KYSE140
KYSE-150_COSMIC	KYSE-150_COSMIC,KYSE150_CCLE		KYSE-150_COSMIC,KYSE150_CCLE	KYSE150
KYSE-180_COSMIC	KYSE-180_COSMIC,KYSE180_CCLE		KYSE-180_COSMIC,KYSE180_CCLE	KYSE180
KYSE-220_COSMIC	KYSE-220_COSMIC		KYSE-220_COSMIC	KYSE220
KYSE-270_COSMIC	KYSE-270_COSMIC,KYSE270_CCLE		KYSE-270_COSMIC,KYSE270_CCLE	KYSE270
KYSE-30_COSMIC	KYSE-30_COSMIC,KYSE30_CCLE		KYSE-30_COSMIC,KYSE30_CCLE	KYSE30
KYSE-410_COSMIC	KYSE-410_COSMIC,KYSE410_CCLE		KYSE-410_COSMIC,KYSE410_CCLE	KYSE410
KYSE-450_COSMIC	KYSE-450_COSMIC,KYSE450_CCLE		KYSE-450_COSMIC,KYSE450_CCLE	KYSE450
KYSE-50_COSMIC	KYSE-50_COSMIC		KYSE-50_COSMIC	KYSE50
KYSE-510_COSMIC	KYSE-510_COSMIC,KYSE510_CCLE		KYSE-510_COSMIC,KYSE510_CCLE	KYSE510
KYSE-520_COSMIC	KYSE-520_COSMIC,KYSE520_CCLE		KYSE-520_COSMIC,KYSE520_CCLE	KYSE520
KYSE-70_COSMIC	KYSE-70_COSMIC,KYSE70_CCLE		KYSE-70_COSMIC,KYSE70_CCLE	KYSE70
L-1236_COSMIC	L-1236_COSMIC,L1236_CCLE		L-1236_COSMIC,L1236_CCLE	L1236
L-363_COSMIC	L-363_COSMIC,L363_CCLE		L-363_COSMIC,L363_CCLE	L363
L-428_COSMIC	L-428_COSMIC,L428_CCLE		L-428_COSMIC,L428_CCLE	L428
L-540_COSMIC	L-540_COSMIC,L540_CCLE		L-540_COSMIC,L540_CCLE	L540
LAMA-84_COSMIC	LAMA-84_COSMIC		LAMA-84_COSMIC	LAMA84
LAN-6_COSMIC	LAN-6_COSMIC		LAN-6_COSMIC	LAN6
LB1047-RCC_COSMIC	LB1047-RCC_COSMIC		LB1047-RCC_COSMIC	LB1047RCC
LB2241-RCC_COSMIC	LB2241-RCC_COSMIC		LB2241-RCC_COSMIC	LB2241RCC
LB2518-MEL_COSMIC	LB2518-MEL_COSMIC		LB2518-MEL_COSMIC	LB2518MEL
LB373-MEL-D_COSMIC	LB373-MEL-D_COSMIC		LB373-MEL-D_COSMIC	LB373MELD
LB647-SCLC_COSMIC	LB647-SCLC_COSMIC		LB647-SCLC_COSMIC	LB647SCLC
LB771-HNC_COSMIC	LB771-HNC_COSMIC		LB771-HNC_COSMIC	LB771HNC
LB831-BLC_COSMIC	LB831-BLC_COSMIC		LB831-BLC_COSMIC	LB831BLC
LB996-RCC_COSMIC	LB996-RCC_COSMIC		LB996-RCC_COSMIC	LB996RCC
LC-1-SQ_COSMIC	LC-1-SQ_COSMIC	LC1F_CCLE,LC1SQSF_CCLE	LC-1-SQ_COSMIC,LC1F_CCLE,LC1SQSF_CCLE	LC1SQ,LC1F,LC1SQSF
LC-2-AD_COSMIC	LC-2-AD_COSMIC		LC-2-AD_COSMIC	LC2AD
LC4-1_COSMIC	LC4-1_COSMIC		LC4-1_COSMIC	LC41
LCLC-103H_COSMIC	LCLC-103H_COSMIC,LCLC103H_CCLE		LCLC-103H_COSMIC,LCLC103H_CCLE	LCLC103H
LCLC-97TM1_COSMIC	LCLC-97TM1_COSMIC,LCLC97TM1_CCLE		LCLC-97TM1_COSMIC,LCLC97TM1_CCLE	LCLC97TM1
LIM1215_COSMIC	LIM1215_COSMIC		LIM1215_COSMIC	LIM1215
LK-2_COSMIC	LK-2_COSMIC,LK2_CCLE		LK-2_COSMIC,LK2_CCLE	LK2
LN-18_COSMIC	LN-18_COSMIC,LN18_CCLE		LN-18_COSMIC,LN18_CCLE	LN18
LN-229_COSMIC	LN-229_COSMIC,LN229_CCLE		LN-229_COSMIC,LN229_CCLE	LN229
LN-405_COSMIC	LN-405_COSMIC		LN-405_COSMIC	LN405
LNCAP-CLONE-FGC_COSMIC	LNCAP-CLONE-FGC_COSMIC,LNCAPCLONEFGC_CCLE		LNCAP-CLONE-FGC_COSMIC,LNCAPCLONEFGC_CCLE	LNCAPCLONEFGC
LNZTA3WT4_COSMIC	LNZTA3WT4_COSMIC		LNZTA3WT4_COSMIC	LNZTA3WT4
LOU-NH91_COSMIC	LOU-NH91_COSMIC,LOUNH91_CCLE		LOU-NH91_COSMIC,LOUNH91_CCLE	LOUNH91
LOUCY_COSMIC	LOUCY_COSMIC,LOUCY_CCLE		LOUCY_CCLE,LOUCY_COSMIC	LOUCY
LOVO_COSMIC	LOVO_COSMIC,LOVO_CCLE		LOVO_CCLE,LOVO_COSMIC	LOVO
LOXIMVI_COSMIC	LOXIMVI_COSMIC,LOXIMVI_CCLE,LOXIMVI_CELLMINER		LOXIMVI_CCLE,LOXIMVI_CELLMINER,LOXIMVI_COSMIC	LOXIMVI
LP-1_COSMIC	LP-1_COSMIC,LP1_CCLE		LP-1_COSMIC,LP1_CCLE	LP1
LS-1034_COSMIC	LS-1034_COSMIC,LS1034_CCLE		LS-1034_COSMIC,LS1034_CCLE	LS1034
LS-123_COSMIC	LS-123_COSMIC,LS123_CCLE		LS-123_COSMIC,LS123_CCLE	LS123
LS-180_COSMIC	LS-180_COSMIC,LS180_CCLE		LS-180_COSMIC,LS180_CCLE	LS180
LS-411N_COSMIC	LS-411N_COSMIC,LS411N_CCLE		LS-411N_COSMIC,LS411N_CCLE	LS411N
LS-513_COSMIC	LS-513_COSMIC,LS513_CCLE	HCC1588_CCLE	HCC1588_CCLE,LS-513_COSMIC,LS513_CCLE	HCC1588,LS513
LU-134-A_COSMIC	LU-134-A_COSMIC		LU-134-A_COSMIC	LU134A
LU-135_COSMIC	LU-135_COSMIC		LU-135_COSMIC	LU135
LU-139_COSMIC	LU-139_COSMIC		LU-139_COSMIC	LU139
LU-165_COSMIC	LU-165_COSMIC		LU-165_COSMIC	LU165
LU-65_COSMIC	LU-65_COSMIC,LU65_CCLE		LU-65_COSMIC,LU65_CCLE	LU65
LU-99A_COSMIC	LU-99A_COSMIC	LU99_CCLE	LU-99A_COSMIC,LU99_CCLE	LU99A,LU99
LXF-289_COSMIC	LXF-289_COSMIC,LXF289_CCLE		LXF-289_COSMIC,LXF289_CCLE	LXF289
M059J_COSMIC	M059J_COSMIC	M059K_CCLE	M059J_COSMIC,M059K_CCLE	M059J,M059K
M14_COSMIC	M14_COSMIC,M14_CELLMINER	MDA_MB_435_CELLMINER,MDAMB435S_CCLE,MDA_N_CELLMINER	M14_CELLMINER,M14_COSMIC,MDA_MB_435_CELLMINER,MDA_N_CELLMINER,MDAMB435S_CCLE	M14,MDAMB435,MDAN,MDAMB435S
MC-1010_COSMIC	MC-1010_COSMIC		MC-1010_COSMIC	MC1010
MC-CAR_COSMIC	MC-CAR_COSMIC		MC-CAR_COSMIC	MCCAR
MC-IXC_COSMIC	MC-IXC_COSMIC	SKNMC_CCLE	MC-IXC_COSMIC,SKNMC_CCLE	MCIXC,SKNMC
MC116_COSMIC	MC116_COSMIC,MC116_CCLE		MC116_CCLE,MC116_COSMIC	MC116
MCAS_COSMIC	MCAS_COSMIC,MCAS_CCLE		MCAS_CCLE,MCAS_COSMIC	MCAS
MCC13_COSMIC	MCC13_COSMIC		MCC13_COSMIC	MCC13
MCC26_COSMIC	MCC26_COSMIC		MCC26_COSMIC	MCC26
MCF7_COSMIC	MCF7_COSMIC,MCF7_CCLE,MCF7_CELLMINER	KPL1_CCLE	KPL1_CCLE,MCF7_CCLE,MCF7_CELLMINER,MCF7_COSMIC	KPL1,MCF7
MDA-MB-157_COSMIC	MDA-MB-157_COSMIC		MDA-MB-157_COSMIC	MDAMB157
MDA-MB-175-VII_COSMIC	MDA-MB-175-VII_COSMIC		MDA-MB-175-VII_COSMIC	MDAMB175VII
MDA-MB-231_COSMIC	MDA-MB-231_COSMIC,MDAMB231_CCLE,MDA_MB_231_CELLMINER		MDA_MB_231_CELLMINER,MDA-MB-231_COSMIC,MDAMB231_CCLE	MDAMB231
MDA-MB-330_COSMIC	MDA-MB-330_COSMIC		MDA-MB-330_COSMIC	MDAMB330
MDA-MB-361_COSMIC	MDA-MB-361_COSMIC,MDAMB361_CCLE		MDA-MB-361_COSMIC,MDAMB361_CCLE	MDAMB361
MDA-MB-415_COSMIC	MDA-MB-415_COSMIC,MDAMB415_CCLE		MDA-MB-415_COSMIC,MDAMB415_CCLE	MDAMB415
MDA-MB-436_COSMIC	MDA-MB-436_COSMIC,MDAMB436_CCLE		MDA-MB-436_COSMIC,MDAMB436_CCLE	MDAMB436
MDA-MB-453_COSMIC	MDA-MB-453_COSMIC,MDAMB453_CCLE		MDA-MB-453_COSMIC,MDAMB453_CCLE	MDAMB453
MDA-MB-468_COSMIC	MDA-MB-468_COSMIC,MDAMB468_CCLE		MDA-MB-468_COSMIC,MDAMB468_CCLE	MDAMB468
MDST8_COSMIC	MDST8_COSMIC,MDST8_CCLE		MDST8_CCLE,MDST8_COSMIC	MDST8
ME-1_COSMIC	ME-1_COSMIC,ME1_CCLE		ME-1_COSMIC,ME1_CCLE	ME1
ME-180_COSMIC	ME-180_COSMIC		ME-180_COSMIC	ME180
MEG-01_COSMIC	MEG-01_COSMIC,MEG01_CCLE		MEG-01_COSMIC,MEG01_CCLE	MEG01
MEL-HO_COSMIC	MEL-HO_COSMIC,MELHO_CCLE		MEL-HO_COSMIC,MELHO_CCLE	MELHO
MEL-JUSO_COSMIC	MEL-JUSO_COSMIC,MELJUSO_CCLE		MEL-JUSO_COSMIC,MELJUSO_CCLE	MELJUSO
MES-SA_COSMIC	MES-SA_COSMIC		MES-SA_COSMIC	MESSA
MEWO_COSMIC	MEWO_COSMIC,MEWO_CCLE		MEWO_CCLE,MEWO_COSMIC	MEWO
MFE-280_COSMIC	MFE-280_COSMIC,MFE280_CCLE		MFE-280_COSMIC,MFE280_CCLE	MFE280
MFE-296_COSMIC	MFE-296_COSMIC,MFE296_CCLE		MFE-296_COSMIC,MFE296_CCLE	MFE296
MFE-319_COSMIC	MFE-319_COSMIC,MFE319_CCLE		MFE-319_COSMIC,MFE319_CCLE	MFE319
MFH-INO_COSMIC	MFH-INO_COSMIC		MFH-INO_COSMIC	MFHINO
MFM-223_COSMIC	MFM-223_COSMIC		MFM-223_COSMIC	MFM223
MG-63_COSMIC	MG-63_COSMIC,MG63_CCLE		MG-63_COSMIC,MG63_CCLE	MG63
MHH-CALL-2_COSMIC	MHH-CALL-2_COSMIC,MHHCALL2_CCLE		MHH-CALL-2_COSMIC,MHHCALL2_CCLE	MHHCALL2
MHH-CALL-4_COSMIC	MHH-CALL-4_COSMIC,MHHCALL4_CCLE		MHH-CALL-4_COSMIC,MHHCALL4_CCLE	MHHCALL4
MHH-ES-1_COSMIC	MHH-ES-1_COSMIC,MHHES1_CCLE		MHH-ES-1_COSMIC,MHHES1_CCLE	MHHES1
MHH-NB-11_COSMIC	MHH-NB-11_COSMIC,MHHNB11_CCLE		MHH-NB-11_COSMIC,MHHNB11_CCLE	MHHNB11
MHH-PREB-1_COSMIC	MHH-PREB-1_COSMIC		MHH-PREB-1_COSMIC	MHHPREB1
MIA-PACA-2_COSMIC	MIA-PACA-2_COSMIC,MIAPACA2_CCLE		MIA-PACA-2_COSMIC,MIAPACA2_CCLE	MIAPACA2
MKN1_COSMIC	MKN1_COSMIC,MKN1_CCLE		MKN1_CCLE,MKN1_COSMIC	MKN1
MKN28_COSMIC	MKN28_COSMIC	MKN74_CCLE	MKN28_COSMIC,MKN74_CCLE	MKN28,MKN74
MKN45_COSMIC	MKN45_COSMIC		MKN45_COSMIC	MKN45
MKN7_COSMIC	MKN7_COSMIC,MKN7_CCLE		MKN7_CCLE,MKN7_COSMIC	MKN7
ML-1_COSMIC	ML-1_COSMIC,ML1_CCLE		ML-1_COSMIC,ML1_CCLE	ML1
ML-2_COSMIC	ML-2_COSMIC		ML-2_COSMIC	ML2
MLMA_COSMIC	MLMA_COSMIC		MLMA_COSMIC	MLMA
MM1S_COSMIC	MM1S_COSMIC,MM1S_CCLE		MM1S_CCLE,MM1S_COSMIC	MM1S
MMAC-SF_COSMIC	MMAC-SF_COSMIC		MMAC-SF_COSMIC	MMACSF
MN-60_COSMIC	MN-60_COSMIC		MN-60_COSMIC	MN60
MO-T_COSMIC	MO-T_COSMIC		MO-T_COSMIC	MOT
MOG-G-CCM_COSMIC	MOG-G-CCM_COSMIC,MOGGCCM_CCLE		MOG-G-CCM_COSMIC,MOGGCCM_CCLE	MOGGCCM
MOG-G-UVW_COSMIC	MOG-G-UVW_COSMIC,MOGGUVW_CCLE		MOG-G-UVW_COSMIC,MOGGUVW_CCLE	MOGGUVW
MOLM-13_COSMIC	MOLM-13_COSMIC,MOLM13_CCLE		MOLM-13_COSMIC,MOLM13_CCLE	MOLM13
MOLM-16_COSMIC	MOLM-16_COSMIC,MOLM16_CCLE		MOLM-16_COSMIC,MOLM16_CCLE	MOLM16
MOLP-8_COSMIC	MOLP-8_COSMIC,MOLP8_CCLE		MOLP-8_COSMIC,MOLP8_CCLE	MOLP8
MOLT-13_COSMIC	MOLT-13_COSMIC,MOLT13_CCLE		MOLT-13_COSMIC,MOLT13_CCLE	MOLT13
MOLT-16_COSMIC	MOLT-16_COSMIC,MOLT16_CCLE		MOLT-16_COSMIC,MOLT16_CCLE	MOLT16
MOLT-4_COSMIC	MOLT-4_COSMIC,MOLT_4_CELLMINER		MOLT_4_CELLMINER,MOLT-4_COSMIC	MOLT4
MONO-MAC-6_COSMIC	MONO-MAC-6_COSMIC,MONOMAC6_CCLE	MONOMAC1_CCLE	MONO-MAC-6_COSMIC,MONOMAC1_CCLE,MONOMAC6_CCLE	MONOMAC6,MONOMAC1
MPP-89_COSMIC	MPP-89_COSMIC,MPP89_CCLE		MPP-89_COSMIC,MPP89_CCLE	MPP89
MRK-NU-1_COSMIC	MRK-NU-1_COSMIC		MRK-NU-1_COSMIC	MRKNU1
MS-1_COSMIC	MS-1_COSMIC		MS-1_COSMIC	MS1
MS751_COSMIC	MS751_COSMIC		MS751_COSMIC	MS751
MSTO-211H_COSMIC	MSTO-211H_COSMIC,MSTO211H_CCLE		MSTO-211H_COSMIC,MSTO211H_CCLE	MSTO211H
MV-4-11_COSMIC	MV-4-11_COSMIC,MV411_CCLE		MV-4-11_COSMIC,MV411_CCLE	MV411
MY-M12_COSMIC	MY-M12_COSMIC		MY-M12_COSMIC	MYM12
MZ1-PC_COSMIC	MZ1-PC_COSMIC		MZ1-PC_COSMIC	MZ1PC
MZ2-MEL_COSMIC	MZ2-MEL_COSMIC		MZ2-MEL_COSMIC	MZ2MEL
MZ7-MEL_COSMIC	MZ7-MEL_COSMIC		MZ7-MEL_COSMIC	MZ7MEL
NALM-6_COSMIC	NALM-6_COSMIC,NALM6_CCLE		NALM-6_COSMIC,NALM6_CCLE	NALM6
NAMALWA_COSMIC	NAMALWA_COSMIC,NAMALWA_CCLE		NAMALWA_CCLE,NAMALWA_COSMIC	NAMALWA
NB-4_COSMIC	NB-4_COSMIC,NB4_CCLE		NB-4_COSMIC,NB4_CCLE	NB4
NB(TU)1-10_COSMIC	NB(TU)1-10_COSMIC		NB(TU)1-10_COSMIC	NBTU110
NB1_COSMIC	NB1_COSMIC,NB1_CCLE		NB1_CCLE,NB1_COSMIC	NB1
NB10_COSMIC	NB10_COSMIC		NB10_COSMIC	NB10
NB12_COSMIC	NB12_COSMIC		NB12_COSMIC	NB12
NB13_COSMIC	NB13_COSMIC		NB13_COSMIC	NB13
NB14_COSMIC	NB14_COSMIC		NB14_COSMIC	NB14
NB17_COSMIC	NB17_COSMIC		NB17_COSMIC	NB17
NB5_COSMIC	NB5_COSMIC		NB5_COSMIC	NB5
NB6_COSMIC	NB6_COSMIC		NB6_COSMIC	NB6
NB69_COSMIC	NB69_COSMIC		NB69_COSMIC	NB69
NB7_COSMIC	NB7_COSMIC		NB7_COSMIC	NB7
NBSUSSR_COSMIC	NBSUSSR_COSMIC		NBSUSSR_COSMIC	NBSUSSR
NCC010_COSMIC	NCC010_COSMIC		NCC010_COSMIC	NCC010
NCC021_COSMIC	NCC021_COSMIC		NCC021_COSMIC	NCC021
NCCIT_COSMIC	NCCIT_COSMIC		NCCIT_COSMIC	NCCIT
NCI-H1048_COSMIC	NCI-H1048_COSMIC,NCIH1048_CCLE		NCI-H1048_COSMIC,NCIH1048_CCLE	NCIH1048
NCI-H1092_COSMIC	NCI-H1092_COSMIC,NCIH1092_CCLE		NCI-H1092_COSMIC,NCIH1092_CCLE	NCIH1092
NCI-H1105_COSMIC	NCI-H1105_COSMIC,NCIH1105_CCLE		NCI-H1105_COSMIC,NCIH1105_CCLE	NCIH1105
NCI-H1155_COSMIC	NCI-H1155_COSMIC		NCI-H1155_COSMIC	NCIH1155
NCI-H128_COSMIC	NCI-H128_COSMIC		NCI-H128_COSMIC	NCIH128
NCI-H1299_COSMIC	NCI-H1299_COSMIC,NCIH1299_CCLE		NCI-H1299_COSMIC,NCIH1299_CCLE	NCIH1299
NCI-H1304_COSMIC	NCI-H1304_COSMIC		NCI-H1304_COSMIC	NCIH1304
NCI-H1341_COSMIC	NCI-H1341_COSMIC,NCIH1341_CCLE		NCI-H1341_COSMIC,NCIH1341_CCLE	NCIH1341
NCI-H1355_COSMIC	NCI-H1355_COSMIC,NCIH1355_CCLE		NCI-H1355_COSMIC,NCIH1355_CCLE	NCIH1355
NCI-H1395_COSMIC	NCI-H1395_COSMIC		NCI-H1395_COSMIC	NCIH1395
NCI-H1417_COSMIC	NCI-H1417_COSMIC		NCI-H1417_COSMIC	NCIH1417
NCI-H1435_COSMIC	NCI-H1435_COSMIC,NCIH1435_CCLE		NCI-H1435_COSMIC,NCIH1435_CCLE	NCIH1435
NCI-H1436_COSMIC	NCI-H1436_COSMIC,NCIH1436_CCLE		NCI-H1436_COSMIC,NCIH1436_CCLE	NCIH1436
NCI-H1437_COSMIC	NCI-H1437_COSMIC,NCIH1437_CCLE		NCI-H1437_COSMIC,NCIH1437_CCLE	NCIH1437
NCI-H146_COSMIC	NCI-H146_COSMIC,NCIH146_CCLE		NCI-H146_COSMIC,NCIH146_CCLE	NCIH146
NCI-H1563_COSMIC	NCI-H1563_COSMIC,NCIH1563_CCLE		NCI-H1563_COSMIC,NCIH1563_CCLE	NCIH1563
NCI-H1568_COSMIC	NCI-H1568_COSMIC,NCIH1568_CCLE		NCI-H1568_COSMIC,NCIH1568_CCLE	NCIH1568
NCI-H1573_COSMIC	NCI-H1573_COSMIC,NCIH1573_CCLE		NCI-H1573_COSMIC,NCIH1573_CCLE	NCIH1573
NCI-H1581_COSMIC	NCI-H1581_COSMIC,NCIH1581_CCLE		NCI-H1581_COSMIC,NCIH1581_CCLE	NCIH1581
NCI-H1623_COSMIC	NCI-H1623_COSMIC,NCIH1623_CCLE		NCI-H1623_COSMIC,NCIH1623_CCLE	NCIH1623
NCI-H1648_COSMIC	NCI-H1648_COSMIC,NCIH1648_CCLE		NCI-H1648_COSMIC,NCIH1648_CCLE	NCIH1648
NCI-H1650_COSMIC	NCI-H1650_COSMIC,NCIH1650_CCLE		NCI-H1650_COSMIC,NCIH1650_CCLE	NCIH1650
NCI-H1651_COSMIC	NCI-H1651_COSMIC,NCIH1651_CCLE		NCI-H1651_COSMIC,NCIH1651_CCLE	NCIH1651
NCI-H1666_COSMIC	NCI-H1666_COSMIC,NCIH1666_CCLE		NCI-H1666_COSMIC,NCIH1666_CCLE	NCIH1666
NCI-H1688_COSMIC	NCI-H1688_COSMIC		NCI-H1688_COSMIC	NCIH1688
NCI-H1693_COSMIC	NCI-H1693_COSMIC,NCIH1693_CCLE		NCI-H1693_COSMIC,NCIH1693_CCLE	NCIH1693
NCI-H1694_COSMIC	NCI-H1694_COSMIC,NCIH1694_CCLE		NCI-H1694_COSMIC,NCIH1694_CCLE	NCIH1694
NCI-H1703_COSMIC	NCI-H1703_COSMIC,NCIH1703_CCLE		NCI-H1703_COSMIC,NCIH1703_CCLE	NCIH1703
NCI-H1734_COSMIC	NCI-H1734_COSMIC,NCIH1734_CCLE		NCI-H1734_COSMIC,NCIH1734_CCLE	NCIH1734
NCI-H1755_COSMIC	NCI-H1755_COSMIC,NCIH1755_CCLE		NCI-H1755_COSMIC,NCIH1755_CCLE	NCIH1755
NCI-H1770_COSMIC	NCI-H1770_COSMIC	NCIH2106_CCLE	NCI-H1770_COSMIC,NCIH2106_CCLE	NCIH1770,NCIH2106
NCI-H1781_COSMIC	NCI-H1781_COSMIC,NCIH1781_CCLE		NCI-H1781_COSMIC,NCIH1781_CCLE	NCIH1781
NCI-H1792_COSMIC	NCI-H1792_COSMIC,NCIH1792_CCLE		NCI-H1792_COSMIC,NCIH1792_CCLE	NCIH1792
NCI-H1793_COSMIC	NCI-H1793_COSMIC,NCIH1793_CCLE		NCI-H1793_COSMIC,NCIH1793_CCLE	NCIH1793
NCI-H1836_COSMIC	NCI-H1836_COSMIC,NCIH1836_CCLE		NCI-H1836_COSMIC,NCIH1836_CCLE	NCIH1836
NCI-H1838_COSMIC	NCI-H1838_COSMIC,NCIH1838_CCLE		NCI-H1838_COSMIC,NCIH1838_CCLE	NCIH1838
NCI-H1869_COSMIC	NCI-H1869_COSMIC,NCIH1869_CCLE		NCI-H1869_COSMIC,NCIH1869_CCLE	NCIH1869
NCI-H187_COSMIC	NCI-H187_COSMIC		NCI-H187_COSMIC	NCIH187
NCI-H1876_COSMIC	NCI-H1876_COSMIC,NCIH1876_CCLE		NCI-H1876_COSMIC,NCIH1876_CCLE	NCIH1876
NCI-H1915_COSMIC	NCI-H1915_COSMIC,NCIH1915_CCLE		NCI-H1915_COSMIC,NCIH1915_CCLE	NCIH1915
NCI-H1944_COSMIC	NCI-H1944_COSMIC,NCIH1944_CCLE		NCI-H1944_COSMIC,NCIH1944_CCLE	NCIH1944
NCI-H196_COSMIC	NCI-H196_COSMIC,NCIH196_CCLE		NCI-H196_COSMIC,NCIH196_CCLE	NCIH196
NCI-H1963_COSMIC	NCI-H1963_COSMIC,NCIH1963_CCLE		NCI-H1963_COSMIC,NCIH1963_CCLE	NCIH1963
NCI-H1975_COSMIC	NCI-H1975_COSMIC,NCIH1975_CCLE		NCI-H1975_COSMIC,NCIH1975_CCLE	NCIH1975
NCI-H1993_COSMIC	NCI-H1993_COSMIC	NCIH2073_CCLE	NCI-H1993_COSMIC,NCIH2073_CCLE	NCIH1993,NCIH2073
NCI-H2009_COSMIC	NCI-H2009_COSMIC,NCIH2009_CCLE		NCI-H2009_COSMIC,NCIH2009_CCLE	NCIH2009
NCI-H2023_COSMIC	NCI-H2023_COSMIC,NCIH2023_CCLE		NCI-H2023_COSMIC,NCIH2023_CCLE	NCIH2023
NCI-H2029_COSMIC	NCI-H2029_COSMIC,NCIH2029_CCLE		NCI-H2029_COSMIC,NCIH2029_CCLE	NCIH2029
NCI-H2030_COSMIC	NCI-H2030_COSMIC,NCIH2030_CCLE		NCI-H2030_COSMIC,NCIH2030_CCLE	NCIH2030
NCI-H2052_COSMIC	NCI-H2052_COSMIC,NCIH2052_CCLE		NCI-H2052_COSMIC,NCIH2052_CCLE	NCIH2052
NCI-H2066_COSMIC	NCI-H2066_COSMIC,NCIH2066_CCLE		NCI-H2066_COSMIC,NCIH2066_CCLE	NCIH2066
NCI-H2081_COSMIC	NCI-H2081_COSMIC,NCIH2081_CCLE		NCI-H2081_COSMIC,NCIH2081_CCLE	NCIH2081
NCI-H2085_COSMIC	NCI-H2085_COSMIC		NCI-H2085_COSMIC	NCIH2085
NCI-H2087_COSMIC	NCI-H2087_COSMIC,NCIH2087_CCLE		NCI-H2087_COSMIC,NCIH2087_CCLE	NCIH2087
NCI-H209_COSMIC	NCI-H209_COSMIC,NCIH209_CCLE		NCI-H209_COSMIC,NCIH209_CCLE	NCIH209
NCI-H211_COSMIC	NCI-H211_COSMIC,NCIH211_CCLE		NCI-H211_COSMIC,NCIH211_CCLE	NCIH211
NCI-H2110_COSMIC	NCI-H2110_COSMIC,NCIH2110_CCLE		NCI-H2110_COSMIC,NCIH2110_CCLE	NCIH2110
NCI-H2122_COSMIC	NCI-H2122_COSMIC,NCIH2122_CCLE		NCI-H2122_COSMIC,NCIH2122_CCLE	NCIH2122
NCI-H2126_COSMIC	NCI-H2126_COSMIC,NCIH2126_CCLE		NCI-H2126_COSMIC,NCIH2126_CCLE	NCIH2126
NCI-H2135_COSMIC	NCI-H2135_COSMIC		NCI-H2135_COSMIC	NCIH2135
NCI-H2141_COSMIC	NCI-H2141_COSMIC,NCIH2141_CCLE		NCI-H2141_COSMIC,NCIH2141_CCLE	NCIH2141
NCI-H2170_COSMIC	NCI-H2170_COSMIC,NCIH2170_CCLE		NCI-H2170_COSMIC,NCIH2170_CCLE	NCIH2170
NCI-H2171_COSMIC	NCI-H2171_COSMIC,NCIH2171_CCLE		NCI-H2171_COSMIC,NCIH2171_CCLE	NCIH2171
NCI-H2172_COSMIC	NCI-H2172_COSMIC,NCIH2172_CCLE		NCI-H2172_COSMIC,NCIH2172_CCLE	NCIH2172
NCI-H2196_COSMIC	NCI-H2196_COSMIC,NCIH2196_CCLE		NCI-H2196_COSMIC,NCIH2196_CCLE	NCIH2196
NCI-H2227_COSMIC	NCI-H2227_COSMIC,NCIH2227_CCLE		NCI-H2227_COSMIC,NCIH2227_CCLE	NCIH2227
NCI-H2228_COSMIC	NCI-H2228_COSMIC,NCIH2228_CCLE		NCI-H2228_COSMIC,NCIH2228_CCLE	NCIH2228
NCI-H226_COSMIC	NCI-H226_COSMIC,NCIH226_CCLE,NCI_H226_CELLMINER		NCI_H226_CELLMINER,NCI-H226_COSMIC,NCIH226_CCLE	NCIH226
NCI-H2291_COSMIC	NCI-H2291_COSMIC,NCIH2291_CCLE		NCI-H2291_COSMIC,NCIH2291_CCLE	NCIH2291
NCI-H23_COSMIC	NCI-H23_COSMIC,NCIH23_CCLE,NCI_H23_CELLMINER		NCI_H23_CELLMINER,NCI-H23_COSMIC,NCIH23_CCLE	NCIH23
NCI-H2342_COSMIC	NCI-H2342_COSMIC,NCIH2342_CCLE		NCI-H2342_COSMIC,NCIH2342_CCLE	NCIH2342
NCI-H2347_COSMIC	NCI-H2347_COSMIC,NCIH2347_CCLE		NCI-H2347_COSMIC,NCIH2347_CCLE	NCIH2347
NCI-H2405_COSMIC	NCI-H2405_COSMIC,NCIH2405_CCLE		NCI-H2405_COSMIC,NCIH2405_CCLE	NCIH2405
NCI-H2444_COSMIC	NCI-H2444_COSMIC,NCIH2444_CCLE		NCI-H2444_COSMIC,NCIH2444_CCLE	NCIH2444
NCI-H2452_COSMIC	NCI-H2452_COSMIC,NCIH2452_CCLE		NCI-H2452_COSMIC,NCIH2452_CCLE	NCIH2452
NCI-H250_COSMIC	NCI-H250_COSMIC		NCI-H250_COSMIC	NCIH250
NCI-H28_COSMIC	NCI-H28_COSMIC		NCI-H28_COSMIC	NCIH28
NCI-H292_COSMIC	NCI-H292_COSMIC		NCI-H292_COSMIC	NCIH292
NCI-H3122_COSMIC	NCI-H3122_COSMIC		NCI-H3122_COSMIC	NCIH3122
NCI-H322M_COSMIC	NCI-H322M_COSMIC,NCI_H322M_CELLMINER		NCI_H322M_CELLMINER,NCI-H322M_COSMIC	NCIH322M
NCI-H345_COSMIC	NCI-H345_COSMIC		NCI-H345_COSMIC	NCIH345
NCI-H358_COSMIC	NCI-H358_COSMIC,NCIH358_CCLE		NCI-H358_COSMIC,NCIH358_CCLE	NCIH358
NCI-H378_COSMIC	NCI-H378_COSMIC		NCI-H378_COSMIC	NCIH378
NCI-H441_COSMIC	NCI-H441_COSMIC,NCIH441_CCLE		NCI-H441_COSMIC,NCIH441_CCLE	NCIH441
NCI-H446_COSMIC	NCI-H446_COSMIC,NCIH446_CCLE		NCI-H446_COSMIC,NCIH446_CCLE	NCIH446
NCI-H460_COSMIC	NCI-H460_COSMIC,NCIH460_CCLE,NCI_H460_CELLMINER		NCI_H460_CELLMINER,NCI-H460_COSMIC,NCIH460_CCLE	NCIH460
NCI-H508_COSMIC	NCI-H508_COSMIC,NCIH508_CCLE		NCI-H508_COSMIC,NCIH508_CCLE	NCIH508
NCI-H510A_COSMIC	NCI-H510A_COSMIC	NCIH510_CCLE	NCI-H510A_COSMIC,NCIH510_CCLE	NCIH510A,NCIH510
NCI-H520_COSMIC	NCI-H520_COSMIC,NCIH520_CCLE		NCI-H520_COSMIC,NCIH520_CCLE	NCIH520
NCI-H522_COSMIC	NCI-H522_COSMIC,NCIH522_CCLE,NCI_H522_CELLMINER		NCI_H522_CELLMINER,NCI-H522_COSMIC,NCIH522_CCLE	NCIH522
NCI-H524_COSMIC	NCI-H524_COSMIC,NCIH524_CCLE		NCI-H524_COSMIC,NCIH524_CCLE	NCIH524
NCI-H526_COSMIC	NCI-H526_COSMIC,NCIH526_CCLE		NCI-H526_COSMIC,NCIH526_CCLE	NCIH526
NCI-H596_COSMIC	NCI-H596_COSMIC,NCIH596_CCLE		NCI-H596_COSMIC,NCIH596_CCLE	NCIH596
NCI-H630_COSMIC	NCI-H630_COSMIC		NCI-H630_COSMIC	NCIH630
NCI-H64_COSMIC	NCI-H64_COSMIC		NCI-H64_COSMIC	NCIH64
NCI-H647_COSMIC	NCI-H647_COSMIC,NCIH647_CCLE		NCI-H647_COSMIC,NCIH647_CCLE	NCIH647
NCI-H650_COSMIC	NCI-H650_COSMIC,NCIH650_CCLE		NCI-H650_COSMIC,NCIH650_CCLE	NCIH650
NCI-H660_COSMIC	NCI-H660_COSMIC,NCIH660_CCLE		NCI-H660_COSMIC,NCIH660_CCLE	NCIH660
NCI-H661_COSMIC	NCI-H661_COSMIC,NCIH661_CCLE		NCI-H661_COSMIC,NCIH661_CCLE	NCIH661
NCI-H69_COSMIC	NCI-H69_COSMIC,NCIH69_CCLE		NCI-H69_COSMIC,NCIH69_CCLE	NCIH69
NCI-H716_COSMIC	NCI-H716_COSMIC,NCIH716_CCLE		NCI-H716_COSMIC,NCIH716_CCLE	NCIH716
NCI-H720_COSMIC	NCI-H720_COSMIC		NCI-H720_COSMIC	NCIH720
NCI-H727_COSMIC	NCI-H727_COSMIC,NCIH727_CCLE		NCI-H727_COSMIC,NCIH727_CCLE	NCIH727
NCI-H740_COSMIC	NCI-H740_COSMIC		NCI-H740_COSMIC	NCIH740
NCI-H747_COSMIC	NCI-H747_COSMIC,NCIH747_CCLE		NCI-H747_COSMIC,NCIH747_CCLE	NCIH747
NCI-H748_COSMIC	NCI-H748_COSMIC		NCI-H748_COSMIC	NCIH748
NCI-H810_COSMIC	NCI-H810_COSMIC,NCIH810_CCLE		NCI-H810_COSMIC,NCIH810_CCLE	NCIH810
NCI-H82_COSMIC	NCI-H82_COSMIC,NCIH82_CCLE		NCI-H82_COSMIC,NCIH82_CCLE	NCIH82
NCI-H820_COSMIC	NCI-H820_COSMIC		NCI-H820_COSMIC	NCIH820
NCI-H835_COSMIC	NCI-H835_COSMIC		NCI-H835_COSMIC	NCIH835
NCI-H838_COSMIC	NCI-H838_COSMIC,NCIH838_CCLE		NCI-H838_COSMIC,NCIH838_CCLE	NCIH838
NCI-H841_COSMIC	NCI-H841_COSMIC,NCIH841_CCLE		NCI-H841_COSMIC,NCIH841_CCLE	NCIH841
NCI-H847_COSMIC	NCI-H847_COSMIC		NCI-H847_COSMIC	NCIH847
NCI-H929_COSMIC	NCI-H929_COSMIC,NCIH929_CCLE		NCI-H929_COSMIC,NCIH929_CCLE	NCIH929
NCI-N87_COSMIC	NCI-N87_COSMIC,NCIN87_CCLE		NCI-N87_COSMIC,NCIN87_CCLE	NCIN87
NCI-SNU-1_COSMIC	NCI-SNU-1_COSMIC	SNU1_CCLE	NCI-SNU-1_COSMIC,SNU1_CCLE	NCISNU1,SNU1
NCI-SNU-16_COSMIC	NCI-SNU-16_COSMIC		NCI-SNU-16_COSMIC	NCISNU16
NCI-SNU-5_COSMIC	NCI-SNU-5_COSMIC	SNU5_CCLE	NCI-SNU-5_COSMIC,SNU5_CCLE	NCISNU5,SNU5
NEC8_COSMIC	NEC8_COSMIC		NEC8_COSMIC	NEC8
NH-12_COSMIC	NH-12_COSMIC		NH-12_COSMIC	NH12
NK-92MI_COSMIC	NK-92MI_COSMIC		NK-92MI_COSMIC	NK92MI
NKM-1_COSMIC	NKM-1_COSMIC		NKM-1_COSMIC	NKM1
NMC-G1_COSMIC	NMC-G1_COSMIC,NMCG1_CCLE		NMC-G1_COSMIC,NMCG1_CCLE	NMCG1
NO-10_COSMIC	NO-10_COSMIC		NO-10_COSMIC	NO10
NO-11_COSMIC	NO-11_COSMIC		NO-11_COSMIC	NO11
NOMO-1_COSMIC	NOMO-1_COSMIC		NOMO-1_COSMIC	NOMO1
NOS-1_COSMIC	NOS-1_COSMIC		NOS-1_COSMIC	NOS1
NTERA-2_CL_D1_COSMIC	NTERA-2_CL_D1_COSMIC		NTERA-2_CL_D1_COSMIC	NTERA2CLD1
NU-DUL-1_COSMIC	NU-DUL-1_COSMIC,NUDUL1_CCLE		NU-DUL-1_COSMIC,NUDUL1_CCLE	NUDUL1
NUGC-3_COSMIC	NUGC-3_COSMIC,NUGC3_CCLE		NUGC-3_COSMIC,NUGC3_CCLE	NUGC3
NUGC-4_COSMIC	NUGC-4_COSMIC,NUGC4_CCLE		NUGC-4_COSMIC,NUGC4_CCLE	NUGC4
NY_COSMIC	NY_COSMIC		NY_COSMIC	NY
OACM5-1_COSMIC	OACM5-1_COSMIC		OACM5-1_COSMIC	OACM51
OACP4C_COSMIC	OACP4C_COSMIC		OACP4C_COSMIC	OACP4C
OAW-28_COSMIC	OAW-28_COSMIC,OAW28_CCLE		OAW-28_COSMIC,OAW28_CCLE	OAW28
OAW-42_COSMIC	OAW-42_COSMIC,OAW42_CCLE		OAW-42_COSMIC,OAW42_CCLE	OAW42
OC-314_COSMIC	OC-314_COSMIC	OC316_CCLE	OC-314_COSMIC,OC316_CCLE	OC314,OC316
OCI-AML2_COSMIC	OCI-AML2_COSMIC,OCIAML2_CCLE		OCI-AML2_COSMIC,OCIAML2_CCLE	OCIAML2
OCI-AML3_COSMIC	OCI-AML3_COSMIC,OCIAML3_CCLE		OCI-AML3_COSMIC,OCIAML3_CCLE	OCIAML3
OCI-AML5_COSMIC	OCI-AML5_COSMIC,OCIAML5_CCLE		OCI-AML5_COSMIC,OCIAML5_CCLE	OCIAML5
OCI-LY-19_COSMIC	OCI-LY-19_COSMIC,OCILY19_CCLE		OCI-LY-19_COSMIC,OCILY19_CCLE	OCILY19
OCI-LY7_COSMIC	OCI-LY7_COSMIC		OCI-LY7_COSMIC	OCILY7
OCI-M1_COSMIC	OCI-M1_COSMIC,OCIM1_CCLE		OCI-M1_COSMIC,OCIM1_CCLE	OCIM1
OCUB-M_COSMIC	OCUB-M_COSMIC		OCUB-M_COSMIC	OCUBM
OCUM-1_COSMIC	OCUM-1_COSMIC,OCUM1_CCLE		OCUM-1_COSMIC,OCUM1_CCLE	OCUM1
OE19_COSMIC	OE19_COSMIC,OE19_CCLE		OE19_CCLE,OE19_COSMIC	OE19
OE21_COSMIC	OE21_COSMIC,OE21_CCLE		OE21_CCLE,OE21_COSMIC	OE21
OE33_COSMIC	OE33_COSMIC,OE33_CCLE		OE33_CCLE,OE33_COSMIC	OE33
OMC-1_COSMIC	OMC-1_COSMIC		OMC-1_COSMIC	OMC1
ONS-76_COSMIC	ONS-76_COSMIC,ONS76_CCLE		ONS-76_COSMIC,ONS76_CCLE	ONS76
OPM-2_COSMIC	OPM-2_COSMIC,OPM2_CCLE		OPM-2_COSMIC,OPM2_CCLE	OPM2
OS-RC-2_COSMIC	OS-RC-2_COSMIC,OSRC2_CCLE		OS-RC-2_COSMIC,OSRC2_CCLE	OSRC2
OSC-19_COSMIC	OSC-19_COSMIC		OSC-19_COSMIC	OSC19
OSC-20_COSMIC	OSC-20_COSMIC		OSC-20_COSMIC	OSC20
OUMS-23_COSMIC	OUMS-23_COSMIC,OUMS23_CCLE		OUMS-23_COSMIC,OUMS23_CCLE	OUMS23
OV-17R_COSMIC	OV-17R_COSMIC		OV-17R_COSMIC	OV17R
OV-56_COSMIC	OV-56_COSMIC,OV56_CCLE		OV-56_COSMIC,OV56_CCLE	OV56
OV-7_COSMIC	OV-7_COSMIC		OV-7_COSMIC	OV7
OV-90_COSMIC	OV-90_COSMIC,OV90_CCLE		OV-90_COSMIC,OV90_CCLE	OV90
OVCA420_COSMIC	OVCA420_COSMIC		OVCA420_COSMIC	OVCA420
OVCA433_COSMIC	OVCA433_COSMIC		OVCA433_COSMIC	OVCA433
OVCAR-3_COSMIC	OVCAR-3_COSMIC,OVCAR_3_CELLMINER	NIHOVCAR3_CCLE,ONCODG1_CCLE	NIHOVCAR3_CCLE,ONCODG1_CCLE,OVCAR_3_CELLMINER,OVCAR-3_COSMIC	NIHOVCAR3,ONCODG1,OVCAR3
OVCAR-4_COSMIC	OVCAR-4_COSMIC,OVCAR4_CCLE,OVCAR_4_CELLMINER		OVCAR_4_CELLMINER,OVCAR-4_COSMIC,OVCAR4_CCLE	OVCAR4
OVCAR-5_COSMIC	OVCAR-5_COSMIC,OVCAR_5_CELLMINER		OVCAR_5_CELLMINER,OVCAR-5_COSMIC	OVCAR5
OVCAR-8_COSMIC	OVCAR-8_COSMIC,OVCAR8_CCLE,OVCAR_8_CELLMINER	NCI_ADR_RES_CELLMINER	NCI_ADR_RES_CELLMINER,OVCAR_8_CELLMINER,OVCAR-8_COSMIC,OVCAR8_CCLE	NCIADRRES,OVCAR8
OVISE_COSMIC	OVISE_COSMIC,OVISE_CCLE		OVISE_CCLE,OVISE_COSMIC	OVISE
OVK-18_COSMIC	OVK-18_COSMIC,OVK18_CCLE		OVK-18_COSMIC,OVK18_CCLE	OVK18
OVKATE_COSMIC	OVKATE_COSMIC,OVKATE_CCLE		OVKATE_CCLE,OVKATE_COSMIC	OVKATE
OVMIU_COSMIC	OVMIU_COSMIC		OVMIU_COSMIC	OVMIU
OVTOKO_COSMIC	OVTOKO_COSMIC,OVTOKO_CCLE		OVTOKO_CCLE,OVTOKO_COSMIC	OVTOKO
P12-ICHIKAWA_COSMIC	P12-ICHIKAWA_COSMIC,P12ICHIKAWA_CCLE		P12-ICHIKAWA_COSMIC,P12ICHIKAWA_CCLE	P12ICHIKAWA
P30-OHK_COSMIC	P30-OHK_COSMIC		P30-OHK_COSMIC	P30OHK
P31-FUJ_COSMIC	P31-FUJ_COSMIC,P31FUJ_CCLE		P31-FUJ_COSMIC,P31FUJ_CCLE	P31FUJ
P32-ISH_COSMIC	P32-ISH_COSMIC		P32-ISH_COSMIC	P32ISH
PA-1_COSMIC	PA-1_COSMIC		PA-1_COSMIC	PA1
PA-TU-8902_COSMIC	PA-TU-8902_COSMIC,PATU8902_CCLE		PA-TU-8902_COSMIC,PATU8902_CCLE	PATU8902
PA-TU-8988T_COSMIC	PA-TU-8988T_COSMIC		PA-TU-8988T_COSMIC	PATU8988T
PANC-02-03_COSMIC	PANC-02-03_COSMIC,PANC0203_CCLE		PANC-02-03_COSMIC,PANC0203_CCLE	PANC0203
PANC-03-27_COSMIC	PANC-03-27_COSMIC,PANC0327_CCLE		PANC-03-27_COSMIC,PANC0327_CCLE	PANC0327
PANC-04-03_COSMIC	PANC-04-03_COSMIC,PANC0403_CCLE		PANC-04-03_COSMIC,PANC0403_CCLE	PANC0403
PANC-08-13_COSMIC	PANC-08-13_COSMIC,PANC0813_CCLE		PANC-08-13_COSMIC,PANC0813_CCLE	PANC0813
PANC-10-05_COSMIC	PANC-10-05_COSMIC,PANC1005_CCLE		PANC-10-05_COSMIC,PANC1005_CCLE	PANC1005
PC-14_COSMIC	PC-14_COSMIC,PC14_CCLE		PC-14_COSMIC,PC14_CCLE	PC14
PC-3_[JPC-3]_COSMIC	PC-3_[JPC-3]_COSMIC		PC-3_[JPC-3]_COSMIC	PC3JPC3
PC-3_COSMIC	PC-3_COSMIC,PC3_CCLE,PC_3_CELLMINER		PC_3_CELLMINER,PC-3_COSMIC,PC3_CCLE	PC3
PCI-15A_COSMIC	PCI-15A_COSMIC		PCI-15A_COSMIC	PCI15A
PCI-30_COSMIC	PCI-30_COSMIC		PCI-30_COSMIC	PCI30
PCI-38_COSMIC	PCI-38_COSMIC		PCI-38_COSMIC	PCI38
PCI-4B_COSMIC	PCI-4B_COSMIC		PCI-4B_COSMIC	PCI4B
PCI-6A_COSMIC	PCI-6A_COSMIC		PCI-6A_COSMIC	PCI6A
PECA-PJ15_COSMIC	PECA-PJ15_COSMIC,PECAPJ15_CCLE		PECA-PJ15_COSMIC,PECAPJ15_CCLE	PECAPJ15
PEO1_COSMIC	PEO1_COSMIC		PEO1_COSMIC	PEO1
PF-382_COSMIC	PF-382_COSMIC,PF382_CCLE		PF-382_COSMIC,PF382_CCLE	PF382
PFSK-1_COSMIC	PFSK-1_COSMIC		PFSK-1_COSMIC	PFSK1
PL-21_COSMIC	PL-21_COSMIC,PL21_CCLE		PL-21_COSMIC,PL21_CCLE	PL21
PL18_COSMIC	PL18_COSMIC		PL18_COSMIC	PL18
PL4_COSMIC	PL4_COSMIC		PL4_COSMIC	PL4
PSN1_COSMIC	PSN1_COSMIC,PSN1_CCLE		PSN1_CCLE,PSN1_COSMIC	PSN1
PWR-1E_COSMIC	PWR-1E_COSMIC		PWR-1E_COSMIC	PWR1E
QGP-1_COSMIC	QGP-1_COSMIC,QGP1_CCLE		QGP-1_COSMIC,QGP1_CCLE	QGP1
QIMR-WIL_COSMIC	QIMR-WIL_COSMIC		QIMR-WIL_COSMIC	QIMRWIL
RAJI_COSMIC	RAJI_COSMIC,RAJI_CCLE		RAJI_CCLE,RAJI_COSMIC	RAJI
RAMOS-2G6-4C10_COSMIC	RAMOS-2G6-4C10_COSMIC		RAMOS-2G6-4C10_COSMIC	RAMOS2G64C10
RC-K8_COSMIC	RC-K8_COSMIC		RC-K8_COSMIC	RCK8
RCC-AB_COSMIC	RCC-AB_COSMIC		RCC-AB_COSMIC	RCCAB
RCC-ER_COSMIC	RCC-ER_COSMIC		RCC-ER_COSMIC	RCCER
RCC-FG2_COSMIC	RCC-FG2_COSMIC		RCC-FG2_COSMIC	RCCFG2
RCC-JF_COSMIC	RCC-JF_COSMIC		RCC-JF_COSMIC	RCCJF
RCC-JW_COSMIC	RCC-JW_COSMIC		RCC-JW_COSMIC	RCCJW
RCC-MF_COSMIC	RCC-MF_COSMIC		RCC-MF_COSMIC	RCCMF
RCC10RGB_COSMIC	RCC10RGB_COSMIC,RCC10RGB_CCLE		RCC10RGB_CCLE,RCC10RGB_COSMIC	RCC10RGB
RCH-ACV_COSMIC	RCH-ACV_COSMIC,RCHACV_CCLE		RCH-ACV_COSMIC,RCHACV_CCLE	RCHACV
RCM-1_COSMIC	RCM-1_COSMIC,RCM1_CCLE		RCM-1_COSMIC,RCM1_CCLE	RCM1
RD_COSMIC	RD_COSMIC,RD_CCLE		RD_CCLE,RD_COSMIC	RD
REH_COSMIC	REH_COSMIC,REH_CCLE		REH_CCLE,REH_COSMIC	REH
RERF-GC-1B_COSMIC	RERF-GC-1B_COSMIC,RERFGC1B_CCLE		RERF-GC-1B_COSMIC,RERFGC1B_CCLE	RERFGC1B
RERF-LC-FM_COSMIC	RERF-LC-FM_COSMIC		RERF-LC-FM_COSMIC	RERFLCFM
RERF-LC-KJ_COSMIC	RERF-LC-KJ_COSMIC,RERFLCKJ_CCLE		RERF-LC-KJ_COSMIC,RERFLCKJ_CCLE	RERFLCKJ
RERF-LC-MS_COSMIC	RERF-LC-MS_COSMIC,RERFLCMS_CCLE		RERF-LC-MS_COSMIC,RERFLCMS_CCLE	RERFLCMS
RERF-LC-SQ1_COSMIC	RERF-LC-SQ1_COSMIC,RERFLCSQ1_CCLE		RERF-LC-SQ1_COSMIC,RERFLCSQ1_CCLE	RERFLCSQ1
RF-48_COSMIC	RF-48_COSMIC		RF-48_COSMIC	RF48
RH-1_COSMIC	RH-1_COSMIC		RH-1_COSMIC	RH1
RH-18_COSMIC	RH-18_COSMIC		RH-18_COSMIC	RH18
RH-41_COSMIC	RH-41_COSMIC,RH41_CCLE		RH-41_COSMIC,RH41_CCLE	RH41
RKN_COSMIC	RKN_COSMIC,RKN_CCLE		RKN_CCLE,RKN_COSMIC	RKN
RKO_COSMIC	RKO_COSMIC,RKO_CCLE		RKO_CCLE,RKO_COSMIC	RKO
RL_COSMIC	RL_COSMIC,RL_CCLE		RL_CCLE,RL_COSMIC	RL
RL95-2_COSMIC	RL95-2_COSMIC,RL952_CCLE		RL95-2_COSMIC,RL952_CCLE	RL952
RMG-I_COSMIC	RMG-I_COSMIC,RMGI_CCLE		RMG-I_COSMIC,RMGI_CCLE	RMGI
RO82-W-1_COSMIC	RO82-W-1_COSMIC		RO82-W-1_COSMIC	RO82W1
ROS-50_COSMIC	ROS-50_COSMIC		ROS-50_COSMIC	ROS50
RPMI-2650_COSMIC	RPMI-2650_COSMIC		RPMI-2650_COSMIC	RPMI2650
RPMI-6666_COSMIC	RPMI-6666_COSMIC		RPMI-6666_COSMIC	RPMI6666
RPMI-7951_COSMIC	RPMI-7951_COSMIC,RPMI7951_CCLE		RPMI-7951_COSMIC,RPMI7951_CCLE	RPMI7951
RPMI-8226_COSMIC	RPMI-8226_COSMIC,RPMI8226_CCLE,RPMI_8226_CELLMINER	COLO775_CCLE	COLO775_CCLE,RPMI_8226_CELLMINER,RPMI-8226_COSMIC,RPMI8226_CCLE	COLO775,RPMI8226
RPMI-8402_COSMIC	RPMI-8402_COSMIC,RPMI8402_CCLE		RPMI-8402_COSMIC,RPMI8402_CCLE	RPMI8402
RPMI-8866_COSMIC	RPMI-8866_COSMIC		RPMI-8866_COSMIC	RPMI8866
RS4-11_COSMIC	RS4-11_COSMIC,RS411_CCLE		RS4-11_COSMIC,RS411_CCLE	RS411
RT-112_COSMIC	RT-112_COSMIC,RT112_CCLE	RT11284_CCLE	RT-112_COSMIC,RT112_CCLE,RT11284_CCLE	RT112,RT11284
RT4_COSMIC	RT4_COSMIC,RT4_CCLE		RT4_CCLE,RT4_COSMIC	RT4
RVH-421_COSMIC	RVH-421_COSMIC		RVH-421_COSMIC	RVH421
RXF393_COSMIC	RXF393_COSMIC,RXF_393_CELLMINER		RXF_393_CELLMINER,RXF393_COSMIC	RXF393
S-117_COSMIC	S-117_COSMIC,S117_CCLE		S-117_COSMIC,S117_CCLE	S117
SAOS-2_COSMIC	SAOS-2_COSMIC,SAOS2_CCLE		SAOS-2_COSMIC,SAOS2_CCLE	SAOS2
SARC9371_COSMIC	SARC9371_COSMIC		SARC9371_COSMIC	SARC9371
SAS_COSMIC	SAS_COSMIC		SAS_COSMIC	SAS
SAT_COSMIC	SAT_COSMIC		SAT_COSMIC	SAT
SBC-1_COSMIC	SBC-1_COSMIC		SBC-1_COSMIC	SBC1
SBC-3_COSMIC	SBC-3_COSMIC		SBC-3_COSMIC	SBC3
SBC-5_COSMIC	SBC-5_COSMIC,SBC5_CCLE		SBC-5_COSMIC,SBC5_CCLE	SBC5
SC-1_COSMIC	SC-1_COSMIC		SC-1_COSMIC	SC1
SCABER_COSMIC	SCABER_COSMIC,SCABER_CCLE		SCABER_CCLE,SCABER_COSMIC	SCABER
SCC-15_COSMIC	SCC-15_COSMIC,SCC15_CCLE		SCC-15_COSMIC,SCC15_CCLE	SCC15
SCC-25_COSMIC	SCC-25_COSMIC,SCC25_CCLE		SCC-25_COSMIC,SCC25_CCLE	SCC25
SCC-3_COSMIC	SCC-3_COSMIC		SCC-3_COSMIC	SCC3
SCC-4_COSMIC	SCC-4_COSMIC,SCC4_CCLE		SCC-4_COSMIC,SCC4_CCLE	SCC4
SCC-9_COSMIC	SCC-9_COSMIC,SCC9_CCLE		SCC-9_COSMIC,SCC9_CCLE	SCC9
SCC90_COSMIC	SCC90_COSMIC		SCC90_COSMIC	SCC90
SCH_COSMIC	SCH_COSMIC		SCH_COSMIC	SCH
SET2_COSMIC	SET2_COSMIC,SET2_CCLE		SET2_CCLE,SET2_COSMIC	SET2
SF126_COSMIC	SF126_COSMIC,SF126_CCLE		SF126_CCLE,SF126_COSMIC	SF126
SF268_COSMIC	SF268_COSMIC,SF_268_CELLMINER		SF_268_CELLMINER,SF268_COSMIC	SF268
SF295_COSMIC	SF295_COSMIC,SF295_CCLE,SF_295_CELLMINER		SF_295_CELLMINER,SF295_CCLE,SF295_COSMIC	SF295
SF539_COSMIC	SF539_COSMIC,SF_539_CELLMINER		SF_539_CELLMINER,SF539_COSMIC	SF539
SH-4_COSMIC	SH-4_COSMIC,SH4_CCLE		SH-4_COSMIC,SH4_CCLE	SH4
SHP-77_COSMIC	SHP-77_COSMIC,SHP77_CCLE		SHP-77_COSMIC,SHP77_CCLE	SHP77
SIG-M5_COSMIC	SIG-M5_COSMIC,SIGM5_CCLE		SIG-M5_COSMIC,SIGM5_CCLE	SIGM5
SIHA_COSMIC	SIHA_COSMIC		SIHA_COSMIC	SIHA
SIMA_COSMIC	SIMA_COSMIC,SIMA_CCLE		SIMA_CCLE,SIMA_COSMIC	SIMA
SISO_COSMIC	SISO_COSMIC		SISO_COSMIC	SISO
SJRH30_COSMIC	SJRH30_COSMIC,SJRH30_CCLE		SJRH30_CCLE,SJRH30_COSMIC	SJRH30
SJSA-1_COSMIC	SJSA-1_COSMIC,SJSA1_CCLE		SJSA-1_COSMIC,SJSA1_CCLE	SJSA1
SK-CO-1_COSMIC	SK-CO-1_COSMIC,SKCO1_CCLE		SK-CO-1_COSMIC,SKCO1_CCLE	SKCO1
SK-ES-1_COSMIC	SK-ES-1_COSMIC,SKES1_CCLE		SK-ES-1_COSMIC,SKES1_CCLE	SKES1
SK-GT-2_COSMIC	SK-GT-2_COSMIC		SK-GT-2_COSMIC	SKGT2
SK-GT-4_COSMIC	SK-GT-4_COSMIC		SK-GT-4_COSMIC	SKGT4
SK-HEP-1_COSMIC	SK-HEP-1_COSMIC,SKHEP1_CCLE		SK-HEP-1_COSMIC,SKHEP1_CCLE	SKHEP1
SK-LMS-1_COSMIC	SK-LMS-1_COSMIC,SKLMS1_CCLE		SK-LMS-1_COSMIC,SKLMS1_CCLE	SKLMS1
SK-LU-1_COSMIC	SK-LU-1_COSMIC,SKLU1_CCLE		SK-LU-1_COSMIC,SKLU1_CCLE	SKLU1
SK-MEL-1_COSMIC	SK-MEL-1_COSMIC,SKMEL1_CCLE		SK-MEL-1_COSMIC,SKMEL1_CCLE	SKMEL1
SK-MEL-2_COSMIC	SK-MEL-2_COSMIC,SKMEL2_CCLE,SK_MEL_2_CELLMINER		SK_MEL_2_CELLMINER,SK-MEL-2_COSMIC,SKMEL2_CCLE	SKMEL2
SK-MEL-24_COSMIC	SK-MEL-24_COSMIC,SKMEL24_CCLE		SK-MEL-24_COSMIC,SKMEL24_CCLE	SKMEL24
SK-MEL-28_COSMIC	SK-MEL-28_COSMIC,SKMEL28_CCLE,SK_MEL_28_CELLMINER		SK_MEL_28_CELLMINER,SK-MEL-28_COSMIC,SKMEL28_CCLE	SKMEL28
SK-MEL-3_COSMIC	SK-MEL-3_COSMIC,SKMEL3_CCLE		SK-MEL-3_COSMIC,SKMEL3_CCLE	SKMEL3
SK-MEL-30_COSMIC	SK-MEL-30_COSMIC,SKMEL30_CCLE		SK-MEL-30_COSMIC,SKMEL30_CCLE	SKMEL30
SK-MEL-31_COSMIC	SK-MEL-31_COSMIC		SK-MEL-31_COSMIC	SKMEL31
SK-MEL-5_COSMIC	SK-MEL-5_COSMIC,SKMEL5_CCLE,SK_MEL_5_CELLMINER		SK_MEL_5_CELLMINER,SK-MEL-5_COSMIC,SKMEL5_CCLE	SKMEL5
SK-MES-1_COSMIC	SK-MES-1_COSMIC,SKMES1_CCLE		SK-MES-1_COSMIC,SKMES1_CCLE	SKMES1
SK-MG-1_COSMIC	SK-MG-1_COSMIC		SK-MG-1_COSMIC	SKMG1
SK-MM-2_COSMIC	SK-MM-2_COSMIC		SK-MM-2_COSMIC	SKMM2
SK-N-AS_COSMIC	SK-N-AS_COSMIC,SKNAS_CCLE		SK-N-AS_COSMIC,SKNAS_CCLE	SKNAS
SK-N-DZ_COSMIC	SK-N-DZ_COSMIC,SKNDZ_CCLE		SK-N-DZ_COSMIC,SKNDZ_CCLE	SKNDZ
SK-N-FI_COSMIC	SK-N-FI_COSMIC,SKNFI_CCLE		SK-N-FI_COSMIC,SKNFI_CCLE	SKNFI
SK-N-SH_COSMIC	SK-N-SH_COSMIC,SKNSH_CCLE	SHSY5Y_CCLE	SHSY5Y_CCLE,SK-N-SH_COSMIC,SKNSH_CCLE	SHSY5Y,SKNSH
SK-NEP-1_COSMIC	SK-NEP-1_COSMIC		SK-NEP-1_COSMIC	SKNEP1
SK-OV-3_COSMIC	SK-OV-3_COSMIC,SKOV3_CCLE,SK_OV_3_CELLMINER		SK_OV_3_CELLMINER,SK-OV-3_COSMIC,SKOV3_CCLE	SKOV3
SK-PN-DW_COSMIC	SK-PN-DW_COSMIC		SK-PN-DW_COSMIC	SKPNDW
SK-UT-1_COSMIC	SK-UT-1_COSMIC,SKUT1_CCLE		SK-UT-1_COSMIC,SKUT1_CCLE	SKUT1
SKG-IIIA_COSMIC	SKG-IIIA_COSMIC		SKG-IIIA_COSMIC	SKGIIIA
SKM-1_COSMIC	SKM-1_COSMIC,SKM1_CCLE		SKM-1_COSMIC,SKM1_CCLE	SKM1
SKN_COSMIC	SKN_COSMIC		SKN_COSMIC	SKN
SKN-3_COSMIC	SKN-3_COSMIC		SKN-3_COSMIC	SKN3
SLVL_COSMIC	SLVL_COSMIC		SLVL_COSMIC	SLVL
SN12C_COSMIC	SN12C_COSMIC,SN12C_CELLMINER		SN12C_CELLMINER,SN12C_COSMIC	SN12C
SNB75_COSMIC	SNB75_COSMIC,SNB_75_CELLMINER		SNB_75_CELLMINER,SNB75_COSMIC	SNB75
SNG-M_COSMIC	SNG-M_COSMIC,SNGM_CCLE		SNG-M_COSMIC,SNGM_CCLE	SNGM
SNU-1040_COSMIC	SNU-1040_COSMIC,SNU1040_CCLE		SNU-1040_COSMIC,SNU1040_CCLE	SNU1040
SNU-175_COSMIC	SNU-175_COSMIC,SNU175_CCLE		SNU-175_COSMIC,SNU175_CCLE	SNU175
SNU-182_COSMIC	SNU-182_COSMIC,SNU182_CCLE		SNU-182_COSMIC,SNU182_CCLE	SNU182
SNU-283_COSMIC	SNU-283_COSMIC,SNU283_CCLE		SNU-283_COSMIC,SNU283_CCLE	SNU283
SNU-387_COSMIC	SNU-387_COSMIC,SNU387_CCLE		SNU-387_COSMIC,SNU387_CCLE	SNU387
SNU-398_COSMIC	SNU-398_COSMIC,SNU398_CCLE		SNU-398_COSMIC,SNU398_CCLE	SNU398
SNU-407_COSMIC	SNU-407_COSMIC,SNU407_CCLE		SNU-407_COSMIC,SNU407_CCLE	SNU407
SNU-423_COSMIC	SNU-423_COSMIC,SNU423_CCLE		SNU-423_COSMIC,SNU423_CCLE	SNU423
SNU-449_COSMIC	SNU-449_COSMIC,SNU449_CCLE		SNU-449_COSMIC,SNU449_CCLE	SNU449
SNU-475_COSMIC	SNU-475_COSMIC,SNU475_CCLE		SNU-475_COSMIC,SNU475_CCLE	SNU475
SNU-61_COSMIC	SNU-61_COSMIC		SNU-61_COSMIC	SNU61
SNU-81_COSMIC	SNU-81_COSMIC,SNU81_CCLE		SNU-81_COSMIC,SNU81_CCLE	SNU81
SNU-C1_COSMIC	SNU-C1_COSMIC		SNU-C1_COSMIC	SNUC1
SNU-C2B_COSMIC	SNU-C2B_COSMIC	SNUC2A_CCLE	SNU-C2B_COSMIC,SNUC2A_CCLE	SNUC2B,SNUC2A
SNU-C5_COSMIC	SNU-C5_COSMIC,SNUC5_CCLE		SNU-C5_COSMIC,SNUC5_CCLE	SNUC5
SR_COSMIC	SR_COSMIC,SR_CELLMINER	SR786_CCLE	SR_CELLMINER,SR_COSMIC,SR786_CCLE	SR,SR786
ST486_COSMIC	ST486_COSMIC,ST486_CCLE		ST486_CCLE,ST486_COSMIC	ST486
STS-0421_COSMIC	STS-0421_COSMIC		STS-0421_COSMIC	STS0421
SU-DHL-1_COSMIC	SU-DHL-1_COSMIC,SUDHL1_CCLE		SU-DHL-1_COSMIC,SUDHL1_CCLE	SUDHL1
SU-DHL-10_COSMIC	SU-DHL-10_COSMIC,SUDHL10_CCLE		SU-DHL-10_COSMIC,SUDHL10_CCLE	SUDHL10
SU-DHL-16_COSMIC	SU-DHL-16_COSMIC		SU-DHL-16_COSMIC	SUDHL16
SU-DHL-4_COSMIC	SU-DHL-4_COSMIC,SUDHL4_CCLE		SU-DHL-4_COSMIC,SUDHL4_CCLE	SUDHL4
SU-DHL-5_COSMIC	SU-DHL-5_COSMIC,SUDHL5_CCLE		SU-DHL-5_COSMIC,SUDHL5_CCLE	SUDHL5
SU-DHL-6_COSMIC	SU-DHL-6_COSMIC,SUDHL6_CCLE		SU-DHL-6_COSMIC,SUDHL6_CCLE	SUDHL6
SU-DHL-8_COSMIC	SU-DHL-8_COSMIC,SUDHL8_CCLE		SU-DHL-8_COSMIC,SUDHL8_CCLE	SUDHL8
SU8686_COSMIC	SU8686_COSMIC,SU8686_CCLE		SU8686_CCLE,SU8686_COSMIC	SU8686
SUIT-2_COSMIC	SUIT-2_COSMIC		SUIT-2_COSMIC	SUIT2
SUP-B15_COSMIC	SUP-B15_COSMIC,SUPB15_CCLE		SUP-B15_COSMIC,SUPB15_CCLE	SUPB15
SUP-B8_COSMIC	SUP-B8_COSMIC		SUP-B8_COSMIC	SUPB8
SUP-HD1_COSMIC	SUP-HD1_COSMIC,SUPHD1_CCLE		SUP-HD1_COSMIC,SUPHD1_CCLE	SUPHD1
SUP-M2_COSMIC	SUP-M2_COSMIC,SUPM2_CCLE		SUP-M2_COSMIC,SUPM2_CCLE	SUPM2
SUP-T1_COSMIC	SUP-T1_COSMIC		SUP-T1_COSMIC	SUPT1
SW1088_COSMIC	SW1088_COSMIC,SW1088_CCLE		SW1088_CCLE,SW1088_COSMIC	SW1088
SW1116_COSMIC	SW1116_COSMIC,SW1116_CCLE		SW1116_CCLE,SW1116_COSMIC	SW1116
SW1271_COSMIC	SW1271_COSMIC,SW1271_CCLE		SW1271_CCLE,SW1271_COSMIC	SW1271
SW13_COSMIC	SW13_COSMIC		SW13_COSMIC	SW13
SW1417_COSMIC	SW1417_COSMIC,SW1417_CCLE		SW1417_CCLE,SW1417_COSMIC	SW1417
SW1463_COSMIC	SW1463_COSMIC,SW1463_CCLE		SW1463_CCLE,SW1463_COSMIC	SW1463
SW156_COSMIC	SW156_COSMIC		SW156_COSMIC	SW156
SW1573_COSMIC	SW1573_COSMIC,SW1573_CCLE		SW1573_CCLE,SW1573_COSMIC	SW1573
SW1710_COSMIC	SW1710_COSMIC,SW1710_CCLE		SW1710_CCLE,SW1710_COSMIC	SW1710
SW1783_COSMIC	SW1783_COSMIC,SW1783_CCLE		SW1783_CCLE,SW1783_COSMIC	SW1783
SW1990_COSMIC	SW1990_COSMIC,SW1990_CCLE		SW1990_CCLE,SW1990_COSMIC	SW1990
SW403_COSMIC	SW403_COSMIC,SW403_CCLE		SW403_CCLE,SW403_COSMIC	SW403
SW48_COSMIC	SW48_COSMIC,SW48_CCLE		SW48_CCLE,SW48_COSMIC	SW48
SW620_COSMIC	SW620_COSMIC,SW620_CCLE,SW_620_CELLMINER	SW480_CCLE	SW_620_CELLMINER,SW480_CCLE,SW620_CCLE,SW620_COSMIC	SW620,SW480
SW626_COSMIC	SW626_COSMIC		SW626_COSMIC	SW626
SW684_COSMIC	SW684_COSMIC		SW684_COSMIC	SW684
SW756_COSMIC	SW756_COSMIC		SW756_COSMIC	SW756
SW780_COSMIC	SW780_COSMIC,SW780_CCLE		SW780_CCLE,SW780_COSMIC	SW780
SW837_COSMIC	SW837_COSMIC,SW837_CCLE		SW837_CCLE,SW837_COSMIC	SW837
SW872_COSMIC	SW872_COSMIC		SW872_COSMIC	SW872
SW900_COSMIC	SW900_COSMIC,SW900_CCLE		SW900_CCLE,SW900_COSMIC	SW900
SW948_COSMIC	SW948_COSMIC,SW948_CCLE		SW948_CCLE,SW948_COSMIC	SW948
SW954_COSMIC	SW954_COSMIC		SW954_COSMIC	SW954
SW962_COSMIC	SW962_COSMIC		SW962_COSMIC	SW962
SW982_COSMIC	SW982_COSMIC		SW982_COSMIC	SW982
T-24_COSMIC	T-24_COSMIC	ACCS_CCLE	ACCS_CCLE,T-24_COSMIC	ACCS,T24
T47D_COSMIC	T47D_COSMIC,T47D_CCLE,T47D_CELLMINER		T47D_CCLE,T47D_CELLMINER,T47D_COSMIC	T47D
T84_COSMIC	T84_COSMIC,T84_CCLE		T84_CCLE,T84_COSMIC	T84
T98G_COSMIC	T98G_COSMIC,T98G_CCLE		T98G_CCLE,T98G_COSMIC	T98G
TALL-1_COSMIC	TALL-1_COSMIC		TALL-1_COSMIC	TALL1
TASK1_COSMIC	TASK1_COSMIC		TASK1_COSMIC	TASK1
TC-71_COSMIC	TC-71_COSMIC,TC71_CCLE		TC-71_COSMIC,TC71_CCLE	TC71
TC-YIK_COSMIC	TC-YIK_COSMIC		TC-YIK_COSMIC	TCYIK
TCCSUP_COSMIC	TCCSUP_COSMIC		TCCSUP_COSMIC	TCCSUP
TE-1_COSMIC	TE-1_COSMIC,TE1_CCLE		TE-1_COSMIC,TE1_CCLE	TE1
TE-10_COSMIC	TE-10_COSMIC,TE10_CCLE		TE-10_COSMIC,TE10_CCLE	TE10
TE-11_COSMIC	TE-11_COSMIC,TE11_CCLE		TE-11_COSMIC,TE11_CCLE	TE11
TE-12_COSMIC	TE-12_COSMIC		TE-12_COSMIC	TE12
TE-15_COSMIC	TE-15_COSMIC		TE-15_COSMIC	TE15
TE-4_COSMIC	TE-4_COSMIC,TE4_CCLE		TE-4_COSMIC,TE4_CCLE	TE4
TE-441-T_COSMIC	TE-441-T_COSMIC,TE441T_CCLE		TE-441-T_COSMIC,TE441T_CCLE	TE441T
TE-5_COSMIC	TE-5_COSMIC,TE5_CCLE		TE-5_COSMIC,TE5_CCLE	TE5
TE-6_COSMIC	TE-6_COSMIC,TE6_CCLE		TE-6_COSMIC,TE6_CCLE	TE6
TE-8_COSMIC	TE-8_COSMIC,TE8_CCLE		TE-8_COSMIC,TE8_CCLE	TE8
TE-9_COSMIC	TE-9_COSMIC,TE9_CCLE		TE-9_COSMIC,TE9_CCLE	TE9
TGBC11TKB_COSMIC	TGBC11TKB_COSMIC,TGBC11TKB_CCLE		TGBC11TKB_CCLE,TGBC11TKB_COSMIC	TGBC11TKB
TGBC1TKB_COSMIC	TGBC1TKB_COSMIC		TGBC1TKB_COSMIC	TGBC1TKB
TGBC24TKB_COSMIC	TGBC24TKB_COSMIC		TGBC24TKB_COSMIC	TGBC24TKB
TGW_COSMIC	TGW_COSMIC		TGW_COSMIC	TGW
THP-1_COSMIC	THP-1_COSMIC,THP1_CCLE		THP-1_COSMIC,THP1_CCLE	THP1
TK_COSMIC	TK_COSMIC		TK_COSMIC	TK
TK10_COSMIC	TK10_COSMIC,TK_10_CELLMINER		TK_10_CELLMINER,TK10_COSMIC	TK10
TMK-1_COSMIC	TMK-1_COSMIC		TMK-1_COSMIC	TMK1
TOV-112D_COSMIC	TOV-112D_COSMIC	HS571T_CCLE	HS571T_CCLE,TOV-112D_COSMIC	HS571T,TOV112D
TOV-21G_COSMIC	TOV-21G_COSMIC,TOV21G_CCLE		TOV-21G_COSMIC,TOV21G_CCLE	TOV21G
TT_COSMIC	TT_COSMIC,TT_CCLE		TT_CCLE,TT_COSMIC	TT
TT2_COSMIC	TT2_COSMIC		TT2_COSMIC	TT2
TT2609-C02_COSMIC	TT2609-C02_COSMIC,TT2609C02_CCLE		TT2609-C02_COSMIC,TT2609C02_CCLE	TT2609C02
TUR_COSMIC	TUR_COSMIC	U937_CCLE	TUR_COSMIC,U937_CCLE	TUR,U937
TYK-NU_COSMIC	TYK-NU_COSMIC,TYKNU_CCLE		TYK-NU_COSMIC,TYKNU_CCLE	TYKNU
U-118-MG_COSMIC	U-118-MG_COSMIC	U138MG_CCLE	U-118-MG_COSMIC,U138MG_CCLE	U118MG,U138MG
U-2-OS_COSMIC	U-2-OS_COSMIC,U2OS_CCLE		U-2-OS_COSMIC,U2OS_CCLE	U2OS
U-266_COSMIC	U-266_COSMIC	U266B1_CCLE	U-266_COSMIC,U266B1_CCLE	U266,U266B1
U-698-M_COSMIC	U-698-M_COSMIC		U-698-M_COSMIC	U698M
U-87-MG_COSMIC	U-87-MG_COSMIC,U87MG_CCLE		U-87-MG_COSMIC,U87MG_CCLE	U87MG
U-CH2_COSMIC	U-CH2_COSMIC		U-CH2_COSMIC	UCH2
U031_COSMIC	U031_COSMIC	UO_31_CELLMINER	U031_COSMIC,UO_31_CELLMINER	U031,UO31
U251_COSMIC	U251_COSMIC,U251_CELLMINER	HOP-92_COSMIC,HOP_92_CELLMINER,SNB_19_CELLMINER	HOP_92_CELLMINER,HOP-92_COSMIC,SNB_19_CELLMINER,U251_CELLMINER,U251_COSMIC	HOP92,SNB19,U251
UACC-257_COSMIC	UACC-257_COSMIC,UACC257_CCLE,UACC_257_CELLMINER		UACC_257_CELLMINER,UACC-257_COSMIC,UACC257_CCLE	UACC257
UACC-62_COSMIC	UACC-62_COSMIC,UACC62_CCLE,UACC_62_CELLMINER		UACC_62_CELLMINER,UACC-62_COSMIC,UACC62_CCLE	UACC62
UACC-812_COSMIC	UACC-812_COSMIC,UACC812_CCLE		UACC-812_COSMIC,UACC812_CCLE	UACC812
UACC-893_COSMIC	UACC-893_COSMIC,UACC893_CCLE		UACC-893_COSMIC,UACC893_CCLE	UACC893
UDSCC2_COSMIC	UDSCC2_COSMIC		UDSCC2_COSMIC	UDSCC2
UM-UC-3_COSMIC	UM-UC-3_COSMIC,UMUC3_CCLE		UM-UC-3_COSMIC,UMUC3_CCLE	UMUC3
UMC-11_COSMIC	UMC-11_COSMIC		UMC-11_COSMIC	UMC11
UWB1_289_COSMIC	UWB1_289_COSMIC		UWB1_289_COSMIC	UWB1289
VA-ES-BJ_COSMIC	VA-ES-BJ_COSMIC		VA-ES-BJ_COSMIC	VAESBJ
VAL_COSMIC	VAL_COSMIC		VAL_COSMIC	VAL
VCAP_COSMIC	VCAP_COSMIC,VCAP_CCLE		VCAP_CCLE,VCAP_COSMIC	VCAP
VM-CUB-1_COSMIC	VM-CUB-1_COSMIC,VMCUB1_CCLE		VM-CUB-1_COSMIC,VMCUB1_CCLE	VMCUB1
VMRC-LCD_COSMIC	VMRC-LCD_COSMIC,VMRCLCD_CCLE		VMRC-LCD_COSMIC,VMRCLCD_CCLE	VMRCLCD
VMRC-MELG_COSMIC	VMRC-MELG_COSMIC		VMRC-MELG_COSMIC	VMRCMELG
VMRC-RCW_COSMIC	VMRC-RCW_COSMIC,VMRCRCW_CCLE		VMRC-RCW_COSMIC,VMRCRCW_CCLE	VMRCRCW
VMRC-RCZ_COSMIC	VMRC-RCZ_COSMIC,VMRCRCZ_CCLE		VMRC-RCZ_COSMIC,VMRCRCZ_CCLE	VMRCRCZ
WIL2-NS_COSMIC	WIL2-NS_COSMIC		WIL2-NS_COSMIC	WIL2NS
WM-115_COSMIC	WM-115_COSMIC,WM115_CCLE	WM2664_CCLE	WM-115_COSMIC,WM115_CCLE,WM2664_CCLE	WM115,WM2664
WM1552C_COSMIC	WM1552C_COSMIC		WM1552C_COSMIC	WM1552C
WM278_COSMIC	WM278_COSMIC		WM278_COSMIC	WM278
WM35_COSMIC	WM35_COSMIC		WM35_COSMIC	WM35
WM793B_COSMIC	WM793B_COSMIC	WM793_CCLE	WM793_CCLE,WM793B_COSMIC	WM793,WM793B
WSU-DLCL2_COSMIC	WSU-DLCL2_COSMIC,WSUDLCL2_CCLE		WSU-DLCL2_COSMIC,WSUDLCL2_CCLE	WSUDLCL2
WSU-NHL_COSMIC	WSU-NHL_COSMIC		WSU-NHL_COSMIC	WSUNHL
YAPC_COSMIC	YAPC_COSMIC,YAPC_CCLE		YAPC_CCLE,YAPC_COSMIC	YAPC
YH-13_COSMIC	YH-13_COSMIC,YH13_CCLE		YH-13_COSMIC,YH13_CCLE	YH13
YKG-1_COSMIC	YKG-1_COSMIC,YKG1_CCLE		YKG-1_COSMIC,YKG1_CCLE	YKG1
YMB-1-E_COSMIC	YMB-1-E_COSMIC	ZR751_CCLE	YMB-1-E_COSMIC,ZR751_CCLE	YMB1E,ZR751
YT_COSMIC	YT_COSMIC		YT_COSMIC	YT
ZR-75-30_COSMIC	ZR-75-30_COSMIC,ZR7530_CCLE		ZR-75-30_COSMIC,ZR7530_CCLE	ZR7530
22RV1_CCLE	22RV1_COSMIC,22RV1_CCLE		22RV1_CCLE,22RV1_COSMIC	22RV1
2313287_CCLE	23132-87_COSMIC,2313287_CCLE		23132-87_COSMIC,2313287_CCLE	2313287
253J_CCLE	253J_CCLE	253JBV_CCLE	253J_CCLE,253JBV_CCLE	253J,253JBV
253JBV_CCLE	253JBV_CCLE	253J_CCLE	253J_CCLE,253JBV_CCLE	253J,253JBV
42MGBA_CCLE	42-MG-BA_COSMIC,42MGBA_CCLE		42-MG-BA_COSMIC,42MGBA_CCLE	42MGBA
5637_CCLE	5637_COSMIC,5637_CCLE		5637_CCLE,5637_COSMIC	5637
59M_CCLE	59M_CCLE		59M_CCLE	59M
639V_CCLE	639-V_COSMIC,639V_CCLE		639-V_COSMIC,639V_CCLE	639V
647V_CCLE	647-V_COSMIC,647V_CCLE		647-V_COSMIC,647V_CCLE	647V
697_CCLE	697_COSMIC,697_CCLE		697_CCLE,697_COSMIC	697
769P_CCLE	769-P_COSMIC,769P_CCLE		769-P_COSMIC,769P_CCLE	769P
786O_CCLE	786O_CCLE		786O_CCLE	786O
8305C_CCLE	8305C_COSMIC,8305C_CCLE		8305C_CCLE,8305C_COSMIC	8305C
8505C_CCLE	8505C_COSMIC,8505C_CCLE		8505C_CCLE,8505C_COSMIC	8505C
8MGBA_CCLE	8-MG-BA_COSMIC,8MGBA_CCLE		8-MG-BA_COSMIC,8MGBA_CCLE	8MGBA
A101D_CCLE	A101D_COSMIC,A101D_CCLE		A101D_CCLE,A101D_COSMIC	A101D
A172_CCLE	A172_COSMIC,A172_CCLE		A172_CCLE,A172_COSMIC	A172
A204_CCLE	A204_COSMIC,A204_CCLE		A204_CCLE,A204_COSMIC	A204
A2058_CCLE	A2058_COSMIC,A2058_CCLE		A2058_CCLE,A2058_COSMIC	A2058
A253_CCLE	A253_COSMIC,A253_CCLE		A253_CCLE,A253_COSMIC	A253
A2780_CCLE	A2780_COSMIC,A2780_CCLE		A2780_CCLE,A2780_COSMIC	A2780
A375_CCLE	A375_COSMIC,A375_CCLE		A375_CCLE,A375_COSMIC	A375
A3KAW_CCLE	A3-KAW_COSMIC,A3KAW_CCLE		A3-KAW_COSMIC,A3KAW_CCLE	A3KAW
A498_CCLE	A498_COSMIC,A498_CCLE,A498_CELLMINER		A498_CCLE,A498_CELLMINER,A498_COSMIC	A498
A4FUK_CCLE	A4-FUK_COSMIC,A4FUK_CCLE		A4-FUK_COSMIC,A4FUK_CCLE	A4FUK
A549_CCLE	A549_COSMIC,A549_CCLE,A549_CELLMINER		A549_CCLE,A549_CELLMINER,A549_COSMIC	A549
A673_CCLE	A673_COSMIC,A673_CCLE		A673_CCLE,A673_COSMIC	A673
A704_CCLE	A704_COSMIC,A704_CCLE		A704_CCLE,A704_COSMIC	A704
ABC1_CCLE	ABC-1_COSMIC,ABC1_CCLE		ABC-1_COSMIC,ABC1_CCLE	ABC1
ACCMESO1_CCLE	ACCMESO1_CCLE		ACCMESO1_CCLE	ACCMESO1
ACCS_CCLE	ACCS_CCLE	T-24_COSMIC	ACCS_CCLE,T-24_COSMIC	ACCS,T24
ACHN_CCLE	ACHN_COSMIC,ACHN_CCLE,ACHN_CELLMINER		ACHN_CCLE,ACHN_CELLMINER,ACHN_COSMIC	ACHN
AGS_CCLE	AGS_COSMIC,AGS_CCLE		AGS_CCLE,AGS_COSMIC	AGS
ALEXANDERCELLS_CCLE	ALEXANDERCELLS_CCLE		ALEXANDERCELLS_CCLE	ALEXANDERCELLS
ALLSIL_CCLE	ALL-SIL_COSMIC,ALLSIL_CCLE		ALL-SIL_COSMIC,ALLSIL_CCLE	ALLSIL
AM38_CCLE	AM-38_COSMIC,AM38_CCLE		AM-38_COSMIC,AM38_CCLE	AM38
AML193_CCLE	AML193_CCLE		AML193_CCLE	AML193
AMO1_CCLE	AMO-1_COSMIC,AMO1_CCLE		AMO-1_COSMIC,AMO1_CCLE	AMO1
AN3CA_CCLE	AN3-CA_COSMIC,AN3CA_CCLE		AN3-CA_COSMIC,AN3CA_CCLE	AN3CA
ASPC1_CCLE	ASPC-1_COSMIC,ASPC1_CCLE		ASPC-1_COSMIC,ASPC1_CCLE	ASPC1
AU565_CCLE	AU565_COSMIC,AU565_CCLE	SKBR3_CCLE	AU565_CCLE,AU565_COSMIC,SKBR3_CCLE	AU565,SKBR3
BCP1_CCLE	BCP1_CCLE		BCP1_CCLE	BCP1
BCPAP_CCLE	BCPAP_COSMIC,BCPAP_CCLE		BCPAP_CCLE,BCPAP_COSMIC	BCPAP
BDCM_CCLE	BDCM_CCLE		BDCM_CCLE	BDCM
BECKER_CCLE	BECKER_COSMIC,BECKER_CCLE		BECKER_CCLE,BECKER_COSMIC	BECKER
BEN_CCLE	BEN_COSMIC,BEN_CCLE		BEN_CCLE,BEN_COSMIC	BEN
BFTC905_CCLE	BFTC-905_COSMIC,BFTC905_CCLE		BFTC-905_COSMIC,BFTC905_CCLE	BFTC905
BFTC909_CCLE	BFTC-909_COSMIC,BFTC909_CCLE		BFTC-909_COSMIC,BFTC909_CCLE	BFTC909
BHY_CCLE	BHY_COSMIC,BHY_CCLE		BHY_CCLE,BHY_COSMIC	BHY
BICR16_CCLE	BICR16_CCLE		BICR16_CCLE	BICR16
BICR18_CCLE	BICR18_CCLE		BICR18_CCLE	BICR18
BICR31_CCLE	BICR31_COSMIC,BICR31_CCLE		BICR31_CCLE,BICR31_COSMIC	BICR31
BICR56_CCLE	BICR56_CCLE		BICR56_CCLE	BICR56
BICR6_CCLE	BICR6_CCLE		BICR6_CCLE	BICR6
BL41_CCLE	BL-41_COSMIC,BL41_CCLE		BL-41_COSMIC,BL41_CCLE	BL41
BL70_CCLE	BL-70_COSMIC,BL70_CCLE		BL-70_COSMIC,BL70_CCLE	BL70
BT20_CCLE	BT-20_COSMIC,BT20_CCLE		BT-20_COSMIC,BT20_CCLE	BT20
BT474_CCLE	BT-474_COSMIC,BT474_CCLE		BT-474_COSMIC,BT474_CCLE	BT474
BT483_CCLE	BT-483_COSMIC,BT483_CCLE		BT-483_COSMIC,BT483_CCLE	BT483
BT549_CCLE	BT-549_COSMIC,BT549_CCLE,BT_549_CELLMINER		BT_549_CELLMINER,BT-549_COSMIC,BT549_CCLE	BT549
BV173_CCLE	BV-173_COSMIC,BV173_CCLE		BV-173_COSMIC,BV173_CCLE	BV173
BXPC3_CCLE	BXPC-3_COSMIC,BXPC3_CCLE		BXPC-3_COSMIC,BXPC3_CCLE	BXPC3
C2BBE1_CCLE	C2BBE1_COSMIC,C2BBE1_CCLE		C2BBE1_CCLE,C2BBE1_COSMIC	C2BBE1
C32_CCLE	C32_COSMIC,C32_CCLE		C32_CCLE,C32_COSMIC	C32
C3A_CCLE	C3A_COSMIC,C3A_CCLE	HEPG2_CCLE	C3A_CCLE,C3A_COSMIC,HEPG2_CCLE	C3A,HEPG2
CA46_CCLE	CA46_COSMIC,CA46_CCLE		CA46_CCLE,CA46_COSMIC	CA46
CADOES1_CCLE	CADO-ES1_COSMIC,CADOES1_CCLE		CADO-ES1_COSMIC,CADOES1_CCLE	CADOES1
CAKI1_CCLE	CAKI-1_COSMIC,CAKI1_CCLE,CAKI_1_CELLMINER		CAKI_1_CELLMINER,CAKI-1_COSMIC,CAKI1_CCLE	CAKI1
CAKI2_CCLE	CAKI2_CCLE		CAKI2_CCLE	CAKI2
CAL120_CCLE	CAL-120_COSMIC,CAL120_CCLE		CAL-120_COSMIC,CAL120_CCLE	CAL120
CAL12T_CCLE	CAL-12T_COSMIC,CAL12T_CCLE		CAL-12T_COSMIC,CAL12T_CCLE	CAL12T
CAL148_CCLE	CAL-148_COSMIC,CAL148_CCLE		CAL-148_COSMIC,CAL148_CCLE	CAL148
CAL27_CCLE	CAL-27_COSMIC,CAL27_CCLE		CAL-27_COSMIC,CAL27_CCLE	CAL27
CAL29_CCLE	CAL-29_COSMIC,CAL29_CCLE		CAL-29_COSMIC,CAL29_CCLE	CAL29
CAL33_CCLE	CAL-33_COSMIC,CAL33_CCLE		CAL-33_COSMIC,CAL33_CCLE	CAL33
CAL51_CCLE	CAL-51_COSMIC,CAL51_CCLE		CAL-51_COSMIC,CAL51_CCLE	CAL51
CAL54_CCLE	CAL-54_COSMIC,CAL54_CCLE		CAL-54_COSMIC,CAL54_CCLE	CAL54
CAL62_CCLE	CAL-62_COSMIC,CAL62_CCLE		CAL-62_COSMIC,CAL62_CCLE	CAL62
CAL78_CCLE	CAL-78_COSMIC,CAL78_CCLE		CAL-78_COSMIC,CAL78_CCLE	CAL78
CAL851_CCLE	CAL-85-1_COSMIC,CAL851_CCLE		CAL-85-1_COSMIC,CAL851_CCLE	CAL851
CALU1_CCLE	CALU1_CCLE		CALU1_CCLE	CALU1
CALU3_CCLE	CALU-3_COSMIC,CALU3_CCLE		CALU-3_COSMIC,CALU3_CCLE	CALU3
CALU6_CCLE	CALU-6_COSMIC,CALU6_CCLE		CALU-6_COSMIC,CALU6_CCLE	CALU6
CAMA1_CCLE	CAMA-1_COSMIC,CAMA1_CCLE		CAMA-1_COSMIC,CAMA1_CCLE	CAMA1
CAOV3_CCLE	CAOV-3_COSMIC,CAOV3_CCLE		CAOV-3_COSMIC,CAOV3_CCLE	CAOV3
CAOV4_CCLE	CAOV-4_COSMIC,CAOV4_CCLE		CAOV-4_COSMIC,CAOV4_CCLE	CAOV4
CAPAN1_CCLE	CAPAN-1_COSMIC,CAPAN1_CCLE		CAPAN-1_COSMIC,CAPAN1_CCLE	CAPAN1
CAPAN2_CCLE	CAPAN-2_COSMIC,CAPAN2_CCLE		CAPAN-2_COSMIC,CAPAN2_CCLE	CAPAN2
CAS1_CCLE	CAS-1_COSMIC,CAS1_CCLE		CAS-1_COSMIC,CAS1_CCLE	CAS1
CCFSTTG1_CCLE	CCF-STTG1_COSMIC,CCFSTTG1_CCLE		CCF-STTG1_COSMIC,CCFSTTG1_CCLE	CCFSTTG1
CCK81_CCLE	CCK-81_COSMIC,CCK81_CCLE		CCK-81_COSMIC,CCK81_CCLE	CCK81
CFPAC1_CCLE	CFPAC-1_COSMIC,CFPAC1_CCLE		CFPAC-1_COSMIC,CFPAC1_CCLE	CFPAC1
CGTHW1_CCLE	CGTH-W-1_COSMIC,CGTHW1_CCLE	SW579_CCLE	CGTH-W-1_COSMIC,CGTHW1_CCLE,SW579_CCLE	CGTHW1,SW579
CHAGOK1_CCLE	CHAGO-K-1_COSMIC,CHAGOK1_CCLE		CHAGO-K-1_COSMIC,CHAGOK1_CCLE	CHAGOK1
CHL1_CCLE	CHL-1_COSMIC,CHL1_CCLE		CHL-1_COSMIC,CHL1_CCLE	CHL1
CHP212_CCLE	CHP-212_COSMIC,CHP212_CCLE		CHP-212_COSMIC,CHP212_CCLE	CHP212
CI1_CCLE	CI1_CCLE		CI1_CCLE	CI1
CJM_CCLE	CJM_CCLE		CJM_CCLE	CJM
CL11_CCLE	CL-11_COSMIC,CL11_CCLE		CL-11_COSMIC,CL11_CCLE	CL11
CL14_CCLE	CL14_CCLE		CL14_CCLE	CL14
CL34_CCLE	CL-34_COSMIC,CL34_CCLE		CL-34_COSMIC,CL34_CCLE	CL34
CL40_CCLE	CL-40_COSMIC,CL40_CCLE		CL-40_COSMIC,CL40_CCLE	CL40
CMK_CCLE	CMK_COSMIC,CMK_CCLE	CMK115_CCLE	CMK_CCLE,CMK_COSMIC,CMK115_CCLE	CMK,CMK115
CMK115_CCLE	CMK115_CCLE	CMK_COSMIC,CMK_CCLE	CMK_CCLE,CMK_COSMIC,CMK115_CCLE	CMK,CMK115
CMLT1_CCLE	CML-T1_COSMIC,CMLT1_CCLE		CML-T1_COSMIC,CMLT1_CCLE	CMLT1
COLO201_CCLE	COLO201_CCLE	COLO-205_COSMIC,COLO205_CCLE,COLO205_CELLMINER	COLO-205_COSMIC,COLO201_CCLE,COLO205_CCLE,COLO205_CELLMINER	COLO205,COLO201
COLO205_CCLE	COLO-205_COSMIC,COLO205_CCLE,COLO205_CELLMINER	COLO201_CCLE	COLO-205_COSMIC,COLO201_CCLE,COLO205_CCLE,COLO205_CELLMINER	COLO205,COLO201
COLO320_CCLE	COLO320_CCLE	COLO-320-HSR_COSMIC	COLO-320-HSR_COSMIC,COLO320_CCLE	COLO320HSR,COLO320
COLO668_CCLE	COLO-668_COSMIC,COLO668_CCLE		COLO-668_COSMIC,COLO668_CCLE	COLO668
COLO679_CCLE	COLO-679_COSMIC,COLO679_CCLE		COLO-679_COSMIC,COLO679_CCLE	COLO679
COLO680N_CCLE	COLO-680N_COSMIC,COLO680N_CCLE		COLO-680N_COSMIC,COLO680N_CCLE	COLO680N
COLO684_CCLE	COLO-684_COSMIC,COLO684_CCLE	COLO704_CCLE	COLO-684_COSMIC,COLO684_CCLE,COLO704_CCLE	COLO684,COLO704
COLO704_CCLE	COLO704_CCLE	COLO-684_COSMIC,COLO684_CCLE	COLO-684_COSMIC,COLO684_CCLE,COLO704_CCLE	COLO684,COLO704
COLO741_CCLE	COLO-741_COSMIC,COLO741_CCLE		COLO-741_COSMIC,COLO741_CCLE	COLO741
COLO775_CCLE	COLO775_CCLE	RPMI-8226_COSMIC,RPMI8226_CCLE,RPMI_8226_CELLMINER	COLO775_CCLE,RPMI_8226_CELLMINER,RPMI-8226_COSMIC,RPMI8226_CCLE	COLO775,RPMI8226
COLO783_CCLE	COLO-783_COSMIC,COLO783_CCLE		COLO-783_COSMIC,COLO783_CCLE	COLO783
COLO792_CCLE	COLO-792_COSMIC,COLO792_CCLE		COLO-792_COSMIC,COLO792_CCLE	COLO792
COLO818_CCLE	COLO818_CCLE	COLO-800_COSMIC	COLO-800_COSMIC,COLO818_CCLE	COLO800,COLO818
COLO829_CCLE	COLO-829_COSMIC,COLO829_CCLE		COLO-829_COSMIC,COLO829_CCLE	COLO829
CORL23_CCLE	COR-L23_COSMIC,CORL23_CCLE		COR-L23_COSMIC,CORL23_CCLE	CORL23
CORL24_CCLE	CORL24_CCLE		CORL24_CCLE	CORL24
CORL279_CCLE	COR-L279_COSMIC,CORL279_CCLE		COR-L279_COSMIC,CORL279_CCLE	CORL279
CORL47_CCLE	CORL47_CCLE		CORL47_CCLE	CORL47
CORL51_CCLE	CORL51_CCLE		CORL51_CCLE	CORL51
CORL88_CCLE	COR-L88_COSMIC,CORL88_CCLE		COR-L88_COSMIC,CORL88_CCLE	CORL88
CORL95_CCLE	COR-L95_COSMIC,CORL95_CCLE		COR-L95_COSMIC,CORL95_CCLE	CORL95
COV318_CCLE	COV318_CCLE		COV318_CCLE	COV318
COV362_CCLE	COV362_CCLE		COV362_CCLE	COV362
COV434_CCLE	COV434_CCLE		COV434_CCLE	COV434
COV504_CCLE	COV504_CCLE		COV504_CCLE	COV504
COV644_CCLE	COV644_CCLE		COV644_CCLE	COV644
CPCN_CCLE	CPC-N_COSMIC,CPCN_CCLE		CPC-N_COSMIC,CPCN_CCLE	CPCN
CW2_CCLE	CW-2_COSMIC,CW2_CCLE		CW-2_COSMIC,CW2_CCLE	CW2
D341MED_CCLE	D341MED_CCLE		D341MED_CCLE	D341MED
DANG_CCLE	DAN-G_COSMIC,DANG_CCLE		DAN-G_COSMIC,DANG_CCLE	DANG
DAOY_CCLE	DAOY_COSMIC,DAOY_CCLE		DAOY_CCLE,DAOY_COSMIC	DAOY
DAUDI_CCLE	DAUDI_COSMIC,DAUDI_CCLE		DAUDI_CCLE,DAUDI_COSMIC	DAUDI
DB_CCLE	DB_COSMIC,DB_CCLE		DB_CCLE,DB_COSMIC	DB
DBTRG05MG_CCLE	DBTRG-05MG_COSMIC,DBTRG05MG_CCLE		DBTRG-05MG_COSMIC,DBTRG05MG_CCLE	DBTRG05MG
DEL_CCLE	DEL_COSMIC,DEL_CCLE		DEL_CCLE,DEL_COSMIC	DEL
DETROIT562_CCLE	DETROIT562_COSMIC,DETROIT562_CCLE		DETROIT562_CCLE,DETROIT562_COSMIC	DETROIT562
DKMG_CCLE	DK-MG_COSMIC,DKMG_CCLE		DK-MG_COSMIC,DKMG_CCLE	DKMG
DM3_CCLE	DM3_CCLE		DM3_CCLE	DM3
DMS114_CCLE	DMS-114_COSMIC,DMS114_CCLE		DMS-114_COSMIC,DMS114_CCLE	DMS114
DMS153_CCLE	DMS153_CCLE		DMS153_CCLE	DMS153
DMS273_CCLE	DMS-273_COSMIC,DMS273_CCLE		DMS-273_COSMIC,DMS273_CCLE	DMS273
DMS454_CCLE	DMS454_CCLE		DMS454_CCLE	DMS454
DMS53_CCLE	DMS-53_COSMIC,DMS53_CCLE		DMS-53_COSMIC,DMS53_CCLE	DMS53
DMS79_CCLE	DMS-79_COSMIC,DMS79_CCLE		DMS-79_COSMIC,DMS79_CCLE	DMS79
DND41_CCLE	DND-41_COSMIC,DND41_CCLE		DND-41_COSMIC,DND41_CCLE	DND41
DOHH2_CCLE	DOHH-2_COSMIC,DOHH2_CCLE		DOHH-2_COSMIC,DOHH2_CCLE	DOHH2
DU145_CCLE	DU-145_COSMIC,DU145_CCLE,DU_145_CELLMINER		DU_145_CELLMINER,DU-145_COSMIC,DU145_CCLE	DU145
DU4475_CCLE	DU-4475_COSMIC,DU4475_CCLE		DU-4475_COSMIC,DU4475_CCLE	DU4475
DV90_CCLE	DV90_CCLE		DV90_CCLE	DV90
EB2_CCLE	EB2_COSMIC,EB2_CCLE		EB2_CCLE,EB2_COSMIC	EB2
EBC1_CCLE	EBC-1_COSMIC,EBC1_CCLE		EBC-1_COSMIC,EBC1_CCLE	EBC1
ECC10_CCLE	ECC10_COSMIC,ECC10_CCLE		ECC10_CCLE,ECC10_COSMIC	ECC10
ECC12_CCLE	ECC12_COSMIC,ECC12_CCLE		ECC12_CCLE,ECC12_COSMIC	ECC12
ECGI10_CCLE	EC-GI-10_COSMIC,ECGI10_CCLE		EC-GI-10_COSMIC,ECGI10_CCLE	ECGI10
EFE184_CCLE	EFE184_CCLE		EFE184_CCLE	EFE184
EFM19_CCLE	EFM-19_COSMIC,EFM19_CCLE		EFM-19_COSMIC,EFM19_CCLE	EFM19
EFM192A_CCLE	EFM-192A_COSMIC,EFM192A_CCLE		EFM-192A_COSMIC,EFM192A_CCLE	EFM192A
EFO21_CCLE	EFO-21_COSMIC,EFO21_CCLE		EFO-21_COSMIC,EFO21_CCLE	EFO21
EFO27_CCLE	EFO-27_COSMIC,EFO27_CCLE		EFO-27_COSMIC,EFO27_CCLE	EFO27
EHEB_CCLE	EHEB_COSMIC,EHEB_CCLE		EHEB_CCLE,EHEB_COSMIC	EHEB
EJM_CCLE	EJM_COSMIC,EJM_CCLE		EJM_CCLE,EJM_COSMIC	EJM
EM2_CCLE	EM-2_COSMIC,EM2_CCLE		EM-2_COSMIC,EM2_CCLE	EM2
EN_CCLE	EN_COSMIC,EN_CCLE		EN_CCLE,EN_COSMIC	EN
EOL1_CCLE	EOL1_CCLE	EOL-1-CELL_COSMIC	EOL-1-CELL_COSMIC,EOL1_CCLE	EOL1CELL,EOL1
EPLC272H_CCLE	EPLC-272H_COSMIC,EPLC272H_CCLE		EPLC-272H_COSMIC,EPLC272H_CCLE	EPLC272H
ES2_CCLE	ES-2_COSMIC,ES2_CCLE		ES-2_COSMIC,ES2_CCLE	ES2
ESS1_CCLE	ESS-1_COSMIC,ESS1_CCLE		ESS-1_COSMIC,ESS1_CCLE	ESS1
EVSAT_CCLE	EVSA-T_COSMIC,EVSAT_CCLE		EVSA-T_COSMIC,EVSAT_CCLE	EVSAT
F36P_CCLE	F36P_CCLE		F36P_CCLE	F36P
FADU_CCLE	FADU_COSMIC,FADU_CCLE		FADU_CCLE,FADU_COSMIC	FADU
FTC133_CCLE	FTC-133_COSMIC,FTC133_CCLE	FTC238_CCLE	FTC-133_COSMIC,FTC133_CCLE,FTC238_CCLE	FTC133,FTC238
FTC238_CCLE	FTC238_CCLE	FTC-133_COSMIC,FTC133_CCLE	FTC-133_COSMIC,FTC133_CCLE,FTC238_CCLE	FTC133,FTC238
FU97_CCLE	FU97_COSMIC,FU97_CCLE		FU97_CCLE,FU97_COSMIC	FU97
FUOV1_CCLE	FU-OV-1_COSMIC,FUOV1_CCLE		FU-OV-1_COSMIC,FUOV1_CCLE	FUOV1
G361_CCLE	G-361_COSMIC,G361_CCLE		G-361_COSMIC,G361_CCLE	G361
G401_CCLE	G-401_COSMIC,G401_CCLE		G-401_COSMIC,G401_CCLE	G401
G402_CCLE	G-402_COSMIC,G402_CCLE		G-402_COSMIC,G402_CCLE	G402
GAMG_CCLE	GAMG_COSMIC,GAMG_CCLE		GAMG_CCLE,GAMG_COSMIC	GAMG
GCIY_CCLE	GCIY_COSMIC,GCIY_CCLE		GCIY_CCLE,GCIY_COSMIC	GCIY
GCT_CCLE	GCT_COSMIC,GCT_CCLE		GCT_CCLE,GCT_COSMIC	GCT
GDM1_CCLE	GDM-1_COSMIC,GDM1_CCLE		GDM-1_COSMIC,GDM1_CCLE	GDM1
GI1_CCLE	GI-1_COSMIC,GI1_CCLE		GI-1_COSMIC,GI1_CCLE	GI1
GMS10_CCLE	GMS-10_COSMIC,GMS10_CCLE		GMS-10_COSMIC,GMS10_CCLE	GMS10
GOS3_CCLE	GOS3_CCLE		GOS3_CCLE	GOS3
GP2D_CCLE	GP2D_CCLE	GP5D_COSMIC	GP2D_CCLE,GP5D_COSMIC	GP2D,GP5D
GRANTA519_CCLE	GRANTA-519_COSMIC,GRANTA519_CCLE		GRANTA-519_COSMIC,GRANTA519_CCLE	GRANTA519
GSS_CCLE	GSS_CCLE		GSS_CCLE	GSS
GSU_CCLE	GSU_CCLE		GSU_CCLE	GSU
H4_CCLE	H4_COSMIC,H4_CCLE		H4_CCLE,H4_COSMIC	H4
HARA_CCLE	HARA_COSMIC,HARA_CCLE		HARA_CCLE,HARA_COSMIC	HARA
HCC1143_CCLE	HCC1143_COSMIC,HCC1143_CCLE		HCC1143_CCLE,HCC1143_COSMIC	HCC1143
HCC1171_CCLE	HCC1171_CCLE		HCC1171_CCLE	HCC1171
HCC1187_CCLE	HCC1187_COSMIC,HCC1187_CCLE		HCC1187_CCLE,HCC1187_COSMIC	HCC1187
HCC1195_CCLE	HCC1195_CCLE		HCC1195_CCLE	HCC1195
HCC1359_CCLE	HCC1359_CCLE		HCC1359_CCLE	HCC1359
HCC1395_CCLE	HCC1395_COSMIC,HCC1395_CCLE		HCC1395_CCLE,HCC1395_COSMIC	HCC1395
HCC1419_CCLE	HCC1419_COSMIC,HCC1419_CCLE		HCC1419_CCLE,HCC1419_COSMIC	HCC1419
HCC1428_CCLE	HCC1428_COSMIC,HCC1428_CCLE		HCC1428_CCLE,HCC1428_COSMIC	HCC1428
HCC1438_CCLE	HCC1438_CCLE		HCC1438_CCLE	HCC1438
HCC15_CCLE	HCC-15_COSMIC,HCC15_CCLE		HCC-15_COSMIC,HCC15_CCLE	HCC15
HCC1500_CCLE	HCC1500_COSMIC,HCC1500_CCLE		HCC1500_CCLE,HCC1500_COSMIC	HCC1500
HCC1569_CCLE	HCC1569_COSMIC,HCC1569_CCLE		HCC1569_CCLE,HCC1569_COSMIC	HCC1569
HCC1588_CCLE	HCC1588_CCLE	LS-513_COSMIC,LS513_CCLE	HCC1588_CCLE,LS-513_COSMIC,LS513_CCLE	HCC1588,LS513
HCC1599_CCLE	HCC1599_COSMIC,HCC1599_CCLE		HCC1599_CCLE,HCC1599_COSMIC	HCC1599
HCC1806_CCLE	HCC1806_COSMIC,HCC1806_CCLE		HCC1806_CCLE,HCC1806_COSMIC	HCC1806
HCC1833_CCLE	HCC1833_CCLE		HCC1833_CCLE	HCC1833
HCC1954_CCLE	HCC1954_COSMIC,HCC1954_CCLE		HCC1954_CCLE,HCC1954_COSMIC	HCC1954
HCC202_CCLE	HCC202_COSMIC,HCC202_CCLE		HCC202_CCLE,HCC202_COSMIC	HCC202
HCC2108_CCLE	HCC2108_CCLE		HCC2108_CCLE	HCC2108
HCC2157_CCLE	HCC2157_COSMIC,HCC2157_CCLE		HCC2157_CCLE,HCC2157_COSMIC	HCC2157
HCC2218_CCLE	HCC2218_COSMIC,HCC2218_CCLE		HCC2218_CCLE,HCC2218_COSMIC	HCC2218
HCC2279_CCLE	HCC2279_CCLE		HCC2279_CCLE	HCC2279
HCC2935_CCLE	HCC2935_CCLE		HCC2935_CCLE	HCC2935
HCC33_CCLE	HCC-33_COSMIC,HCC33_CCLE		HCC-33_COSMIC,HCC33_CCLE	HCC33
HCC366_CCLE	HCC-366_COSMIC,HCC366_CCLE		HCC-366_COSMIC,HCC366_CCLE	HCC366
HCC38_CCLE	HCC38_COSMIC,HCC38_CCLE		HCC38_CCLE,HCC38_COSMIC	HCC38
HCC4006_CCLE	HCC4006_CCLE		HCC4006_CCLE	HCC4006
HCC44_CCLE	HCC-44_COSMIC,HCC44_CCLE		HCC-44_COSMIC,HCC44_CCLE	HCC44
HCC56_CCLE	HCC-56_COSMIC,HCC56_CCLE		HCC-56_COSMIC,HCC56_CCLE	HCC56
HCC70_CCLE	HCC70_COSMIC,HCC70_CCLE		HCC70_CCLE,HCC70_COSMIC	HCC70
HCC78_CCLE	HCC-78_COSMIC,HCC78_CCLE		HCC-78_COSMIC,HCC78_CCLE	HCC78
HCC827_CCLE	HCC-827_COSMIC,HCC827_CCLE		HCC-827_COSMIC,HCC827_CCLE	HCC827
HCC95_CCLE	HCC95_CCLE		HCC95_CCLE	HCC95
HCT116_CCLE	HCT-116_COSMIC,HCT116_CCLE,HCT_116_CELLMINER		HCT_116_CELLMINER,HCT-116_COSMIC,HCT116_CCLE	HCT116
HCT15_CCLE	HCT-15_COSMIC,HCT15_CCLE,HCT_15_CELLMINER	HRT18_CCLE	HCT_15_CELLMINER,HCT-15_COSMIC,HCT15_CCLE,HRT18_CCLE	HCT15,HRT18
HDLM2_CCLE	HDLM-2_COSMIC,HDLM2_CCLE		HDLM-2_COSMIC,HDLM2_CCLE	HDLM2
HDMYZ_CCLE	HD-MY-Z_COSMIC,HDMYZ_CCLE		HD-MY-Z_COSMIC,HDMYZ_CCLE	HDMYZ
HEC108_CCLE	HEC108_CCLE		HEC108_CCLE	HEC108
HEC151_CCLE	HEC151_CCLE		HEC151_CCLE	HEC151
HEC1A_CCLE	HEC1A_CCLE	HEC-1_COSMIC	HEC-1_COSMIC,HEC1A_CCLE	HEC1,HEC1A
HEC1B_CCLE	HEC1B_CCLE	HEC-1_COSMIC	HEC-1_COSMIC,HEC1B_CCLE	HEC1,HEC1B
HEC251_CCLE	HEC251_CCLE		HEC251_CCLE	HEC251
HEC265_CCLE	HEC265_CCLE		HEC265_CCLE	HEC265
HEC50B_CCLE	HEC50B_CCLE		HEC50B_CCLE	HEC50B
HEC59_CCLE	HEC59_CCLE		HEC59_CCLE	HEC59
HEC6_CCLE	HEC6_CCLE		HEC6_CCLE	HEC6
HEL_CCLE	HEL_COSMIC,HEL_CCLE	HEL9217_CCLE	HEL_CCLE,HEL_COSMIC,HEL9217_CCLE	HEL,HEL9217
HEL9217_CCLE	HEL9217_CCLE	HEL_COSMIC,HEL_CCLE	HEL_CCLE,HEL_COSMIC,HEL9217_CCLE	HEL,HEL9217
HEPG2_CCLE	HEPG2_CCLE	C3A_COSMIC,C3A_CCLE	C3A_CCLE,C3A_COSMIC,HEPG2_CCLE	C3A,HEPG2
HEYA8_CCLE	HEYA8_CCLE	HEY_COSMIC	HEY_COSMIC,HEYA8_CCLE	HEY,HEYA8
HGC27_CCLE	HGC-27_COSMIC,HGC27_CCLE		HGC-27_COSMIC,HGC27_CCLE	HGC27
HH_CCLE	HH_COSMIC,HH_CCLE		HH_CCLE,HH_COSMIC	HH
HLF_CCLE	HLF_CCLE	HLE_COSMIC	HLE_COSMIC,HLF_CCLE	HLE,HLF
HLFA_CCLE	HLFA_CCLE		HLFA_CCLE	HLFA
HMC18_CCLE	HMC18_CCLE		HMC18_CCLE	HMC18
HMCB_CCLE	HMCB_CCLE		HMCB_CCLE	HMCB
HOS_CCLE	HOS_COSMIC,HOS_CCLE	HTK_CCLE	HOS_CCLE,HOS_COSMIC,HTK_CCLE	HOS,HTK
HPAFII_CCLE	HPAF-II_COSMIC,HPAFII_CCLE		HPAF-II_COSMIC,HPAFII_CCLE	HPAFII
HPBALL_CCLE	HPBALL_CCLE		HPBALL_CCLE	HPBALL
HRT18_CCLE	HRT18_CCLE	HCT-15_COSMIC,HCT15_CCLE,HCT_15_CELLMINER	HCT_15_CELLMINER,HCT-15_COSMIC,HCT15_CCLE,HRT18_CCLE	HCT15,HRT18
HS172T_CCLE	HS172T_CCLE		HS172T_CCLE	HS172T
HS229T_CCLE	HS229T_CCLE		HS229T_CCLE	HS229T
HS281T_CCLE	HS281T_CCLE		HS281T_CCLE	HS281T
HS343T_CCLE	HS343T_CCLE		HS343T_CCLE	HS343T
HS571T_CCLE	HS571T_CCLE	TOV-112D_COSMIC	HS571T_CCLE,TOV-112D_COSMIC	HS571T,TOV112D
HS578T_CCLE	HS-578-T_COSMIC,HS578T_CCLE,HS578T_CELLMINER		HS-578-T_COSMIC,HS578T_CCLE,HS578T_CELLMINER	HS578T
HS600T_CCLE	HS600T_CCLE		HS600T_CCLE	HS600T
HS604T_CCLE	HS604T_CCLE		HS604T_CCLE	HS604T
HS611T_CCLE	HS611T_CCLE		HS611T_CCLE	HS611T
HS616T_CCLE	HS616T_CCLE		HS616T_CCLE	HS616T
HS618T_CCLE	HS618T_CCLE		HS618T_CCLE	HS618T
HS675T_CCLE	HS675T_CCLE		HS675T_CCLE	HS675T
HS683_CCLE	HS683_COSMIC,HS683_CCLE		HS683_CCLE,HS683_COSMIC	HS683
HS688AT_CCLE	HS688AT_CCLE		HS688AT_CCLE	HS688AT
HS695T_CCLE	HS695T_CCLE		HS695T_CCLE	HS695T
HS698T_CCLE	HS698T_CCLE		HS698T_CCLE	HS698T
HS706T_CCLE	HS706T_CCLE		HS706T_CCLE	HS706T
HS729_CCLE	HS729_CCLE		HS729_CCLE	HS729
HS737T_CCLE	HS737T_CCLE		HS737T_CCLE	HS737T
HS739T_CCLE	HS739T_CCLE		HS739T_CCLE	HS739T
HS742T_CCLE	HS742T_CCLE		HS742T_CCLE	HS742T
HS746T_CCLE	HS746T_COSMIC,HS746T_CCLE		HS746T_CCLE,HS746T_COSMIC	HS746T
HS751T_CCLE	HS751T_CCLE		HS751T_CCLE	HS751T
HS766T_CCLE	HS766T_COSMIC,HS766T_CCLE		HS766T_CCLE,HS766T_COSMIC	HS766T
HS819T_CCLE	HS819T_CCLE		HS819T_CCLE	HS819T
HS821T_CCLE	HS821T_CCLE		HS821T_CCLE	HS821T
HS822T_CCLE	HS822T_CCLE		HS822T_CCLE	HS822T
HS834T_CCLE	HS834T_CCLE		HS834T_CCLE	HS834T
HS839T_CCLE	HS839T_CCLE		HS839T_CCLE	HS839T
HS840T_CCLE	HS840T_CCLE		HS840T_CCLE	HS840T
HS852T_CCLE	HS852T_CCLE		HS852T_CCLE	HS852T
HS863T_CCLE	HS863T_CCLE		HS863T_CCLE	HS863T
HS888T_CCLE	HS888T_CCLE		HS888T_CCLE	HS888T
HS895T_CCLE	HS895T_CCLE		HS895T_CCLE	HS895T
HS934T_CCLE	HS934T_CCLE		HS934T_CCLE	HS934T
HS936T_CCLE	HS936T_CCLE		HS936T_CCLE	HS936T
HS940T_CCLE	HS940-T_COSMIC,HS940T_CCLE		HS940-T_COSMIC,HS940T_CCLE	HS940T
HS944T_CCLE	HS944T_CCLE		HS944T_CCLE	HS944T
HSC2_CCLE	HSC-2_COSMIC,HSC2_CCLE		HSC-2_COSMIC,HSC2_CCLE	HSC2
HSC3_CCLE	HSC-3_COSMIC,HSC3_CCLE		HSC-3_COSMIC,HSC3_CCLE	HSC3
HSC4_CCLE	HSC-4_COSMIC,HSC4_CCLE		HSC-4_COSMIC,HSC4_CCLE	HSC4
HT_CCLE	HT_COSMIC,HT_CCLE		HT_CCLE,HT_COSMIC	HT
HT1080_CCLE	HT-1080_COSMIC,HT1080_CCLE		HT-1080_COSMIC,HT1080_CCLE	HT1080
HT115_CCLE	HT-115_COSMIC,HT115_CCLE		HT-115_COSMIC,HT115_CCLE	HT115
HT1376_CCLE	HT-1376_COSMIC,HT1376_CCLE		HT-1376_COSMIC,HT1376_CCLE	HT1376
HT144_CCLE	HT-144_COSMIC,HT144_CCLE		HT-144_COSMIC,HT144_CCLE	HT144
HT29_CCLE	HT-29_COSMIC,HT29_CCLE,HT29_CELLMINER		HT-29_COSMIC,HT29_CCLE,HT29_CELLMINER	HT29
HT55_CCLE	HT55_COSMIC,HT55_CCLE		HT55_CCLE,HT55_COSMIC	HT55
HTK_CCLE	HTK_CCLE	HOS_COSMIC,HOS_CCLE	HOS_CCLE,HOS_COSMIC,HTK_CCLE	HOS,HTK
HUCCT1_CCLE	HUCCT1_COSMIC,HUCCT1_CCLE		HUCCT1_CCLE,HUCCT1_COSMIC	HUCCT1
HUG1N_CCLE	HUG1N_CCLE		HUG1N_CCLE	HUG1N
HUH28_CCLE	HUH28_CCLE		HUH28_CCLE	HUH28
HUH6_CCLE	HUH6_CCLE	HUH-6-CLONE5_COSMIC	HUH-6-CLONE5_COSMIC,HUH6_CCLE	HUH6CLONE5,HUH6
HUH7_CCLE	HUH-7_COSMIC,HUH7_CCLE		HUH-7_COSMIC,HUH7_CCLE	HUH7
HUNS1_CCLE	HUNS1_CCLE		HUNS1_CCLE	HUNS1
HUPT3_CCLE	HUP-T3_COSMIC,HUPT3_CCLE		HUP-T3_COSMIC,HUPT3_CCLE	HUPT3
HUPT4_CCLE	HUP-T4_COSMIC,HUPT4_CCLE		HUP-T4_COSMIC,HUPT4_CCLE	HUPT4
HUT102_CCLE	HUT102_CCLE		HUT102_CCLE	HUT102
HUT78_CCLE	HUT78_CCLE	H9_COSMIC	H9_COSMIC,HUT78_CCLE	H9,HUT78
IALM_CCLE	IA-LM_COSMIC,IALM_CCLE		IA-LM_COSMIC,IALM_CCLE	IALM
IGR37_CCLE	IGR-37_COSMIC,IGR37_CCLE	IGR39_CCLE	IGR-37_COSMIC,IGR37_CCLE,IGR39_CCLE	IGR37,IGR39
IGR39_CCLE	IGR39_CCLE	IGR-37_COSMIC,IGR37_CCLE	IGR-37_COSMIC,IGR37_CCLE,IGR39_CCLE	IGR37,IGR39
IGROV1_CCLE	IGROV-1_COSMIC,IGROV1_CCLE,IGROV1_CELLMINER		IGROV-1_COSMIC,IGROV1_CCLE,IGROV1_CELLMINER	IGROV1
IM95_CCLE	IM-95_COSMIC,IM95_CCLE		IM-95_COSMIC,IM95_CCLE	IM95
IMR32_CCLE	IMR32_CCLE	IMR-5_COSMIC	IMR-5_COSMIC,IMR32_CCLE	IMR5,IMR32
IPC298_CCLE	IPC-298_COSMIC,IPC298_CCLE		IPC-298_COSMIC,IPC298_CCLE	IPC298
ISHIKAWAHERAKLIO02ER_CCLE	ISHIKAWAHERAKLIO02ER_CCLE		ISHIKAWAHERAKLIO02ER_CCLE	ISHIKAWAHERAKLIO02ER
ISTMES1_CCLE	IST-MES1_COSMIC,ISTMES1_CCLE		IST-MES1_COSMIC,ISTMES1_CCLE	ISTMES1
ISTMES2_CCLE	ISTMES2_CCLE		ISTMES2_CCLE	ISTMES2
J82_CCLE	J82_COSMIC,J82_CCLE		J82_CCLE,J82_COSMIC	J82
JEKO1_CCLE	JEKO-1_COSMIC,JEKO1_CCLE		JEKO-1_COSMIC,JEKO1_CCLE	JEKO1
JHH1_CCLE	JHH-1_COSMIC,JHH1_CCLE		JHH-1_COSMIC,JHH1_CCLE	JHH1
JHH2_CCLE	JHH-2_COSMIC,JHH2_CCLE		JHH-2_COSMIC,JHH2_CCLE	JHH2
JHH4_CCLE	JHH-4_COSMIC,JHH4_CCLE		JHH-4_COSMIC,JHH4_CCLE	JHH4
JHH5_CCLE	JHH5_CCLE		JHH5_CCLE	JHH5
JHH6_CCLE	JHH-6_COSMIC,JHH6_CCLE		JHH-6_COSMIC,JHH6_CCLE	JHH6
JHH7_CCLE	JHH-7_COSMIC,JHH7_CCLE		JHH-7_COSMIC,JHH7_CCLE	JHH7
JHOC5_CCLE	JHOC5_CCLE		JHOC5_CCLE	JHOC5
JHOM1_CCLE	JHOM1_CCLE		JHOM1_CCLE	JHOM1
JHOM2B_CCLE	JHOM2B_CCLE		JHOM2B_CCLE	JHOM2B
JHOS2_CCLE	JHOS-2_COSMIC,JHOS2_CCLE		JHOS-2_COSMIC,JHOS2_CCLE	JHOS2
JHOS4_CCLE	JHOS-4_COSMIC,JHOS4_CCLE		JHOS-4_COSMIC,JHOS4_CCLE	JHOS4
JHUEM1_CCLE	JHUEM1_CCLE		JHUEM1_CCLE	JHUEM1
JHUEM2_CCLE	JHUEM2_CCLE		JHUEM2_CCLE	JHUEM2
JHUEM7_CCLE	JHUEM7_CCLE		JHUEM7_CCLE	JHUEM7
JIMT1_CCLE	JIMT-1_COSMIC,JIMT1_CCLE		JIMT-1_COSMIC,JIMT1_CCLE	JIMT1
JJN3_CCLE	JJN-3_COSMIC,JJN3_CCLE		JJN-3_COSMIC,JJN3_CCLE	JJN3
JK1_CCLE	JK1_CCLE		JK1_CCLE	JK1
JL1_CCLE	JL1_CCLE		JL1_CCLE	JL1
JM1_CCLE	JM1_COSMIC,JM1_CCLE		JM1_CCLE,JM1_COSMIC	JM1
JMSU1_CCLE	JMSU1_CCLE		JMSU1_CCLE	JMSU1
JVM2_CCLE	JVM-2_COSMIC,JVM2_CCLE		JVM-2_COSMIC,JVM2_CCLE	JVM2
JVM3_CCLE	JVM-3_COSMIC,JVM3_CCLE		JVM-3_COSMIC,JVM3_CCLE	JVM3
K029AX_CCLE	K029AX_CCLE		K029AX_CCLE	K029AX
K562_CCLE	K-562_COSMIC,K562_CCLE,K_562_CELLMINER		K_562_CELLMINER,K-562_COSMIC,K562_CCLE	K562
KALS1_CCLE	KALS-1_COSMIC,KALS1_CCLE		KALS-1_COSMIC,KALS1_CCLE	KALS1
KARPAS299_CCLE	KARPAS-299_COSMIC,KARPAS299_CCLE		KARPAS-299_COSMIC,KARPAS299_CCLE	KARPAS299
KARPAS620_CCLE	KARPAS-620_COSMIC,KARPAS620_CCLE		KARPAS-620_COSMIC,KARPAS620_CCLE	KARPAS620
KASUMI1_CCLE	KASUMI-1_COSMIC,KASUMI1_CCLE		KASUMI-1_COSMIC,KASUMI1_CCLE	KASUMI1
KASUMI2_CCLE	KASUMI2_CCLE		KASUMI2_CCLE	KASUMI2
KASUMI6_CCLE	KASUMI6_CCLE		KASUMI6_CCLE	KASUMI6
KATOIII_CCLE	KATOIII_COSMIC,KATOIII_CCLE		KATOIII_CCLE,KATOIII_COSMIC	KATOIII
KCL22_CCLE	KCL-22_COSMIC,KCL22_CCLE		KCL-22_COSMIC,KCL22_CCLE	KCL22
KE37_CCLE	KE-37_COSMIC,KE37_CCLE		KE-37_COSMIC,KE37_CCLE	KE37
KE39_CCLE	KE39_CCLE		KE39_CCLE	KE39
KE97_CCLE	KE97_CCLE		KE97_CCLE	KE97
KELLY_CCLE	KELLY_COSMIC,KELLY_CCLE		KELLY_CCLE,KELLY_COSMIC	KELLY
KG1_CCLE	KG-1_COSMIC,KG1_CCLE		KG-1_COSMIC,KG1_CCLE	KG1
KHM1B_CCLE	KHM1B_CCLE		KHM1B_CCLE	KHM1B
KIJK_CCLE	KIJK_CCLE		KIJK_CCLE	KIJK
KLE_CCLE	KLE_COSMIC,KLE_CCLE		KLE_CCLE,KLE_COSMIC	KLE
KM12_CCLE	KM12_COSMIC,KM12_CCLE,KM12_CELLMINER		KM12_CCLE,KM12_CELLMINER,KM12_COSMIC	KM12
KMBC2_CCLE	KMBC2_CCLE		KMBC2_CCLE	KMBC2
KMH2_CCLE	KMH2_COSMIC,KMH2_CCLE		KMH2_CCLE,KMH2_COSMIC	KMH2
KMM1_CCLE	KMM1_CCLE		KMM1_CCLE	KMM1
KMRC1_CCLE	KMRC-1_COSMIC,KMRC1_CCLE		KMRC-1_COSMIC,KMRC1_CCLE	KMRC1
KMRC2_CCLE	KMRC2_CCLE		KMRC2_CCLE	KMRC2
KMRC20_CCLE	KMRC-20_COSMIC,KMRC20_CCLE		KMRC-20_COSMIC,KMRC20_CCLE	KMRC20
KMRC3_CCLE	KMRC3_CCLE		KMRC3_CCLE	KMRC3
KMS11_CCLE	KMS-11_COSMIC,KMS11_CCLE		KMS-11_COSMIC,KMS11_CCLE	KMS11
KMS12BM_CCLE	KMS-12-BM_COSMIC,KMS12BM_CCLE		KMS-12-BM_COSMIC,KMS12BM_CCLE	KMS12BM
KMS20_CCLE	KMS20_CCLE		KMS20_CCLE	KMS20
KMS21BM_CCLE	KMS21BM_CCLE		KMS21BM_CCLE	KMS21BM
KMS26_CCLE	KMS26_CCLE		KMS26_CCLE	KMS26
KMS27_CCLE	KMS27_CCLE		KMS27_CCLE	KMS27
KMS28BM_CCLE	KMS28BM_CCLE		KMS28BM_CCLE	KMS28BM
KMS34_CCLE	KMS34_CCLE		KMS34_CCLE	KMS34
KNS42_CCLE	KNS-42_COSMIC,KNS42_CCLE		KNS-42_COSMIC,KNS42_CCLE	KNS42
KNS60_CCLE	KNS60_CCLE		KNS60_CCLE	KNS60
KNS62_CCLE	KNS-62_COSMIC,KNS62_CCLE		KNS-62_COSMIC,KNS62_CCLE	KNS62
KO52_CCLE	KO52_COSMIC,KO52_CCLE		KO52_CCLE,KO52_COSMIC	KO52
KOPN8_CCLE	KOPN-8_COSMIC,KOPN8_CCLE		KOPN-8_COSMIC,KOPN8_CCLE	KOPN8
KP1N_CCLE	KP-1N_COSMIC,KP1N_CCLE	KP1NL_CCLE	KP-1N_COSMIC,KP1N_CCLE,KP1NL_CCLE	KP1N,KP1NL
KP1NL_CCLE	KP1NL_CCLE	KP-1N_COSMIC,KP1N_CCLE	KP-1N_COSMIC,KP1N_CCLE,KP1NL_CCLE	KP1N,KP1NL
KP2_CCLE	KP-2_COSMIC,KP2_CCLE		KP-2_COSMIC,KP2_CCLE	KP2
KP3_CCLE	KP-3_COSMIC,KP3_CCLE		KP-3_COSMIC,KP3_CCLE	KP3
KP4_CCLE	KP-4_COSMIC,KP4_CCLE		KP-4_COSMIC,KP4_CCLE	KP4
KPL1_CCLE	KPL1_CCLE	MCF7_COSMIC,MCF7_CCLE,MCF7_CELLMINER	KPL1_CCLE,MCF7_CCLE,MCF7_CELLMINER,MCF7_COSMIC	KPL1,MCF7
KPNRTBM1_CCLE	KP-N-RT-BM-1_COSMIC,KPNRTBM1_CCLE		KP-N-RT-BM-1_COSMIC,KPNRTBM1_CCLE	KPNRTBM1
KPNSI9S_CCLE	KPNSI9S_CCLE		KPNSI9S_CCLE	KPNSI9S
KPNYN_CCLE	KP-N-YN_COSMIC,KPNYN_CCLE		KP-N-YN_COSMIC,KPNYN_CCLE	KPNYN
KS1_CCLE	KS-1_COSMIC,KS1_CCLE		KS-1_COSMIC,KS1_CCLE	KS1
KU1919_CCLE	KU-19-19_COSMIC,KU1919_CCLE		KU-19-19_COSMIC,KU1919_CCLE	KU1919
KU812_CCLE	KU812_COSMIC,KU812_CCLE		KU812_CCLE,KU812_COSMIC	KU812
KURAMOCHI_CCLE	KURAMOCHI_COSMIC,KURAMOCHI_CCLE		KURAMOCHI_CCLE,KURAMOCHI_COSMIC	KURAMOCHI
KYM1_CCLE	KYM-1_COSMIC,KYM1_CCLE		KYM-1_COSMIC,KYM1_CCLE	KYM1
KYO1_CCLE	KYO1_CCLE		KYO1_CCLE	KYO1
KYSE140_CCLE	KYSE-140_COSMIC,KYSE140_CCLE		KYSE-140_COSMIC,KYSE140_CCLE	KYSE140
KYSE150_CCLE	KYSE-150_COSMIC,KYSE150_CCLE		KYSE-150_COSMIC,KYSE150_CCLE	KYSE150
KYSE180_CCLE	KYSE-180_COSMIC,KYSE180_CCLE		KYSE-180_COSMIC,KYSE180_CCLE	KYSE180
KYSE270_CCLE	KYSE-270_COSMIC,KYSE270_CCLE		KYSE-270_COSMIC,KYSE270_CCLE	KYSE270
KYSE30_CCLE	KYSE-30_COSMIC,KYSE30_CCLE		KYSE-30_COSMIC,KYSE30_CCLE	KYSE30
KYSE410_CCLE	KYSE-410_COSMIC,KYSE410_CCLE		KYSE-410_COSMIC,KYSE410_CCLE	KYSE410
KYSE450_CCLE	KYSE-450_COSMIC,KYSE450_CCLE		KYSE-450_COSMIC,KYSE450_CCLE	KYSE450
KYSE510_CCLE	KYSE-510_COSMIC,KYSE510_CCLE		KYSE-510_COSMIC,KYSE510_CCLE	KYSE510
KYSE520_CCLE	KYSE-520_COSMIC,KYSE520_CCLE		KYSE-520_COSMIC,KYSE520_CCLE	KYSE520
KYSE70_CCLE	KYSE-70_COSMIC,KYSE70_CCLE		KYSE-70_COSMIC,KYSE70_CCLE	KYSE70
L1236_CCLE	L-1236_COSMIC,L1236_CCLE		L-1236_COSMIC,L1236_CCLE	L1236
L33_CCLE	L33_CCLE		L33_CCLE	L33
L363_CCLE	L-363_COSMIC,L363_CCLE		L-363_COSMIC,L363_CCLE	L363
L428_CCLE	L-428_COSMIC,L428_CCLE		L-428_COSMIC,L428_CCLE	L428
L540_CCLE	L-540_COSMIC,L540_CCLE		L-540_COSMIC,L540_CCLE	L540
LC1F_CCLE	LC1F_CCLE	LC1SQSF_CCLE,LC-1-SQ_COSMIC	LC-1-SQ_COSMIC,LC1F_CCLE,LC1SQSF_CCLE	LC1SQ,LC1F,LC1SQSF
LC1SQSF_CCLE	LC1SQSF_CCLE	LC-1-SQ_COSMIC,LC1F_CCLE	LC-1-SQ_COSMIC,LC1F_CCLE,LC1SQSF_CCLE	LC1SQ,LC1F,LC1SQSF
LCLC103H_CCLE	LCLC-103H_COSMIC,LCLC103H_CCLE		LCLC-103H_COSMIC,LCLC103H_CCLE	LCLC103H
LCLC97TM1_CCLE	LCLC-97TM1_COSMIC,LCLC97TM1_CCLE		LCLC-97TM1_COSMIC,LCLC97TM1_CCLE	LCLC97TM1
LI7_CCLE	LI7_CCLE		LI7_CCLE	LI7
LK2_CCLE	LK-2_COSMIC,LK2_CCLE		LK-2_COSMIC,LK2_CCLE	LK2
LMSU_CCLE	LMSU_CCLE		LMSU_CCLE	LMSU
LN18_CCLE	LN-18_COSMIC,LN18_CCLE		LN-18_COSMIC,LN18_CCLE	LN18
LN229_CCLE	LN-229_COSMIC,LN229_CCLE		LN-229_COSMIC,LN229_CCLE	LN229
LNCAPCLONEFGC_CCLE	LNCAP-CLONE-FGC_COSMIC,LNCAPCLONEFGC_CCLE		LNCAP-CLONE-FGC_COSMIC,LNCAPCLONEFGC_CCLE	LNCAPCLONEFGC
LOUCY_CCLE	LOUCY_COSMIC,LOUCY_CCLE		LOUCY_CCLE,LOUCY_COSMIC	LOUCY
LOUNH91_CCLE	LOU-NH91_COSMIC,LOUNH91_CCLE		LOU-NH91_COSMIC,LOUNH91_CCLE	LOUNH91
LOVO_CCLE	LOVO_COSMIC,LOVO_CCLE		LOVO_CCLE,LOVO_COSMIC	LOVO
LOXIMVI_CCLE	LOXIMVI_COSMIC,LOXIMVI_CCLE,LOXIMVI_CELLMINER		LOXIMVI_CCLE,LOXIMVI_CELLMINER,LOXIMVI_COSMIC	LOXIMVI
LP1_CCLE	LP-1_COSMIC,LP1_CCLE		LP-1_COSMIC,LP1_CCLE	LP1
LS1034_CCLE	LS-1034_COSMIC,LS1034_CCLE		LS-1034_COSMIC,LS1034_CCLE	LS1034
LS123_CCLE	LS-123_COSMIC,LS123_CCLE		LS-123_COSMIC,LS123_CCLE	LS123
LS180_CCLE	LS-180_COSMIC,LS180_CCLE		LS-180_COSMIC,LS180_CCLE	LS180
LS411N_CCLE	LS-411N_COSMIC,LS411N_CCLE		LS-411N_COSMIC,LS411N_CCLE	LS411N
LS513_CCLE	LS-513_COSMIC,LS513_CCLE	HCC1588_CCLE	HCC1588_CCLE,LS-513_COSMIC,LS513_CCLE	HCC1588,LS513
LU65_CCLE	LU-65_COSMIC,LU65_CCLE		LU-65_COSMIC,LU65_CCLE	LU65
LU99_CCLE	LU99_CCLE	LU-99A_COSMIC	LU-99A_COSMIC,LU99_CCLE	LU99A,LU99
LUDLU1_CCLE	LUDLU1_CCLE		LUDLU1_CCLE	LUDLU1
LXF289_CCLE	LXF-289_COSMIC,LXF289_CCLE		LXF-289_COSMIC,LXF289_CCLE	LXF289
M059K_CCLE	M059K_CCLE	M059J_COSMIC	M059J_COSMIC,M059K_CCLE	M059J,M059K
M07E_CCLE	M07E_CCLE		M07E_CCLE	M07E
MALME3M_CCLE	MALME3M_CCLE,MALME_3M_CELLMINER		MALME_3M_CELLMINER,MALME3M_CCLE	MALME3M
MC116_CCLE	MC116_COSMIC,MC116_CCLE		MC116_CCLE,MC116_COSMIC	MC116
MCAS_CCLE	MCAS_COSMIC,MCAS_CCLE		MCAS_CCLE,MCAS_COSMIC	MCAS
MCF7_CCLE	MCF7_COSMIC,MCF7_CCLE,MCF7_CELLMINER	KPL1_CCLE	KPL1_CCLE,MCF7_CCLE,MCF7_CELLMINER,MCF7_COSMIC	KPL1,MCF7
MDAMB134VI_CCLE	MDAMB134VI_CCLE		MDAMB134VI_CCLE	MDAMB134VI
MDAMB231_CCLE	MDA-MB-231_COSMIC,MDAMB231_CCLE,MDA_MB_231_CELLMINER		MDA_MB_231_CELLMINER,MDA-MB-231_COSMIC,MDAMB231_CCLE	MDAMB231
MDAMB361_CCLE	MDA-MB-361_COSMIC,MDAMB361_CCLE		MDA-MB-361_COSMIC,MDAMB361_CCLE	MDAMB361
MDAMB415_CCLE	MDA-MB-415_COSMIC,MDAMB415_CCLE		MDA-MB-415_COSMIC,MDAMB415_CCLE	MDAMB415
MDAMB435S_CCLE	MDAMB435S_CCLE	M14_COSMIC,M14_CELLMINER,MDA_MB_435_CELLMINER,MDA_N_CELLMINER	M14_CELLMINER,M14_COSMIC,MDA_MB_435_CELLMINER,MDA_N_CELLMINER,MDAMB435S_CCLE	M14,MDAMB435,MDAN,MDAMB435S
MDAMB436_CCLE	MDA-MB-436_COSMIC,MDAMB436_CCLE		MDA-MB-436_COSMIC,MDAMB436_CCLE	MDAMB436
MDAMB453_CCLE	MDA-MB-453_COSMIC,MDAMB453_CCLE		MDA-MB-453_COSMIC,MDAMB453_CCLE	MDAMB453
MDAMB468_CCLE	MDA-MB-468_COSMIC,MDAMB468_CCLE		MDA-MB-468_COSMIC,MDAMB468_CCLE	MDAMB468
MDAPCA2B_CCLE	MDAPCA2B_CCLE		MDAPCA2B_CCLE	MDAPCA2B
MDST8_CCLE	MDST8_COSMIC,MDST8_CCLE		MDST8_CCLE,MDST8_COSMIC	MDST8
ME1_CCLE	ME-1_COSMIC,ME1_CCLE		ME-1_COSMIC,ME1_CCLE	ME1
MEC1_CCLE	MEC1_CCLE		MEC1_CCLE	MEC1
MEG01_CCLE	MEG-01_COSMIC,MEG01_CCLE		MEG-01_COSMIC,MEG01_CCLE	MEG01
MELHO_CCLE	MEL-HO_COSMIC,MELHO_CCLE		MEL-HO_COSMIC,MELHO_CCLE	MELHO
MELJUSO_CCLE	MEL-JUSO_COSMIC,MELJUSO_CCLE		MEL-JUSO_COSMIC,MELJUSO_CCLE	MELJUSO
MEWO_CCLE	MEWO_COSMIC,MEWO_CCLE		MEWO_CCLE,MEWO_COSMIC	MEWO
MFE280_CCLE	MFE-280_COSMIC,MFE280_CCLE		MFE-280_COSMIC,MFE280_CCLE	MFE280
MFE296_CCLE	MFE-296_COSMIC,MFE296_CCLE		MFE-296_COSMIC,MFE296_CCLE	MFE296
MFE319_CCLE	MFE-319_COSMIC,MFE319_CCLE		MFE-319_COSMIC,MFE319_CCLE	MFE319
MG63_CCLE	MG-63_COSMIC,MG63_CCLE		MG-63_COSMIC,MG63_CCLE	MG63
MHHCALL2_CCLE	MHH-CALL-2_COSMIC,MHHCALL2_CCLE		MHH-CALL-2_COSMIC,MHHCALL2_CCLE	MHHCALL2
MHHCALL3_CCLE	MHHCALL3_CCLE		MHHCALL3_CCLE	MHHCALL3
MHHCALL4_CCLE	MHH-CALL-4_COSMIC,MHHCALL4_CCLE		MHH-CALL-4_COSMIC,MHHCALL4_CCLE	MHHCALL4
MHHES1_CCLE	MHH-ES-1_COSMIC,MHHES1_CCLE		MHH-ES-1_COSMIC,MHHES1_CCLE	MHHES1
MHHNB11_CCLE	MHH-NB-11_COSMIC,MHHNB11_CCLE		MHH-NB-11_COSMIC,MHHNB11_CCLE	MHHNB11
MIAPACA2_CCLE	MIA-PACA-2_COSMIC,MIAPACA2_CCLE		MIA-PACA-2_COSMIC,MIAPACA2_CCLE	MIAPACA2
MINO_CCLE	MINO_CCLE		MINO_CCLE	MINO
MJ_CCLE	MJ_CCLE		MJ_CCLE	MJ
MKN1_CCLE	MKN1_COSMIC,MKN1_CCLE		MKN1_CCLE,MKN1_COSMIC	MKN1
MKN7_CCLE	MKN7_COSMIC,MKN7_CCLE		MKN7_CCLE,MKN7_COSMIC	MKN7
MKN74_CCLE	MKN74_CCLE	MKN28_COSMIC	MKN28_COSMIC,MKN74_CCLE	MKN28,MKN74
ML1_CCLE	ML-1_COSMIC,ML1_CCLE		ML-1_COSMIC,ML1_CCLE	ML1
MM1S_CCLE	MM1S_COSMIC,MM1S_CCLE		MM1S_CCLE,MM1S_COSMIC	MM1S
MOGGCCM_CCLE	MOG-G-CCM_COSMIC,MOGGCCM_CCLE		MOG-G-CCM_COSMIC,MOGGCCM_CCLE	MOGGCCM
MOGGUVW_CCLE	MOG-G-UVW_COSMIC,MOGGUVW_CCLE		MOG-G-UVW_COSMIC,MOGGUVW_CCLE	MOGGUVW
MOLM13_CCLE	MOLM-13_COSMIC,MOLM13_CCLE		MOLM-13_COSMIC,MOLM13_CCLE	MOLM13
MOLM16_CCLE	MOLM-16_COSMIC,MOLM16_CCLE		MOLM-16_COSMIC,MOLM16_CCLE	MOLM16
MOLM6_CCLE	MOLM6_CCLE		MOLM6_CCLE	MOLM6
MOLP2_CCLE	MOLP2_CCLE		MOLP2_CCLE	MOLP2
MOLP8_CCLE	MOLP-8_COSMIC,MOLP8_CCLE		MOLP-8_COSMIC,MOLP8_CCLE	MOLP8
MOLT13_CCLE	MOLT-13_COSMIC,MOLT13_CCLE		MOLT-13_COSMIC,MOLT13_CCLE	MOLT13
MOLT16_CCLE	MOLT-16_COSMIC,MOLT16_CCLE		MOLT-16_COSMIC,MOLT16_CCLE	MOLT16
MONOMAC1_CCLE	MONOMAC1_CCLE	MONO-MAC-6_COSMIC,MONOMAC6_CCLE	MONO-MAC-6_COSMIC,MONOMAC1_CCLE,MONOMAC6_CCLE	MONOMAC6,MONOMAC1
MONOMAC6_CCLE	MONO-MAC-6_COSMIC,MONOMAC6_CCLE	MONOMAC1_CCLE	MONO-MAC-6_COSMIC,MONOMAC1_CCLE,MONOMAC6_CCLE	MONOMAC6,MONOMAC1
MORCPR_CCLE	MORCPR_CCLE		MORCPR_CCLE	MORCPR
MOTN1_CCLE	MOTN1_CCLE		MOTN1_CCLE	MOTN1
MPP89_CCLE	MPP-89_COSMIC,MPP89_CCLE		MPP-89_COSMIC,MPP89_CCLE	MPP89
MSTO211H_CCLE	MSTO-211H_COSMIC,MSTO211H_CCLE		MSTO-211H_COSMIC,MSTO211H_CCLE	MSTO211H
MUTZ3_CCLE	MUTZ3_CCLE		MUTZ3_CCLE	MUTZ3
MUTZ5_CCLE	MUTZ5_CCLE		MUTZ5_CCLE	MUTZ5
MV411_CCLE	MV-4-11_COSMIC,MV411_CCLE		MV-4-11_COSMIC,MV411_CCLE	MV411
NALM1_CCLE	NALM1_CCLE		NALM1_CCLE	NALM1
NALM19_CCLE	NALM19_CCLE		NALM19_CCLE	NALM19
NALM6_CCLE	NALM-6_COSMIC,NALM6_CCLE		NALM-6_COSMIC,NALM6_CCLE	NALM6
NAMALWA_CCLE	NAMALWA_COSMIC,NAMALWA_CCLE		NAMALWA_CCLE,NAMALWA_COSMIC	NAMALWA
NB1_CCLE	NB1_COSMIC,NB1_CCLE		NB1_CCLE,NB1_COSMIC	NB1
NB4_CCLE	NB-4_COSMIC,NB4_CCLE		NB-4_COSMIC,NB4_CCLE	NB4
NCCSTCK140_CCLE	NCCSTCK140_CCLE		NCCSTCK140_CCLE	NCCSTCK140
NCIH1048_CCLE	NCI-H1048_COSMIC,NCIH1048_CCLE		NCI-H1048_COSMIC,NCIH1048_CCLE	NCIH1048
NCIH1092_CCLE	NCI-H1092_COSMIC,NCIH1092_CCLE		NCI-H1092_COSMIC,NCIH1092_CCLE	NCIH1092
NCIH1105_CCLE	NCI-H1105_COSMIC,NCIH1105_CCLE		NCI-H1105_COSMIC,NCIH1105_CCLE	NCIH1105
NCIH1184_CCLE	NCIH1184_CCLE		NCIH1184_CCLE	NCIH1184
NCIH1299_CCLE	NCI-H1299_COSMIC,NCIH1299_CCLE		NCI-H1299_COSMIC,NCIH1299_CCLE	NCIH1299
NCIH1339_CCLE	NCIH1339_CCLE		NCIH1339_CCLE	NCIH1339
NCIH1341_CCLE	NCI-H1341_COSMIC,NCIH1341_CCLE		NCI-H1341_COSMIC,NCIH1341_CCLE	NCIH1341
NCIH1355_CCLE	NCI-H1355_COSMIC,NCIH1355_CCLE		NCI-H1355_COSMIC,NCIH1355_CCLE	NCIH1355
NCIH1373_CCLE	NCIH1373_CCLE		NCIH1373_CCLE	NCIH1373
NCIH1385_CCLE	NCIH1385_CCLE		NCIH1385_CCLE	NCIH1385
NCIH1435_CCLE	NCI-H1435_COSMIC,NCIH1435_CCLE		NCI-H1435_COSMIC,NCIH1435_CCLE	NCIH1435
NCIH1436_CCLE	NCI-H1436_COSMIC,NCIH1436_CCLE		NCI-H1436_COSMIC,NCIH1436_CCLE	NCIH1436
NCIH1437_CCLE	NCI-H1437_COSMIC,NCIH1437_CCLE		NCI-H1437_COSMIC,NCIH1437_CCLE	NCIH1437
NCIH146_CCLE	NCI-H146_COSMIC,NCIH146_CCLE		NCI-H146_COSMIC,NCIH146_CCLE	NCIH146
NCIH1563_CCLE	NCI-H1563_COSMIC,NCIH1563_CCLE		NCI-H1563_COSMIC,NCIH1563_CCLE	NCIH1563
NCIH1568_CCLE	NCI-H1568_COSMIC,NCIH1568_CCLE		NCI-H1568_COSMIC,NCIH1568_CCLE	NCIH1568
NCIH1573_CCLE	NCI-H1573_COSMIC,NCIH1573_CCLE		NCI-H1573_COSMIC,NCIH1573_CCLE	NCIH1573
NCIH1581_CCLE	NCI-H1581_COSMIC,NCIH1581_CCLE		NCI-H1581_COSMIC,NCIH1581_CCLE	NCIH1581
NCIH1618_CCLE	NCIH1618_CCLE		NCIH1618_CCLE	NCIH1618
NCIH1623_CCLE	NCI-H1623_COSMIC,NCIH1623_CCLE		NCI-H1623_COSMIC,NCIH1623_CCLE	NCIH1623
NCIH1648_CCLE	NCI-H1648_COSMIC,NCIH1648_CCLE		NCI-H1648_COSMIC,NCIH1648_CCLE	NCIH1648
NCIH1650_CCLE	NCI-H1650_COSMIC,NCIH1650_CCLE		NCI-H1650_COSMIC,NCIH1650_CCLE	NCIH1650
NCIH1651_CCLE	NCI-H1651_COSMIC,NCIH1651_CCLE		NCI-H1651_COSMIC,NCIH1651_CCLE	NCIH1651
NCIH1666_CCLE	NCI-H1666_COSMIC,NCIH1666_CCLE		NCI-H1666_COSMIC,NCIH1666_CCLE	NCIH1666
NCIH1693_CCLE	NCI-H1693_COSMIC,NCIH1693_CCLE		NCI-H1693_COSMIC,NCIH1693_CCLE	NCIH1693
NCIH1694_CCLE	NCI-H1694_COSMIC,NCIH1694_CCLE		NCI-H1694_COSMIC,NCIH1694_CCLE	NCIH1694
NCIH1703_CCLE	NCI-H1703_COSMIC,NCIH1703_CCLE		NCI-H1703_COSMIC,NCIH1703_CCLE	NCIH1703
NCIH1734_CCLE	NCI-H1734_COSMIC,NCIH1734_CCLE		NCI-H1734_COSMIC,NCIH1734_CCLE	NCIH1734
NCIH1755_CCLE	NCI-H1755_COSMIC,NCIH1755_CCLE		NCI-H1755_COSMIC,NCIH1755_CCLE	NCIH1755
NCIH1781_CCLE	NCI-H1781_COSMIC,NCIH1781_CCLE		NCI-H1781_COSMIC,NCIH1781_CCLE	NCIH1781
NCIH1792_CCLE	NCI-H1792_COSMIC,NCIH1792_CCLE		NCI-H1792_COSMIC,NCIH1792_CCLE	NCIH1792
NCIH1793_CCLE	NCI-H1793_COSMIC,NCIH1793_CCLE		NCI-H1793_COSMIC,NCIH1793_CCLE	NCIH1793
NCIH1836_CCLE	NCI-H1836_COSMIC,NCIH1836_CCLE		NCI-H1836_COSMIC,NCIH1836_CCLE	NCIH1836
NCIH1838_CCLE	NCI-H1838_COSMIC,NCIH1838_CCLE		NCI-H1838_COSMIC,NCIH1838_CCLE	NCIH1838
NCIH1869_CCLE	NCI-H1869_COSMIC,NCIH1869_CCLE		NCI-H1869_COSMIC,NCIH1869_CCLE	NCIH1869
NCIH1876_CCLE	NCI-H1876_COSMIC,NCIH1876_CCLE		NCI-H1876_COSMIC,NCIH1876_CCLE	NCIH1876
NCIH1915_CCLE	NCI-H1915_COSMIC,NCIH1915_CCLE		NCI-H1915_COSMIC,NCIH1915_CCLE	NCIH1915
NCIH1930_CCLE	NCIH1930_CCLE		NCIH1930_CCLE	NCIH1930
NCIH1944_CCLE	NCI-H1944_COSMIC,NCIH1944_CCLE		NCI-H1944_COSMIC,NCIH1944_CCLE	NCIH1944
NCIH196_CCLE	NCI-H196_COSMIC,NCIH196_CCLE		NCI-H196_COSMIC,NCIH196_CCLE	NCIH196
NCIH1963_CCLE	NCI-H1963_COSMIC,NCIH1963_CCLE		NCI-H1963_COSMIC,NCIH1963_CCLE	NCIH1963
NCIH1975_CCLE	NCI-H1975_COSMIC,NCIH1975_CCLE		NCI-H1975_COSMIC,NCIH1975_CCLE	NCIH1975
NCIH2009_CCLE	NCI-H2009_COSMIC,NCIH2009_CCLE		NCI-H2009_COSMIC,NCIH2009_CCLE	NCIH2009
NCIH2023_CCLE	NCI-H2023_COSMIC,NCIH2023_CCLE		NCI-H2023_COSMIC,NCIH2023_CCLE	NCIH2023
NCIH2029_CCLE	NCI-H2029_COSMIC,NCIH2029_CCLE		NCI-H2029_COSMIC,NCIH2029_CCLE	NCIH2029
NCIH2030_CCLE	NCI-H2030_COSMIC,NCIH2030_CCLE		NCI-H2030_COSMIC,NCIH2030_CCLE	NCIH2030
NCIH2052_CCLE	NCI-H2052_COSMIC,NCIH2052_CCLE		NCI-H2052_COSMIC,NCIH2052_CCLE	NCIH2052
NCIH2066_CCLE	NCI-H2066_COSMIC,NCIH2066_CCLE		NCI-H2066_COSMIC,NCIH2066_CCLE	NCIH2066
NCIH2073_CCLE	NCIH2073_CCLE	NCI-H1993_COSMIC	NCI-H1993_COSMIC,NCIH2073_CCLE	NCIH1993,NCIH2073
NCIH2081_CCLE	NCI-H2081_COSMIC,NCIH2081_CCLE		NCI-H2081_COSMIC,NCIH2081_CCLE	NCIH2081
NCIH2087_CCLE	NCI-H2087_COSMIC,NCIH2087_CCLE		NCI-H2087_COSMIC,NCIH2087_CCLE	NCIH2087
NCIH209_CCLE	NCI-H209_COSMIC,NCIH209_CCLE		NCI-H209_COSMIC,NCIH209_CCLE	NCIH209
NCIH2106_CCLE	NCIH2106_CCLE	NCI-H1770_COSMIC	NCI-H1770_COSMIC,NCIH2106_CCLE	NCIH1770,NCIH2106
NCIH211_CCLE	NCI-H211_COSMIC,NCIH211_CCLE		NCI-H211_COSMIC,NCIH211_CCLE	NCIH211
NCIH2110_CCLE	NCI-H2110_COSMIC,NCIH2110_CCLE		NCI-H2110_COSMIC,NCIH2110_CCLE	NCIH2110
NCIH2122_CCLE	NCI-H2122_COSMIC,NCIH2122_CCLE		NCI-H2122_COSMIC,NCIH2122_CCLE	NCIH2122
NCIH2126_CCLE	NCI-H2126_COSMIC,NCIH2126_CCLE		NCI-H2126_COSMIC,NCIH2126_CCLE	NCIH2126
NCIH2141_CCLE	NCI-H2141_COSMIC,NCIH2141_CCLE		NCI-H2141_COSMIC,NCIH2141_CCLE	NCIH2141
NCIH2170_CCLE	NCI-H2170_COSMIC,NCIH2170_CCLE		NCI-H2170_COSMIC,NCIH2170_CCLE	NCIH2170
NCIH2171_CCLE	NCI-H2171_COSMIC,NCIH2171_CCLE		NCI-H2171_COSMIC,NCIH2171_CCLE	NCIH2171
NCIH2172_CCLE	NCI-H2172_COSMIC,NCIH2172_CCLE		NCI-H2172_COSMIC,NCIH2172_CCLE	NCIH2172
NCIH2196_CCLE	NCI-H2196_COSMIC,NCIH2196_CCLE		NCI-H2196_COSMIC,NCIH2196_CCLE	NCIH2196
NCIH2227_CCLE	NCI-H2227_COSMIC,NCIH2227_CCLE		NCI-H2227_COSMIC,NCIH2227_CCLE	NCIH2227
NCIH2228_CCLE	NCI-H2228_COSMIC,NCIH2228_CCLE		NCI-H2228_COSMIC,NCIH2228_CCLE	NCIH2228
NCIH226_CCLE	NCI-H226_COSMIC,NCIH226_CCLE,NCI_H226_CELLMINER		NCI_H226_CELLMINER,NCI-H226_COSMIC,NCIH226_CCLE	NCIH226
NCIH2286_CCLE	NCIH2286_CCLE		NCIH2286_CCLE	NCIH2286
NCIH2291_CCLE	NCI-H2291_COSMIC,NCIH2291_CCLE		NCI-H2291_COSMIC,NCIH2291_CCLE	NCIH2291
NCIH23_CCLE	NCI-H23_COSMIC,NCIH23_CCLE,NCI_H23_CELLMINER		NCI_H23_CELLMINER,NCI-H23_COSMIC,NCIH23_CCLE	NCIH23
NCIH2342_CCLE	NCI-H2342_COSMIC,NCIH2342_CCLE		NCI-H2342_COSMIC,NCIH2342_CCLE	NCIH2342
NCIH2347_CCLE	NCI-H2347_COSMIC,NCIH2347_CCLE		NCI-H2347_COSMIC,NCIH2347_CCLE	NCIH2347
NCIH2405_CCLE	NCI-H2405_COSMIC,NCIH2405_CCLE		NCI-H2405_COSMIC,NCIH2405_CCLE	NCIH2405
NCIH2444_CCLE	NCI-H2444_COSMIC,NCIH2444_CCLE		NCI-H2444_COSMIC,NCIH2444_CCLE	NCIH2444
NCIH2452_CCLE	NCI-H2452_COSMIC,NCIH2452_CCLE		NCI-H2452_COSMIC,NCIH2452_CCLE	NCIH2452
NCIH3255_CCLE	NCIH3255_CCLE	H3255_COSMIC	H3255_COSMIC,NCIH3255_CCLE	H3255,NCIH3255
NCIH358_CCLE	NCI-H358_COSMIC,NCIH358_CCLE		NCI-H358_COSMIC,NCIH358_CCLE	NCIH358
NCIH441_CCLE	NCI-H441_COSMIC,NCIH441_CCLE		NCI-H441_COSMIC,NCIH441_CCLE	NCIH441
NCIH446_CCLE	NCI-H446_COSMIC,NCIH446_CCLE		NCI-H446_COSMIC,NCIH446_CCLE	NCIH446
NCIH460_CCLE	NCI-H460_COSMIC,NCIH460_CCLE,NCI_H460_CELLMINER		NCI_H460_CELLMINER,NCI-H460_COSMIC,NCIH460_CCLE	NCIH460
NCIH508_CCLE	NCI-H508_COSMIC,NCIH508_CCLE		NCI-H508_COSMIC,NCIH508_CCLE	NCIH508
NCIH510_CCLE	NCIH510_CCLE	NCI-H510A_COSMIC	NCI-H510A_COSMIC,NCIH510_CCLE	NCIH510A,NCIH510
NCIH520_CCLE	NCI-H520_COSMIC,NCIH520_CCLE		NCI-H520_COSMIC,NCIH520_CCLE	NCIH520
NCIH522_CCLE	NCI-H522_COSMIC,NCIH522_CCLE,NCI_H522_CELLMINER		NCI_H522_CELLMINER,NCI-H522_COSMIC,NCIH522_CCLE	NCIH522
NCIH524_CCLE	NCI-H524_COSMIC,NCIH524_CCLE		NCI-H524_COSMIC,NCIH524_CCLE	NCIH524
NCIH526_CCLE	NCI-H526_COSMIC,NCIH526_CCLE		NCI-H526_COSMIC,NCIH526_CCLE	NCIH526
NCIH596_CCLE	NCI-H596_COSMIC,NCIH596_CCLE		NCI-H596_COSMIC,NCIH596_CCLE	NCIH596
NCIH647_CCLE	NCI-H647_COSMIC,NCIH647_CCLE		NCI-H647_COSMIC,NCIH647_CCLE	NCIH647
NCIH650_CCLE	NCI-H650_COSMIC,NCIH650_CCLE		NCI-H650_COSMIC,NCIH650_CCLE	NCIH650
NCIH660_CCLE	NCI-H660_COSMIC,NCIH660_CCLE		NCI-H660_COSMIC,NCIH660_CCLE	NCIH660
NCIH661_CCLE	NCI-H661_COSMIC,NCIH661_CCLE		NCI-H661_COSMIC,NCIH661_CCLE	NCIH661
NCIH684_CCLE	NCIH684_CCLE		NCIH684_CCLE	NCIH684
NCIH69_CCLE	NCI-H69_COSMIC,NCIH69_CCLE		NCI-H69_COSMIC,NCIH69_CCLE	NCIH69
NCIH716_CCLE	NCI-H716_COSMIC,NCIH716_CCLE		NCI-H716_COSMIC,NCIH716_CCLE	NCIH716
NCIH727_CCLE	NCI-H727_COSMIC,NCIH727_CCLE		NCI-H727_COSMIC,NCIH727_CCLE	NCIH727
NCIH747_CCLE	NCI-H747_COSMIC,NCIH747_CCLE		NCI-H747_COSMIC,NCIH747_CCLE	NCIH747
NCIH810_CCLE	NCI-H810_COSMIC,NCIH810_CCLE		NCI-H810_COSMIC,NCIH810_CCLE	NCIH810
NCIH82_CCLE	NCI-H82_COSMIC,NCIH82_CCLE		NCI-H82_COSMIC,NCIH82_CCLE	NCIH82
NCIH838_CCLE	NCI-H838_COSMIC,NCIH838_CCLE		NCI-H838_COSMIC,NCIH838_CCLE	NCIH838
NCIH841_CCLE	NCI-H841_COSMIC,NCIH841_CCLE		NCI-H841_COSMIC,NCIH841_CCLE	NCIH841
NCIH854_CCLE	NCIH854_CCLE		NCIH854_CCLE	NCIH854
NCIH889_CCLE	NCIH889_CCLE		NCIH889_CCLE	NCIH889
NCIH929_CCLE	NCI-H929_COSMIC,NCIH929_CCLE		NCI-H929_COSMIC,NCIH929_CCLE	NCIH929
NCIN87_CCLE	NCI-N87_COSMIC,NCIN87_CCLE		NCI-N87_COSMIC,NCIN87_CCLE	NCIN87
NCO2_CCLE	NCO2_CCLE		NCO2_CCLE	NCO2
NH6_CCLE	NH6_CCLE		NH6_CCLE	NH6
NIHOVCAR3_CCLE	NIHOVCAR3_CCLE	OVCAR-3_COSMIC,OVCAR_3_CELLMINER	NIHOVCAR3_CCLE,OVCAR_3_CELLMINER,OVCAR-3_COSMIC	NIHOVCAR3,OVCAR3
NMCG1_CCLE	NMC-G1_COSMIC,NMCG1_CCLE		NMC-G1_COSMIC,NMCG1_CCLE	NMCG1
NUDHL1_CCLE	NUDHL1_CCLE		NUDHL1_CCLE	NUDHL1
NUDUL1_CCLE	NU-DUL-1_COSMIC,NUDUL1_CCLE		NU-DUL-1_COSMIC,NUDUL1_CCLE	NUDUL1
NUGC3_CCLE	NUGC-3_COSMIC,NUGC3_CCLE		NUGC-3_COSMIC,NUGC3_CCLE	NUGC3
NUGC4_CCLE	NUGC-4_COSMIC,NUGC4_CCLE		NUGC-4_COSMIC,NUGC4_CCLE	NUGC4
OAW28_CCLE	OAW-28_COSMIC,OAW28_CCLE		OAW-28_COSMIC,OAW28_CCLE	OAW28
OAW42_CCLE	OAW-42_COSMIC,OAW42_CCLE		OAW-42_COSMIC,OAW42_CCLE	OAW42
OC316_CCLE	OC316_CCLE	OC-314_COSMIC	OC-314_COSMIC,OC316_CCLE	OC314,OC316
OCIAML2_CCLE	OCI-AML2_COSMIC,OCIAML2_CCLE		OCI-AML2_COSMIC,OCIAML2_CCLE	OCIAML2
OCIAML3_CCLE	OCI-AML3_COSMIC,OCIAML3_CCLE		OCI-AML3_COSMIC,OCIAML3_CCLE	OCIAML3
OCIAML5_CCLE	OCI-AML5_COSMIC,OCIAML5_CCLE		OCI-AML5_COSMIC,OCIAML5_CCLE	OCIAML5
OCILY10_CCLE	OCILY10_CCLE	KARPAS-422_COSMIC	KARPAS-422_COSMIC,OCILY10_CCLE	KARPAS422,OCILY10
OCILY19_CCLE	OCI-LY-19_COSMIC,OCILY19_CCLE		OCI-LY-19_COSMIC,OCILY19_CCLE	OCILY19
OCILY3_CCLE	OCILY3_CCLE		OCILY3_CCLE	OCILY3
OCIM1_CCLE	OCI-M1_COSMIC,OCIM1_CCLE		OCI-M1_COSMIC,OCIM1_CCLE	OCIM1
OCUM1_CCLE	OCUM-1_COSMIC,OCUM1_CCLE		OCUM-1_COSMIC,OCUM1_CCLE	OCUM1
OE19_CCLE	OE19_COSMIC,OE19_CCLE		OE19_CCLE,OE19_COSMIC	OE19
OE21_CCLE	OE21_COSMIC,OE21_CCLE		OE21_CCLE,OE21_COSMIC	OE21
OE33_CCLE	OE33_COSMIC,OE33_CCLE		OE33_CCLE,OE33_COSMIC	OE33
ONCODG1_CCLE	ONCODG1_CCLE	OVCAR-3_COSMIC,OVCAR_3_CELLMINER	ONCODG1_CCLE,OVCAR_3_CELLMINER,OVCAR-3_COSMIC	ONCODG1,OVCAR3
ONS76_CCLE	ONS-76_COSMIC,ONS76_CCLE		ONS-76_COSMIC,ONS76_CCLE	ONS76
OPM2_CCLE	OPM-2_COSMIC,OPM2_CCLE		OPM-2_COSMIC,OPM2_CCLE	OPM2
OSRC2_CCLE	OS-RC-2_COSMIC,OSRC2_CCLE		OS-RC-2_COSMIC,OSRC2_CCLE	OSRC2
OUMS23_CCLE	OUMS-23_COSMIC,OUMS23_CCLE		OUMS-23_COSMIC,OUMS23_CCLE	OUMS23
OUMS27_CCLE	OUMS27_CCLE		OUMS27_CCLE	OUMS27
OV56_CCLE	OV-56_COSMIC,OV56_CCLE		OV-56_COSMIC,OV56_CCLE	OV56
OV90_CCLE	OV-90_COSMIC,OV90_CCLE		OV-90_COSMIC,OV90_CCLE	OV90
OVCAR4_CCLE	OVCAR-4_COSMIC,OVCAR4_CCLE,OVCAR_4_CELLMINER		OVCAR_4_CELLMINER,OVCAR-4_COSMIC,OVCAR4_CCLE	OVCAR4
OVCAR8_CCLE	OVCAR-8_COSMIC,OVCAR8_CCLE,OVCAR_8_CELLMINER	NCI_ADR_RES_CELLMINER	NCI_ADR_RES_CELLMINER,OVCAR_8_CELLMINER,OVCAR-8_COSMIC,OVCAR8_CCLE	NCIADRRES,OVCAR8
OVISE_CCLE	OVISE_COSMIC,OVISE_CCLE		OVISE_CCLE,OVISE_COSMIC	OVISE
OVK18_CCLE	OVK-18_COSMIC,OVK18_CCLE		OVK-18_COSMIC,OVK18_CCLE	OVK18
OVKATE_CCLE	OVKATE_COSMIC,OVKATE_CCLE		OVKATE_CCLE,OVKATE_COSMIC	OVKATE
OVMANA_CCLE	OVMANA_CCLE		OVMANA_CCLE	OVMANA
OVSAHO_CCLE	OVSAHO_CCLE		OVSAHO_CCLE	OVSAHO
OVTOKO_CCLE	OVTOKO_COSMIC,OVTOKO_CCLE		OVTOKO_CCLE,OVTOKO_COSMIC	OVTOKO
P12ICHIKAWA_CCLE	P12-ICHIKAWA_COSMIC,P12ICHIKAWA_CCLE		P12-ICHIKAWA_COSMIC,P12ICHIKAWA_CCLE	P12ICHIKAWA
P31FUJ_CCLE	P31-FUJ_COSMIC,P31FUJ_CCLE		P31-FUJ_COSMIC,P31FUJ_CCLE	P31FUJ
P3HR1_CCLE	P3HR1_CCLE		P3HR1_CCLE	P3HR1
PANC0203_CCLE	PANC-02-03_COSMIC,PANC0203_CCLE		PANC-02-03_COSMIC,PANC0203_CCLE	PANC0203
PANC0213_CCLE	PANC0213_CCLE		PANC0213_CCLE	PANC0213
PANC0327_CCLE	PANC-03-27_COSMIC,PANC0327_CCLE		PANC-03-27_COSMIC,PANC0327_CCLE	PANC0327
PANC0403_CCLE	PANC-04-03_COSMIC,PANC0403_CCLE		PANC-04-03_COSMIC,PANC0403_CCLE	PANC0403
PANC0813_CCLE	PANC-08-13_COSMIC,PANC0813_CCLE		PANC-08-13_COSMIC,PANC0813_CCLE	PANC0813
PANC1005_CCLE	PANC-10-05_COSMIC,PANC1005_CCLE		PANC-10-05_COSMIC,PANC1005_CCLE	PANC1005
PATU8902_CCLE	PA-TU-8902_COSMIC,PATU8902_CCLE		PA-TU-8902_COSMIC,PATU8902_CCLE	PATU8902
PC14_CCLE	PC-14_COSMIC,PC14_CCLE		PC-14_COSMIC,PC14_CCLE	PC14
PC3_CCLE	PC-3_COSMIC,PC3_CCLE,PC_3_CELLMINER		PC_3_CELLMINER,PC-3_COSMIC,PC3_CCLE	PC3
PCM6_CCLE	PCM6_CCLE		PCM6_CCLE	PCM6
PECAPJ15_CCLE	PECA-PJ15_COSMIC,PECAPJ15_CCLE		PECA-PJ15_COSMIC,PECAPJ15_CCLE	PECAPJ15
PECAPJ34CLONEC12_CCLE	PECAPJ34CLONEC12_CCLE		PECAPJ34CLONEC12_CCLE	PECAPJ34CLONEC12
PECAPJ41CLONED2_CCLE	PECAPJ41CLONED2_CCLE		PECAPJ41CLONED2_CCLE	PECAPJ41CLONED2
PECAPJ49_CCLE	PECAPJ49_CCLE		PECAPJ49_CCLE	PECAPJ49
PEER_CCLE	PEER_CCLE	BE-13_COSMIC	BE-13_COSMIC,PEER_CCLE	BE13,PEER
PF382_CCLE	PF-382_COSMIC,PF382_CCLE		PF-382_COSMIC,PF382_CCLE	PF382
PFEIFFER_CCLE	PFEIFFER_CCLE		PFEIFFER_CCLE	PFEIFFER
PK1_CCLE	PK1_CCLE		PK1_CCLE	PK1
PK45H_CCLE	PK45H_CCLE		PK45H_CCLE	PK45H
PK59_CCLE	PK59_CCLE		PK59_CCLE	PK59
PL21_CCLE	PL-21_COSMIC,PL21_CCLE		PL-21_COSMIC,PL21_CCLE	PL21
PSN1_CCLE	PSN1_COSMIC,PSN1_CCLE		PSN1_CCLE,PSN1_COSMIC	PSN1
QGP1_CCLE	QGP-1_COSMIC,QGP1_CCLE		QGP-1_COSMIC,QGP1_CCLE	QGP1
RAJI_CCLE	RAJI_COSMIC,RAJI_CCLE		RAJI_CCLE,RAJI_COSMIC	RAJI
RCC10RGB_CCLE	RCC10RGB_COSMIC,RCC10RGB_CCLE		RCC10RGB_CCLE,RCC10RGB_COSMIC	RCC10RGB
RCHACV_CCLE	RCH-ACV_COSMIC,RCHACV_CCLE		RCH-ACV_COSMIC,RCHACV_CCLE	RCHACV
RCM1_CCLE	RCM-1_COSMIC,RCM1_CCLE		RCM-1_COSMIC,RCM1_CCLE	RCM1
RD_CCLE	RD_COSMIC,RD_CCLE		RD_CCLE,RD_COSMIC	RD
REC1_CCLE	REC1_CCLE		REC1_CCLE	REC1
REH_CCLE	REH_COSMIC,REH_CCLE		REH_CCLE,REH_COSMIC	REH
RERFGC1B_CCLE	RERF-GC-1B_COSMIC,RERFGC1B_CCLE		RERF-GC-1B_COSMIC,RERFGC1B_CCLE	RERFGC1B
RERFLCAD1_CCLE	RERFLCAD1_CCLE		RERFLCAD1_CCLE	RERFLCAD1
RERFLCAD2_CCLE	RERFLCAD2_CCLE		RERFLCAD2_CCLE	RERFLCAD2
RERFLCAI_CCLE	RERFLCAI_CCLE	GT3TKB_COSMIC	GT3TKB_COSMIC,RERFLCAI_CCLE	GT3TKB,RERFLCAI
RERFLCKJ_CCLE	RERF-LC-KJ_COSMIC,RERFLCKJ_CCLE		RERF-LC-KJ_COSMIC,RERFLCKJ_CCLE	RERFLCKJ
RERFLCMS_CCLE	RERF-LC-MS_COSMIC,RERFLCMS_CCLE		RERF-LC-MS_COSMIC,RERFLCMS_CCLE	RERFLCMS
RERFLCSQ1_CCLE	RERF-LC-SQ1_COSMIC,RERFLCSQ1_CCLE		RERF-LC-SQ1_COSMIC,RERFLCSQ1_CCLE	RERFLCSQ1
RH41_CCLE	RH-41_COSMIC,RH41_CCLE		RH-41_COSMIC,RH41_CCLE	RH41
RI1_CCLE	RI1_CCLE		RI1_CCLE	RI1
RKN_CCLE	RKN_COSMIC,RKN_CCLE		RKN_CCLE,RKN_COSMIC	RKN
RKO_CCLE	RKO_COSMIC,RKO_CCLE		RKO_CCLE,RKO_COSMIC	RKO
RL_CCLE	RL_COSMIC,RL_CCLE		RL_CCLE,RL_COSMIC	RL
RL952_CCLE	RL95-2_COSMIC,RL952_CCLE		RL95-2_COSMIC,RL952_CCLE	RL952
RMGI_CCLE	RMG-I_COSMIC,RMGI_CCLE		RMG-I_COSMIC,RMGI_CCLE	RMGI
RMUGS_CCLE	RMUGS_CCLE		RMUGS_CCLE	RMUGS
RPMI7951_CCLE	RPMI-7951_COSMIC,RPMI7951_CCLE		RPMI-7951_COSMIC,RPMI7951_CCLE	RPMI7951
RPMI8226_CCLE	RPMI-8226_COSMIC,RPMI8226_CCLE,RPMI_8226_CELLMINER	COLO775_CCLE	COLO775_CCLE,RPMI_8226_CELLMINER,RPMI-8226_COSMIC,RPMI8226_CCLE	COLO775,RPMI8226
RPMI8402_CCLE	RPMI-8402_COSMIC,RPMI8402_CCLE		RPMI-8402_COSMIC,RPMI8402_CCLE	RPMI8402
RS411_CCLE	RS4-11_COSMIC,RS411_CCLE		RS4-11_COSMIC,RS411_CCLE	RS411
RS5_CCLE	RS5_CCLE		RS5_CCLE	RS5
RT112_CCLE	RT-112_COSMIC,RT112_CCLE	RT11284_CCLE	RT-112_COSMIC,RT112_CCLE,RT11284_CCLE	RT112,RT11284
RT11284_CCLE	RT11284_CCLE	RT-112_COSMIC,RT112_CCLE	RT-112_COSMIC,RT112_CCLE,RT11284_CCLE	RT112,RT11284
RT4_CCLE	RT4_COSMIC,RT4_CCLE		RT4_CCLE,RT4_COSMIC	RT4
S117_CCLE	S-117_COSMIC,S117_CCLE		S-117_COSMIC,S117_CCLE	S117
SAOS2_CCLE	SAOS-2_COSMIC,SAOS2_CCLE		SAOS-2_COSMIC,SAOS2_CCLE	SAOS2
SBC5_CCLE	SBC-5_COSMIC,SBC5_CCLE		SBC-5_COSMIC,SBC5_CCLE	SBC5
SCABER_CCLE	SCABER_COSMIC,SCABER_CCLE		SCABER_CCLE,SCABER_COSMIC	SCABER
SCC15_CCLE	SCC-15_COSMIC,SCC15_CCLE		SCC-15_COSMIC,SCC15_CCLE	SCC15
SCC25_CCLE	SCC-25_COSMIC,SCC25_CCLE		SCC-25_COSMIC,SCC25_CCLE	SCC25
SCC4_CCLE	SCC-4_COSMIC,SCC4_CCLE		SCC-4_COSMIC,SCC4_CCLE	SCC4
SCC9_CCLE	SCC-9_COSMIC,SCC9_CCLE		SCC-9_COSMIC,SCC9_CCLE	SCC9
SCLC21H_CCLE	SCLC21H_CCLE		SCLC21H_CCLE	SCLC21H
SEM_CCLE	SEM_CCLE		SEM_CCLE	SEM
SET2_CCLE	SET2_COSMIC,SET2_CCLE		SET2_CCLE,SET2_COSMIC	SET2
SF126_CCLE	SF126_COSMIC,SF126_CCLE		SF126_CCLE,SF126_COSMIC	SF126
SF295_CCLE	SF295_COSMIC,SF295_CCLE,SF_295_CELLMINER		SF_295_CELLMINER,SF295_CCLE,SF295_COSMIC	SF295
SH10TC_CCLE	SH10TC_CCLE		SH10TC_CCLE	SH10TC
SH4_CCLE	SH-4_COSMIC,SH4_CCLE		SH-4_COSMIC,SH4_CCLE	SH4
SHP77_CCLE	SHP-77_COSMIC,SHP77_CCLE		SHP-77_COSMIC,SHP77_CCLE	SHP77
SHSY5Y_CCLE	SHSY5Y_CCLE	SK-N-SH_COSMIC,SKNSH_CCLE	SHSY5Y_CCLE,SK-N-SH_COSMIC,SKNSH_CCLE	SHSY5Y,SKNSH
SIGM5_CCLE	SIG-M5_COSMIC,SIGM5_CCLE		SIG-M5_COSMIC,SIGM5_CCLE	SIGM5
SIMA_CCLE	SIMA_COSMIC,SIMA_CCLE		SIMA_CCLE,SIMA_COSMIC	SIMA
SJRH30_CCLE	SJRH30_COSMIC,SJRH30_CCLE		SJRH30_CCLE,SJRH30_COSMIC	SJRH30
SJSA1_CCLE	SJSA-1_COSMIC,SJSA1_CCLE		SJSA-1_COSMIC,SJSA1_CCLE	SJSA1
SKBR3_CCLE	SKBR3_CCLE	AU565_COSMIC,AU565_CCLE	AU565_CCLE,AU565_COSMIC,SKBR3_CCLE	AU565,SKBR3
SKCO1_CCLE	SK-CO-1_COSMIC,SKCO1_CCLE		SK-CO-1_COSMIC,SKCO1_CCLE	SKCO1
SKES1_CCLE	SK-ES-1_COSMIC,SKES1_CCLE		SK-ES-1_COSMIC,SKES1_CCLE	SKES1
SKHEP1_CCLE	SK-HEP-1_COSMIC,SKHEP1_CCLE		SK-HEP-1_COSMIC,SKHEP1_CCLE	SKHEP1
SKLMS1_CCLE	SK-LMS-1_COSMIC,SKLMS1_CCLE		SK-LMS-1_COSMIC,SKLMS1_CCLE	SKLMS1
SKLU1_CCLE	SK-LU-1_COSMIC,SKLU1_CCLE		SK-LU-1_COSMIC,SKLU1_CCLE	SKLU1
SKM1_CCLE	SKM-1_COSMIC,SKM1_CCLE		SKM-1_COSMIC,SKM1_CCLE	SKM1
SKMEL1_CCLE	SK-MEL-1_COSMIC,SKMEL1_CCLE		SK-MEL-1_COSMIC,SKMEL1_CCLE	SKMEL1
SKMEL2_CCLE	SK-MEL-2_COSMIC,SKMEL2_CCLE,SK_MEL_2_CELLMINER		SK_MEL_2_CELLMINER,SK-MEL-2_COSMIC,SKMEL2_CCLE	SKMEL2
SKMEL24_CCLE	SK-MEL-24_COSMIC,SKMEL24_CCLE		SK-MEL-24_COSMIC,SKMEL24_CCLE	SKMEL24
SKMEL28_CCLE	SK-MEL-28_COSMIC,SKMEL28_CCLE,SK_MEL_28_CELLMINER		SK_MEL_28_CELLMINER,SK-MEL-28_COSMIC,SKMEL28_CCLE	SKMEL28
SKMEL3_CCLE	SK-MEL-3_COSMIC,SKMEL3_CCLE		SK-MEL-3_COSMIC,SKMEL3_CCLE	SKMEL3
SKMEL30_CCLE	SK-MEL-30_COSMIC,SKMEL30_CCLE		SK-MEL-30_COSMIC,SKMEL30_CCLE	SKMEL30
SKMEL5_CCLE	SK-MEL-5_COSMIC,SKMEL5_CCLE,SK_MEL_5_CELLMINER		SK_MEL_5_CELLMINER,SK-MEL-5_COSMIC,SKMEL5_CCLE	SKMEL5
SKMES1_CCLE	SK-MES-1_COSMIC,SKMES1_CCLE		SK-MES-1_COSMIC,SKMES1_CCLE	SKMES1
SKNAS_CCLE	SK-N-AS_COSMIC,SKNAS_CCLE		SK-N-AS_COSMIC,SKNAS_CCLE	SKNAS
SKNDZ_CCLE	SK-N-DZ_COSMIC,SKNDZ_CCLE		SK-N-DZ_COSMIC,SKNDZ_CCLE	SKNDZ
SKNFI_CCLE	SK-N-FI_COSMIC,SKNFI_CCLE		SK-N-FI_COSMIC,SKNFI_CCLE	SKNFI
SKNMC_CCLE	SKNMC_CCLE	MC-IXC_COSMIC	MC-IXC_COSMIC,SKNMC_CCLE	MCIXC,SKNMC
SKNSH_CCLE	SK-N-SH_COSMIC,SKNSH_CCLE	SHSY5Y_CCLE	SHSY5Y_CCLE,SK-N-SH_COSMIC,SKNSH_CCLE	SHSY5Y,SKNSH
SKOV3_CCLE	SK-OV-3_COSMIC,SKOV3_CCLE,SK_OV_3_CELLMINER		SK_OV_3_CELLMINER,SK-OV-3_COSMIC,SKOV3_CCLE	SKOV3
SKUT1_CCLE	SK-UT-1_COSMIC,SKUT1_CCLE		SK-UT-1_COSMIC,SKUT1_CCLE	SKUT1
SNGM_CCLE	SNG-M_COSMIC,SNGM_CCLE		SNG-M_COSMIC,SNGM_CCLE	SNGM
SNU1_CCLE	SNU1_CCLE	NCI-SNU-1_COSMIC	NCI-SNU-1_COSMIC,SNU1_CCLE	NCISNU1,SNU1
SNU1033_CCLE	SNU1033_CCLE		SNU1033_CCLE	SNU1033
SNU1040_CCLE	SNU-1040_COSMIC,SNU1040_CCLE		SNU-1040_COSMIC,SNU1040_CCLE	SNU1040
SNU1041_CCLE	SNU1041_CCLE		SNU1041_CCLE	SNU1041
SNU1066_CCLE	SNU1066_CCLE		SNU1066_CCLE	SNU1066
SNU1076_CCLE	SNU1076_CCLE		SNU1076_CCLE	SNU1076
SNU1077_CCLE	SNU1077_CCLE		SNU1077_CCLE	SNU1077
SNU1079_CCLE	SNU1079_CCLE		SNU1079_CCLE	SNU1079
SNU1105_CCLE	SNU1105_CCLE		SNU1105_CCLE	SNU1105
SNU119_CCLE	SNU119_CCLE		SNU119_CCLE	SNU119
SNU1196_CCLE	SNU1196_CCLE		SNU1196_CCLE	SNU1196
SNU1197_CCLE	SNU1197_CCLE		SNU1197_CCLE	SNU1197
SNU1214_CCLE	SNU1214_CCLE		SNU1214_CCLE	SNU1214
SNU1272_CCLE	SNU1272_CCLE		SNU1272_CCLE	SNU1272
SNU175_CCLE	SNU-175_COSMIC,SNU175_CCLE		SNU-175_COSMIC,SNU175_CCLE	SNU175
SNU182_CCLE	SNU-182_COSMIC,SNU182_CCLE		SNU-182_COSMIC,SNU182_CCLE	SNU182
SNU201_CCLE	SNU201_CCLE		SNU201_CCLE	SNU201
SNU213_CCLE	SNU213_CCLE		SNU213_CCLE	SNU213
SNU216_CCLE	SNU216_CCLE		SNU216_CCLE	SNU216
SNU245_CCLE	SNU245_CCLE		SNU245_CCLE	SNU245
SNU283_CCLE	SNU-283_COSMIC,SNU283_CCLE		SNU-283_COSMIC,SNU283_CCLE	SNU283
SNU308_CCLE	SNU308_CCLE		SNU308_CCLE	SNU308
SNU324_CCLE	SNU324_CCLE		SNU324_CCLE	SNU324
SNU349_CCLE	SNU349_CCLE		SNU349_CCLE	SNU349
SNU387_CCLE	SNU-387_COSMIC,SNU387_CCLE		SNU-387_COSMIC,SNU387_CCLE	SNU387
SNU398_CCLE	SNU-398_COSMIC,SNU398_CCLE		SNU-398_COSMIC,SNU398_CCLE	SNU398
SNU407_CCLE	SNU-407_COSMIC,SNU407_CCLE		SNU-407_COSMIC,SNU407_CCLE	SNU407
SNU410_CCLE	SNU410_CCLE		SNU410_CCLE	SNU410
SNU423_CCLE	SNU-423_COSMIC,SNU423_CCLE		SNU-423_COSMIC,SNU423_CCLE	SNU423
SNU449_CCLE	SNU-449_COSMIC,SNU449_CCLE		SNU-449_COSMIC,SNU449_CCLE	SNU449
SNU46_CCLE	SNU46_CCLE		SNU46_CCLE	SNU46
SNU466_CCLE	SNU466_CCLE		SNU466_CCLE	SNU466
SNU475_CCLE	SNU-475_COSMIC,SNU475_CCLE		SNU-475_COSMIC,SNU475_CCLE	SNU475
SNU478_CCLE	SNU478_CCLE		SNU478_CCLE	SNU478
SNU489_CCLE	SNU489_CCLE		SNU489_CCLE	SNU489
SNU5_CCLE	SNU5_CCLE	NCI-SNU-5_COSMIC	NCI-SNU-5_COSMIC,SNU5_CCLE	NCISNU5,SNU5
SNU503_CCLE	SNU503_CCLE		SNU503_CCLE	SNU503
SNU520_CCLE	SNU520_CCLE		SNU520_CCLE	SNU520
SNU601_CCLE	SNU601_CCLE		SNU601_CCLE	SNU601
SNU620_CCLE	SNU620_CCLE		SNU620_CCLE	SNU620
SNU626_CCLE	SNU626_CCLE		SNU626_CCLE	SNU626
SNU668_CCLE	SNU668_CCLE		SNU668_CCLE	SNU668
SNU685_CCLE	SNU685_CCLE		SNU685_CCLE	SNU685
SNU719_CCLE	SNU719_CCLE		SNU719_CCLE	SNU719
SNU738_CCLE	SNU738_CCLE		SNU738_CCLE	SNU738
SNU761_CCLE	SNU761_CCLE		SNU761_CCLE	SNU761
SNU8_CCLE	SNU8_CCLE		SNU8_CCLE	SNU8
SNU81_CCLE	SNU-81_COSMIC,SNU81_CCLE		SNU-81_COSMIC,SNU81_CCLE	SNU81
SNU840_CCLE	SNU840_CCLE		SNU840_CCLE	SNU840
SNU869_CCLE	SNU869_CCLE		SNU869_CCLE	SNU869
SNU878_CCLE	SNU878_CCLE		SNU878_CCLE	SNU878
SNU886_CCLE	SNU886_CCLE		SNU886_CCLE	SNU886
SNU899_CCLE	SNU899_CCLE		SNU899_CCLE	SNU899
SNUC2A_CCLE	SNUC2A_CCLE	SNU-C2B_COSMIC	SNU-C2B_COSMIC,SNUC2A_CCLE	SNUC2B,SNUC2A
SNUC4_CCLE	SNUC4_CCLE		SNUC4_CCLE	SNUC4
SNUC5_CCLE	SNU-C5_COSMIC,SNUC5_CCLE		SNU-C5_COSMIC,SNUC5_CCLE	SNUC5
SQ1_CCLE	SQ1_CCLE		SQ1_CCLE	SQ1
SR786_CCLE	SR786_CCLE	SR_COSMIC,SR_CELLMINER	SR_CELLMINER,SR_COSMIC,SR786_CCLE	SR,SR786
ST486_CCLE	ST486_COSMIC,ST486_CCLE		ST486_CCLE,ST486_COSMIC	ST486
SU8686_CCLE	SU8686_COSMIC,SU8686_CCLE		SU8686_CCLE,SU8686_COSMIC	SU8686
SUDHL1_CCLE	SU-DHL-1_COSMIC,SUDHL1_CCLE		SU-DHL-1_COSMIC,SUDHL1_CCLE	SUDHL1
SUDHL10_CCLE	SU-DHL-10_COSMIC,SUDHL10_CCLE		SU-DHL-10_COSMIC,SUDHL10_CCLE	SUDHL10
SUDHL4_CCLE	SU-DHL-4_COSMIC,SUDHL4_CCLE		SU-DHL-4_COSMIC,SUDHL4_CCLE	SUDHL4
SUDHL5_CCLE	SU-DHL-5_COSMIC,SUDHL5_CCLE		SU-DHL-5_COSMIC,SUDHL5_CCLE	SUDHL5
SUDHL6_CCLE	SU-DHL-6_COSMIC,SUDHL6_CCLE		SU-DHL-6_COSMIC,SUDHL6_CCLE	SUDHL6
SUDHL8_CCLE	SU-DHL-8_COSMIC,SUDHL8_CCLE		SU-DHL-8_COSMIC,SUDHL8_CCLE	SUDHL8
SUPB15_CCLE	SUP-B15_COSMIC,SUPB15_CCLE		SUP-B15_COSMIC,SUPB15_CCLE	SUPB15
SUPHD1_CCLE	SUP-HD1_COSMIC,SUPHD1_CCLE		SUP-HD1_COSMIC,SUPHD1_CCLE	SUPHD1
SUPM2_CCLE	SUP-M2_COSMIC,SUPM2_CCLE		SUP-M2_COSMIC,SUPM2_CCLE	SUPM2
SUPT11_CCLE	SUPT11_CCLE		SUPT11_CCLE	SUPT11
SW1088_CCLE	SW1088_COSMIC,SW1088_CCLE		SW1088_CCLE,SW1088_COSMIC	SW1088
SW1116_CCLE	SW1116_COSMIC,SW1116_CCLE		SW1116_CCLE,SW1116_COSMIC	SW1116
SW1271_CCLE	SW1271_COSMIC,SW1271_CCLE		SW1271_CCLE,SW1271_COSMIC	SW1271
SW1353_CCLE	SW1353_CCLE		SW1353_CCLE	SW1353
SW1417_CCLE	SW1417_COSMIC,SW1417_CCLE		SW1417_CCLE,SW1417_COSMIC	SW1417
SW1463_CCLE	SW1463_COSMIC,SW1463_CCLE		SW1463_CCLE,SW1463_COSMIC	SW1463
SW1573_CCLE	SW1573_COSMIC,SW1573_CCLE		SW1573_CCLE,SW1573_COSMIC	SW1573
SW1710_CCLE	SW1710_COSMIC,SW1710_CCLE		SW1710_CCLE,SW1710_COSMIC	SW1710
SW1783_CCLE	SW1783_COSMIC,SW1783_CCLE		SW1783_CCLE,SW1783_COSMIC	SW1783
SW1990_CCLE	SW1990_COSMIC,SW1990_CCLE		SW1990_CCLE,SW1990_COSMIC	SW1990
SW403_CCLE	SW403_COSMIC,SW403_CCLE		SW403_CCLE,SW403_COSMIC	SW403
SW48_CCLE	SW48_COSMIC,SW48_CCLE		SW48_CCLE,SW48_COSMIC	SW48
SW480_CCLE	SW480_CCLE	SW620_COSMIC,SW620_CCLE,SW_620_CELLMINER	SW_620_CELLMINER,SW480_CCLE,SW620_CCLE,SW620_COSMIC	SW620,SW480
SW579_CCLE	SW579_CCLE	CGTH-W-1_COSMIC,CGTHW1_CCLE	CGTH-W-1_COSMIC,CGTHW1_CCLE,SW579_CCLE	CGTHW1,SW579
SW620_CCLE	SW620_COSMIC,SW620_CCLE,SW_620_CELLMINER	SW480_CCLE	SW_620_CELLMINER,SW480_CCLE,SW620_CCLE,SW620_COSMIC	SW620,SW480
SW780_CCLE	SW780_COSMIC,SW780_CCLE		SW780_CCLE,SW780_COSMIC	SW780
SW837_CCLE	SW837_COSMIC,SW837_CCLE		SW837_CCLE,SW837_COSMIC	SW837
SW900_CCLE	SW900_COSMIC,SW900_CCLE		SW900_CCLE,SW900_COSMIC	SW900
SW948_CCLE	SW948_COSMIC,SW948_CCLE		SW948_CCLE,SW948_COSMIC	SW948
T173_CCLE	T173_CCLE		T173_CCLE	T173
T3M10_CCLE	T3M10_CCLE		T3M10_CCLE	T3M10
T3M4_CCLE	T3M4_CCLE		T3M4_CCLE	T3M4
T47D_CCLE	T47D_COSMIC,T47D_CCLE,T47D_CELLMINER		T47D_CCLE,T47D_CELLMINER,T47D_COSMIC	T47D
T84_CCLE	T84_COSMIC,T84_CCLE		T84_CCLE,T84_COSMIC	T84
T98G_CCLE	T98G_COSMIC,T98G_CCLE		T98G_CCLE,T98G_COSMIC	T98G
TC71_CCLE	TC-71_COSMIC,TC71_CCLE		TC-71_COSMIC,TC71_CCLE	TC71
TCCPAN2_CCLE	TCCPAN2_CCLE		TCCPAN2_CCLE	TCCPAN2
TE1_CCLE	TE-1_COSMIC,TE1_CCLE		TE-1_COSMIC,TE1_CCLE	TE1
TE10_CCLE	TE-10_COSMIC,TE10_CCLE		TE-10_COSMIC,TE10_CCLE	TE10
TE11_CCLE	TE-11_COSMIC,TE11_CCLE		TE-11_COSMIC,TE11_CCLE	TE11
TE125T_CCLE	TE125T_CCLE		TE125T_CCLE	TE125T
TE14_CCLE	TE14_CCLE		TE14_CCLE	TE14
TE159T_CCLE	TE159T_CCLE		TE159T_CCLE	TE159T
TE4_CCLE	TE-4_COSMIC,TE4_CCLE		TE-4_COSMIC,TE4_CCLE	TE4
TE441T_CCLE	TE-441-T_COSMIC,TE441T_CCLE		TE-441-T_COSMIC,TE441T_CCLE	TE441T
TE5_CCLE	TE-5_COSMIC,TE5_CCLE		TE-5_COSMIC,TE5_CCLE	TE5
TE6_CCLE	TE-6_COSMIC,TE6_CCLE		TE-6_COSMIC,TE6_CCLE	TE6
TE617T_CCLE	TE617T_CCLE		TE617T_CCLE	TE617T
TE8_CCLE	TE-8_COSMIC,TE8_CCLE		TE-8_COSMIC,TE8_CCLE	TE8
TE9_CCLE	TE-9_COSMIC,TE9_CCLE		TE-9_COSMIC,TE9_CCLE	TE9
TEN_CCLE	TEN_CCLE		TEN_CCLE	TEN
TF1_CCLE	TF1_CCLE		TF1_CCLE	TF1
TGBC11TKB_CCLE	TGBC11TKB_COSMIC,TGBC11TKB_CCLE		TGBC11TKB_CCLE,TGBC11TKB_COSMIC	TGBC11TKB
THP1_CCLE	THP-1_COSMIC,THP1_CCLE		THP-1_COSMIC,THP1_CCLE	THP1
TM31_CCLE	TM31_CCLE		TM31_CCLE	TM31
TO175T_CCLE	TO175T_CCLE		TO175T_CCLE	TO175T
TOLEDO_CCLE	TOLEDO_CCLE		TOLEDO_CCLE	TOLEDO
TOV21G_CCLE	TOV-21G_COSMIC,TOV21G_CCLE		TOV-21G_COSMIC,TOV21G_CCLE	TOV21G
TT_CCLE	TT_COSMIC,TT_CCLE		TT_CCLE,TT_COSMIC	TT
TT2609C02_CCLE	TT2609-C02_COSMIC,TT2609C02_CCLE		TT2609-C02_COSMIC,TT2609C02_CCLE	TT2609C02
TUHR10TKB_CCLE	TUHR10TKB_CCLE		TUHR10TKB_CCLE	TUHR10TKB
TUHR14TKB_CCLE	TUHR14TKB_CCLE		TUHR14TKB_CCLE	TUHR14TKB
TUHR4TKB_CCLE	TUHR4TKB_CCLE		TUHR4TKB_CCLE	TUHR4TKB
TYKNU_CCLE	TYK-NU_COSMIC,TYKNU_CCLE		TYK-NU_COSMIC,TYKNU_CCLE	TYKNU
U138MG_CCLE	U138MG_CCLE	U-118-MG_COSMIC	U-118-MG_COSMIC,U138MG_CCLE	U118MG,U138MG
U266B1_CCLE	U266B1_CCLE	U-266_COSMIC	U-266_COSMIC,U266B1_CCLE	U266,U266B1
U2OS_CCLE	U-2-OS_COSMIC,U2OS_CCLE		U-2-OS_COSMIC,U2OS_CCLE	U2OS
U87MG_CCLE	U-87-MG_COSMIC,U87MG_CCLE		U-87-MG_COSMIC,U87MG_CCLE	U87MG
U937_CCLE	U937_CCLE	TUR_COSMIC	TUR_COSMIC,U937_CCLE	TUR,U937
UACC257_CCLE	UACC-257_COSMIC,UACC257_CCLE,UACC_257_CELLMINER		UACC_257_CELLMINER,UACC-257_COSMIC,UACC257_CCLE	UACC257
UACC62_CCLE	UACC-62_COSMIC,UACC62_CCLE,UACC_62_CELLMINER		UACC_62_CELLMINER,UACC-62_COSMIC,UACC62_CCLE	UACC62
UACC812_CCLE	UACC-812_COSMIC,UACC812_CCLE		UACC-812_COSMIC,UACC812_CCLE	UACC812
UACC893_CCLE	UACC-893_COSMIC,UACC893_CCLE		UACC-893_COSMIC,UACC893_CCLE	UACC893
UBLC1_CCLE	UBLC1_CCLE		UBLC1_CCLE	UBLC1
UMUC1_CCLE	UMUC1_CCLE		UMUC1_CCLE	UMUC1
UMUC3_CCLE	UM-UC-3_COSMIC,UMUC3_CCLE		UM-UC-3_COSMIC,UMUC3_CCLE	UMUC3
UT7_CCLE	UT7_CCLE		UT7_CCLE	UT7
VCAP_CCLE	VCAP_COSMIC,VCAP_CCLE		VCAP_CCLE,VCAP_COSMIC	VCAP
VMCUB1_CCLE	VM-CUB-1_COSMIC,VMCUB1_CCLE		VM-CUB-1_COSMIC,VMCUB1_CCLE	VMCUB1
VMRCLCD_CCLE	VMRC-LCD_COSMIC,VMRCLCD_CCLE		VMRC-LCD_COSMIC,VMRCLCD_CCLE	VMRCLCD
VMRCLCP_CCLE	VMRCLCP_CCLE		VMRCLCP_CCLE	VMRCLCP
VMRCRCW_CCLE	VMRC-RCW_COSMIC,VMRCRCW_CCLE		VMRC-RCW_COSMIC,VMRCRCW_CCLE	VMRCRCW
VMRCRCZ_CCLE	VMRC-RCZ_COSMIC,VMRCRCZ_CCLE		VMRC-RCZ_COSMIC,VMRCRCZ_CCLE	VMRCRCZ
WM115_CCLE	WM-115_COSMIC,WM115_CCLE	WM2664_CCLE	WM-115_COSMIC,WM115_CCLE,WM2664_CCLE	WM115,WM2664
WM1799_CCLE	WM1799_CCLE		WM1799_CCLE	WM1799
WM2664_CCLE	WM2664_CCLE	WM-115_COSMIC,WM115_CCLE	WM-115_COSMIC,WM115_CCLE,WM2664_CCLE	WM115,WM2664
WM793_CCLE	WM793_CCLE	WM793B_COSMIC	WM793_CCLE,WM793B_COSMIC	WM793,WM793B
WM88_CCLE	WM88_CCLE		WM88_CCLE	WM88
WM983B_CCLE	WM983B_CCLE		WM983B_CCLE	WM983B
WSUDLCL2_CCLE	WSU-DLCL2_COSMIC,WSUDLCL2_CCLE		WSU-DLCL2_COSMIC,WSUDLCL2_CCLE	WSUDLCL2
YAPC_CCLE	YAPC_COSMIC,YAPC_CCLE		YAPC_CCLE,YAPC_COSMIC	YAPC
YD10B_CCLE	YD10B_CCLE		YD10B_CCLE	YD10B
YD15_CCLE	YD15_CCLE		YD15_CCLE	YD15
YD38_CCLE	YD38_CCLE		YD38_CCLE	YD38
YD8_CCLE	YD8_CCLE		YD8_CCLE	YD8
YH13_CCLE	YH-13_COSMIC,YH13_CCLE		YH-13_COSMIC,YH13_CCLE	YH13
YKG1_CCLE	YKG-1_COSMIC,YKG1_CCLE		YKG-1_COSMIC,YKG1_CCLE	YKG1
ZR751_CCLE	ZR751_CCLE	YMB-1-E_COSMIC	YMB-1-E_COSMIC,ZR751_CCLE	YMB1E,ZR751
ZR7530_CCLE	ZR-75-30_COSMIC,ZR7530_CCLE		ZR-75-30_COSMIC,ZR7530_CCLE	ZR7530
786_0_CELLMINER	786-0_COSMIC,786_0_CELLMINER		786_0_CELLMINER,786-0_COSMIC	7860
A498_CELLMINER	A498_COSMIC,A498_CCLE,A498_CELLMINER		A498_CCLE,A498_CELLMINER,A498_COSMIC	A498
A549_CELLMINER	A549_COSMIC,A549_CCLE,A549_CELLMINER		A549_CCLE,A549_CELLMINER,A549_COSMIC	A549
ACHN_CELLMINER	ACHN_COSMIC,ACHN_CCLE,ACHN_CELLMINER		ACHN_CCLE,ACHN_CELLMINER,ACHN_COSMIC	ACHN
BT_549_CELLMINER	BT-549_COSMIC,BT549_CCLE,BT_549_CELLMINER		BT_549_CELLMINER,BT-549_COSMIC,BT549_CCLE	BT549
CAKI_1_CELLMINER	CAKI-1_COSMIC,CAKI1_CCLE,CAKI_1_CELLMINER		CAKI_1_CELLMINER,CAKI-1_COSMIC,CAKI1_CCLE	CAKI1
CCRF_CEM_CELLMINER	CCRF-CEM_COSMIC,CCRF_CEM_CELLMINER		CCRF_CEM_CELLMINER,CCRF-CEM_COSMIC	CCRFCEM
COLO205_CELLMINER	COLO-205_COSMIC,COLO205_CCLE,COLO205_CELLMINER	COLO201_CCLE	COLO-205_COSMIC,COLO201_CCLE,COLO205_CCLE,COLO205_CELLMINER	COLO205,COLO201
DU_145_CELLMINER	DU-145_COSMIC,DU145_CCLE,DU_145_CELLMINER		DU_145_CELLMINER,DU-145_COSMIC,DU145_CCLE	DU145
EKVX_CELLMINER	EKVX_COSMIC,EKVX_CELLMINER		EKVX_CELLMINER,EKVX_COSMIC	EKVX
HCC_2998_CELLMINER	HCC2998_COSMIC,HCC_2998_CELLMINER		HCC_2998_CELLMINER,HCC2998_COSMIC	HCC2998
HCT_116_CELLMINER	HCT-116_COSMIC,HCT116_CCLE,HCT_116_CELLMINER		HCT_116_CELLMINER,HCT-116_COSMIC,HCT116_CCLE	HCT116
HCT_15_CELLMINER	HCT-15_COSMIC,HCT15_CCLE,HCT_15_CELLMINER	HRT18_CCLE	HCT_15_CELLMINER,HCT-15_COSMIC,HCT15_CCLE,HRT18_CCLE	HCT15,HRT18
HL_60_CELLMINER	HL-60_COSMIC,HL_60_CELLMINER		HL_60_CELLMINER,HL-60_COSMIC	HL60
HOP_62_CELLMINER	HOP-62_COSMIC,HOP_62_CELLMINER		HOP_62_CELLMINER,HOP-62_COSMIC	HOP62
HOP_92_CELLMINER	HOP-92_COSMIC,HOP_92_CELLMINER	U251_COSMIC,U251_CELLMINER	HOP_92_CELLMINER,HOP-92_COSMIC,U251_CELLMINER,U251_COSMIC	HOP92,U251
HS578T_CELLMINER	HS-578-T_COSMIC,HS578T_CCLE,HS578T_CELLMINER		HS-578-T_COSMIC,HS578T_CCLE,HS578T_CELLMINER	HS578T
HT29_CELLMINER	HT-29_COSMIC,HT29_CCLE,HT29_CELLMINER		HT-29_COSMIC,HT29_CCLE,HT29_CELLMINER	HT29
IGROV1_CELLMINER	IGROV-1_COSMIC,IGROV1_CCLE,IGROV1_CELLMINER		IGROV-1_COSMIC,IGROV1_CCLE,IGROV1_CELLMINER	IGROV1
K_562_CELLMINER	K-562_COSMIC,K562_CCLE,K_562_CELLMINER		K_562_CELLMINER,K-562_COSMIC,K562_CCLE	K562
KM12_CELLMINER	KM12_COSMIC,KM12_CCLE,KM12_CELLMINER		KM12_CCLE,KM12_CELLMINER,KM12_COSMIC	KM12
LOXIMVI_CELLMINER	LOXIMVI_COSMIC,LOXIMVI_CCLE,LOXIMVI_CELLMINER		LOXIMVI_CCLE,LOXIMVI_CELLMINER,LOXIMVI_COSMIC	LOXIMVI
M14_CELLMINER	M14_COSMIC,M14_CELLMINER	MDA_MB_435_CELLMINER,MDAMB435S_CCLE,MDA_N_CELLMINER	M14_CELLMINER,M14_COSMIC,MDA_MB_435_CELLMINER,MDA_N_CELLMINER,MDAMB435S_CCLE	M14,MDAMB435,MDAN,MDAMB435S
MALME_3M_CELLMINER	MALME3M_CCLE,MALME_3M_CELLMINER		MALME_3M_CELLMINER,MALME3M_CCLE	MALME3M
MCF7_CELLMINER	MCF7_COSMIC,MCF7_CCLE,MCF7_CELLMINER	KPL1_CCLE	KPL1_CCLE,MCF7_CCLE,MCF7_CELLMINER,MCF7_COSMIC	KPL1,MCF7
MDA_MB_231_CELLMINER	MDA-MB-231_COSMIC,MDAMB231_CCLE,MDA_MB_231_CELLMINER		MDA_MB_231_CELLMINER,MDA-MB-231_COSMIC,MDAMB231_CCLE	MDAMB231
MDA_MB_435_CELLMINER	MDA_MB_435_CELLMINER	M14_COSMIC,M14_CELLMINER,MDAMB435S_CCLE,MDA_N_CELLMINER	M14_CELLMINER,M14_COSMIC,MDA_MB_435_CELLMINER,MDA_N_CELLMINER,MDAMB435S_CCLE	M14,MDAMB435,MDAN,MDAMB435S
MDA_N_CELLMINER	MDA_N_CELLMINER	M14_COSMIC,M14_CELLMINER,MDAMB435S_CCLE,MDA_MB_435_CELLMINER	M14_CELLMINER,M14_COSMIC,MDA_MB_435_CELLMINER,MDA_N_CELLMINER,MDAMB435S_CCLE	M14,MDAMB435,MDAN,MDAMB435S
MOLT_4_CELLMINER	MOLT-4_COSMIC,MOLT_4_CELLMINER		MOLT_4_CELLMINER,MOLT-4_COSMIC	MOLT4
NCI_ADR_RES_CELLMINER	NCI_ADR_RES_CELLMINER	OVCAR-8_COSMIC,OVCAR8_CCLE,OVCAR_8_CELLMINER	NCI_ADR_RES_CELLMINER,OVCAR_8_CELLMINER,OVCAR-8_COSMIC,OVCAR8_CCLE	NCIADRRES,OVCAR8
NCI_H226_CELLMINER	NCI-H226_COSMIC,NCIH226_CCLE,NCI_H226_CELLMINER		NCI_H226_CELLMINER,NCI-H226_COSMIC,NCIH226_CCLE	NCIH226
NCI_H23_CELLMINER	NCI-H23_COSMIC,NCIH23_CCLE,NCI_H23_CELLMINER		NCI_H23_CELLMINER,NCI-H23_COSMIC,NCIH23_CCLE	NCIH23
NCI_H322M_CELLMINER	NCI-H322M_COSMIC,NCI_H322M_CELLMINER		NCI_H322M_CELLMINER,NCI-H322M_COSMIC	NCIH322M
NCI_H460_CELLMINER	NCI-H460_COSMIC,NCIH460_CCLE,NCI_H460_CELLMINER		NCI_H460_CELLMINER,NCI-H460_COSMIC,NCIH460_CCLE	NCIH460
NCI_H522_CELLMINER	NCI-H522_COSMIC,NCIH522_CCLE,NCI_H522_CELLMINER		NCI_H522_CELLMINER,NCI-H522_COSMIC,NCIH522_CCLE	NCIH522
OVCAR_3_CELLMINER	OVCAR-3_COSMIC,OVCAR_3_CELLMINER	NIHOVCAR3_CCLE,ONCODG1_CCLE	NIHOVCAR3_CCLE,ONCODG1_CCLE,OVCAR_3_CELLMINER,OVCAR-3_COSMIC	NIHOVCAR3,ONCODG1,OVCAR3
OVCAR_4_CELLMINER	OVCAR-4_COSMIC,OVCAR4_CCLE,OVCAR_4_CELLMINER		OVCAR_4_CELLMINER,OVCAR-4_COSMIC,OVCAR4_CCLE	OVCAR4
OVCAR_5_CELLMINER	OVCAR-5_COSMIC,OVCAR_5_CELLMINER		OVCAR_5_CELLMINER,OVCAR-5_COSMIC	OVCAR5
OVCAR_8_CELLMINER	OVCAR-8_COSMIC,OVCAR8_CCLE,OVCAR_8_CELLMINER	NCI_ADR_RES_CELLMINER	NCI_ADR_RES_CELLMINER,OVCAR_8_CELLMINER,OVCAR-8_COSMIC,OVCAR8_CCLE	NCIADRRES,OVCAR8
PC_3_CELLMINER	PC-3_COSMIC,PC3_CCLE,PC_3_CELLMINER		PC_3_CELLMINER,PC-3_COSMIC,PC3_CCLE	PC3
RPMI_8226_CELLMINER	RPMI-8226_COSMIC,RPMI8226_CCLE,RPMI_8226_CELLMINER	COLO775_CCLE	COLO775_CCLE,RPMI_8226_CELLMINER,RPMI-8226_COSMIC,RPMI8226_CCLE	COLO775,RPMI8226
RXF_393_CELLMINER	RXF393_COSMIC,RXF_393_CELLMINER		RXF_393_CELLMINER,RXF393_COSMIC	RXF393
SF_268_CELLMINER	SF268_COSMIC,SF_268_CELLMINER		SF_268_CELLMINER,SF268_COSMIC	SF268
SF_295_CELLMINER	SF295_COSMIC,SF295_CCLE,SF_295_CELLMINER		SF_295_CELLMINER,SF295_CCLE,SF295_COSMIC	SF295
SF_539_CELLMINER	SF539_COSMIC,SF_539_CELLMINER		SF_539_CELLMINER,SF539_COSMIC	SF539
SK_MEL_2_CELLMINER	SK-MEL-2_COSMIC,SKMEL2_CCLE,SK_MEL_2_CELLMINER		SK_MEL_2_CELLMINER,SK-MEL-2_COSMIC,SKMEL2_CCLE	SKMEL2
SK_MEL_28_CELLMINER	SK-MEL-28_COSMIC,SKMEL28_CCLE,SK_MEL_28_CELLMINER		SK_MEL_28_CELLMINER,SK-MEL-28_COSMIC,SKMEL28_CCLE	SKMEL28
SK_MEL_5_CELLMINER	SK-MEL-5_COSMIC,SKMEL5_CCLE,SK_MEL_5_CELLMINER		SK_MEL_5_CELLMINER,SK-MEL-5_COSMIC,SKMEL5_CCLE	SKMEL5
SK_OV_3_CELLMINER	SK-OV-3_COSMIC,SKOV3_CCLE,SK_OV_3_CELLMINER		SK_OV_3_CELLMINER,SK-OV-3_COSMIC,SKOV3_CCLE	SKOV3
SN12C_CELLMINER	SN12C_COSMIC,SN12C_CELLMINER		SN12C_CELLMINER,SN12C_COSMIC	SN12C
SNB_19_CELLMINER	SNB_19_CELLMINER	U251_COSMIC,U251_CELLMINER	SNB_19_CELLMINER,U251_CELLMINER,U251_COSMIC	SNB19,U251
SNB_75_CELLMINER	SNB75_COSMIC,SNB_75_CELLMINER		SNB_75_CELLMINER,SNB75_COSMIC	SNB75
SR_CELLMINER	SR_COSMIC,SR_CELLMINER	SR786_CCLE	SR_CELLMINER,SR_COSMIC,SR786_CCLE	SR,SR786
SW_620_CELLMINER	SW620_COSMIC,SW620_CCLE,SW_620_CELLMINER	SW480_CCLE	SW_620_CELLMINER,SW480_CCLE,SW620_CCLE,SW620_COSMIC	SW620,SW480
T47D_CELLMINER	T47D_COSMIC,T47D_CCLE,T47D_CELLMINER		T47D_CCLE,T47D_CELLMINER,T47D_COSMIC	T47D
TK_10_CELLMINER	TK10_COSMIC,TK_10_CELLMINER		TK_10_CELLMINER,TK10_COSMIC	TK10
U251_CELLMINER	U251_COSMIC,U251_CELLMINER	HOP-92_COSMIC,HOP_92_CELLMINER,SNB_19_CELLMINER	HOP_92_CELLMINER,HOP-92_COSMIC,SNB_19_CELLMINER,U251_CELLMINER,U251_COSMIC	HOP92,SNB19,U251
UACC_257_CELLMINER	UACC-257_COSMIC,UACC257_CCLE,UACC_257_CELLMINER		UACC_257_CELLMINER,UACC-257_COSMIC,UACC257_CCLE	UACC257
UACC_62_CELLMINER	UACC-62_COSMIC,UACC62_CCLE,UACC_62_CELLMINER		UACC_62_CELLMINER,UACC-62_COSMIC,UACC62_CCLE	UACC62
UO_31_CELLMINER	UO_31_CELLMINER	U031_COSMIC	U031_COSMIC,UO_31_CELLMINER	U031,UO31
