# Supplementary material for: Robust in-silico identification of cancer cell lines based on next generation sequencing
Source: Oncotarget. 2017 Mar 10;8(21):34310–20. doi: 10.18632/oncotarget.16110 (PMC5470969; doi:10.18632/oncotarget.16110)
Supplement: Supplementary file 3 [file oncotarget-08-34310-s003.xlsx]

## Sheet: Known_Relationships
Cl1	Cl2	Reason	Sources	Sources2	Sources3
7860	786O	Synonym
253J	253JBV	Synonym
BE13	PEER	Synonym	https://www.dsmz.de/catalogues/details/culture/ACC-396.html
CMK115	CMK	Synonym
COLO320HSR	COLO320	Synonym
COLO704	COLO684	Synonym	https://github.com/naarkhoo/DLBCL_NMF/blob/master/data/CCLE_Kim_Tamayo_96AffyCEL_FAZES_Oct12.v2.txt
EOL1	EOL1CELL	Synonym
H3255	NCIH3255	Synonym
HEC1A	HEC1	Synonym
HEC1B	HEC1	Synonym
HEL9217	HEL	Synonym
HEY	HEYA8	Synonym
HUH6CLONE5	HUH6	Synonym
KP1NL	KP1N	Synonym
LC1F	LC1SQSF	Synonym
LC1SQ	LC1F	Synonym
LC1SQSF	LC1SQ	Synonym
LU99A	LU99	Synonym
M059K	M059J	Synonym
M059KJ	M059K	Synonym
NCIADRRES	OVCAR8	Synonym	https://www.dsmz.de/catalogues/details/culture/ACC-252.html?tx_dsmzresources_pi5%255BreturnPid%255D=192
NCIH510	NCIH510A	Synonym	http://pubs.acs.org/doi/abs/10.1021/acs.jproteome.5b00819
NCIH510A	NCIH510	Synonym
NCISNU1	SNU1	Synonym
NCISNU5	SNU5	Synonym
OC314	OC316	Synonym
OVCAR3	NIHOVCAR3	Synonym
PECAPJ15	CAPJ15	Synonym
RT112	RT11284	Synonym
SNU1	NCISNU1	Synonym
SNU5	NCISNU5	Synonym
SNUC2B	SNUC2A	Synonym
U266	U266B1	Synonym
UO31	U031	Synonym
WM793	WM793B	Synonym
WM793B	WM793	Synonym
AU565	SKBR3	Related	http://www.lgcstandards-atcc.org/products/all/CRL-2351.aspx?geo_country=de#characteristics
C3A	HEPG2	Related	https://www.atcc.org/~/ps/CRL-10741.ashx
COLO201	COLO205	Related
COLO775	RPMI8226	Related	https://github.com/naarkhoo/DLBCL_NMF/blob/master/data/CCLE_Kim_Tamayo_96AffyCEL_FAZES_Oct12.v2.txt
COLO800	COLO818	Related	https://www.dsmz.de/catalogues/details/culture/ACC-81.html
FTC133	FTC238	Related	http://www.sigmaaldrich.com/catalog/product/sigma/94060902?lang=de&region=DE
GP2D	GP5D	Related	http://www.phe-culturecollections.org.uk/products/celllines/generalcell/detail.jsp?refId=95090715&collection=ecacc_gc
GT3TKB	RERFLCAI	Related	http://web.expasy.org/cellosaurus/CVCL_1237
H9	HUT78	Related	http://www.lgcstandards-atcc.org/products/all/HTB-176.aspx?geo_country=de
HCC1588	LS513	Related	https://github.com/naarkhoo/DLBCL_NMF/blob/master/data/CCLE_Kim_Tamayo_96AffyCEL_FAZES_Oct12.v2.txt
HCMB	CHL1	Related	https://genome-cancer.ucsc.edu/download/public/xena/other/ccle/ccle_clinicalMatrix
HLE	HLF	Related	http://www.ncbi.nlm.nih.gov/pubmed/16643607	http://www.ncbi.nlm.nih.gov/pubmed/20143388	http://www.ncbi.nlm.nih.gov/pubmed/52570
HOP92	U251	Related	ftp://ftp.sanger.ac.uk/pub/resources/theses/ikediobi/chapter3.pdf
HRT18	HCT15	Related	https://www.phe-culturecollections.org.uk/products/celllines/generalcell/detail.jsp?refId=91030712&collection=ecacc_gc
HTK	HOS	Related	https://github.com/naarkhoo/DLBCL_NMF/blob/master/data/CCLE_Kim_Tamayo_96AffyCEL_FAZES_Oct12.v2.txt
IGR39	IGR37	Related
IMR5	IMR32	Related
KARPAS422	OCILY10	Related	https://portals.broadinstitute.org/ccle/cell%20lines/KARPAS422_HAEMATOPOIETIC_AND_LYMPHOID_TISSUE
M059J	M059K	Related
MCIXC	SKNMC	Related	http://www.flintbox.com/public/project/23047/
MKN28	MKN74	Related	http://cellbank.nibiohn.go.jp//legacy/celldata/jcrb0255.htm	https://www.dsmz.de/fileadmin/Bereiche/HumanandAnimalCellLines/Cross_Contaminations_v7_1.pdf
MONOMAC1	MONOMAC6	Related
NCIH1770	NCIH2106	Related	http://www.lgcstandards-atcc.org/products/all/CRL-5893.aspx?geo_country=de#characteristics
NCIH1993	NCIH2073	Related
ONCODG1	OVCAR3	Related	https://www.dsmz.de/catalogues/details/culture/ACC-507.html
SHSY5Y	SKNSH	Related	http://www.lgcstandards-atcc.org/products/all/CRL-2266.aspx?geo_country=de
SNB19	U251	Related	http://www.sciencedirect.com/science/article/pii/S037811191400242X
SNUC2A	SNUC2B	Related
SW480	SW620	Related	https://www.ncbi.nlm.nih.gov/pubmed/11113861
SW579	CGTHW1	Related	https://www.dsmz.de/de/kataloge/catalogue/culture/ACC-360.html
T24	ACCS	Related	http://journals.plos.org/plosone/article?id=10.1371/journal.pone.0006040
TOV112D	HS571T	Related	https://github.com/naarkhoo/DLBCL_NMF/blob/master/data/CCLE_Kim_Tamayo_96AffyCEL_FAZES_Oct12.v2.txt
TUR	U937	Related	http://www.ncbi.nlm.nih.gov/pubmed/7720732
U118MG	U138MG	Related	http://www.clsgmbh.de/p511_U-138_MG.html
WM115	WM2664	Related	http://www.biomol.de/product_WM115-Purified-RNA.html?aRelated=WM115-04
YMB1E	ZR751	Related	http://web.expasy.org/cellosaurus/CVCL_2814	https://www.dsmz.de/fileadmin/Bereiche/HumanandAnimalCellLines/Cross_Contaminations_v7_1.pdf
KPL1	MCF7	Known cross-contamination or derivation
M14	MDAMB435	Known cross-contamination or derivation
M14	MDAMB435S	Known cross-contamination or derivation
MDAMB435	M14	Known cross-contamination or derivation
MDAMB435	MDAMB435S	Known cross-contamination or derivation
MDAMB435	MDAN	Known cross-contamination or derivation
MDAN	M14	Known cross-contamination or derivation
MDAN	MDAMB435S	Known cross-contamination or derivation
OVCAR8	NCIADRRES	Known cross-contamination or derivation
SR	SR786	Known cross-contamination or derivation
