# Supplementary material for: Robust in-silico identification of cancer cell lines based on next generation sequencing
Source: Oncotarget. 2017 Mar 10;8(21):34310–20. doi: 10.18632/oncotarget.16110 (PMC5470969; doi:10.18632/oncotarget.16110)
Supplement: Supplementary file 4 [file oncotarget-08-34310-s004.xlsx]

## Sheet: Weight_1.0
Name_query	Source_query	Expected	Found	True_positive	False_negative	False_positive	Identification_successful
253JBV	CCLE	253JBV_CCLE, 253J_CCLE	253JBV_CCLE	253JBV_CCLE	253J_CCLE		TRUE
253J	CCLE	253J_CCLE, 253JBV_CCLE	253J_CCLE	253J_CCLE	253JBV_CCLE		TRUE
42MGBA	CCLE	42-MG-BA_COSMIC, 42MGBA_CCLE	42MGBA_CCLE	42MGBA_CCLE	42-MG-BA_COSMIC		TRUE
42MGBA	COSMIC	42-MG-BA_COSMIC, 42MGBA_CCLE	42-MG-BA_COSMIC	42-MG-BA_COSMIC	42MGBA_CCLE		TRUE
697	COSMIC	697_COSMIC, 697_CCLE	697_COSMIC	697_COSMIC	697_CCLE		TRUE
697	CCLE	697_COSMIC, 697_CCLE	697_CCLE	697_CCLE	697_COSMIC		TRUE
769P	CCLE	769-P_COSMIC, 769P_CCLE	769P_CCLE	769P_CCLE	769-P_COSMIC		TRUE
769P	COSMIC	769-P_COSMIC, 769P_CCLE	769-P_COSMIC	769-P_COSMIC	769P_CCLE		TRUE
7860	CELLMINER	786-0_COSMIC, 786_0_CELLMINER, 786O_CCLE	786_0_CELLMINER, 786-0_COSMIC	786-0_COSMIC, 786_0_CELLMINER	786O_CCLE		TRUE
7860	COSMIC	786-0_COSMIC, 786_0_CELLMINER, 786O_CCLE	786-0_COSMIC, 786_0_CELLMINER	786-0_COSMIC, 786_0_CELLMINER	786O_CCLE		TRUE
8MGBA	CCLE	8-MG-BA_COSMIC, 8MGBA_CCLE	8MGBA_CCLE	8MGBA_CCLE	8-MG-BA_COSMIC		TRUE
8505C	CCLE	8505C_COSMIC, 8505C_CCLE	8505C_CCLE	8505C_CCLE	8505C_COSMIC		TRUE
8MGBA	COSMIC	8-MG-BA_COSMIC, 8MGBA_CCLE	8-MG-BA_COSMIC	8-MG-BA_COSMIC	8MGBA_CCLE		TRUE
A101D	CCLE	A101D_COSMIC, A101D_CCLE	A101D_CCLE	A101D_CCLE	A101D_COSMIC		TRUE
A172	CCLE	A172_COSMIC, A172_CCLE	A172_CCLE	A172_CCLE	A172_COSMIC		TRUE
A204	CCLE	A204_COSMIC, A204_CCLE	A204_CCLE	A204_CCLE	A204_COSMIC		TRUE
A253	CCLE	A253_COSMIC, A253_CCLE	A253_CCLE	A253_CCLE	A253_COSMIC		TRUE
A2780	COSMIC	A2780_COSMIC, A2780_CCLE	A2780_COSMIC	A2780_COSMIC	A2780_CCLE		TRUE
A2780	CCLE	A2780_COSMIC, A2780_CCLE	A2780_CCLE	A2780_CCLE	A2780_COSMIC		TRUE
A498	CELLMINER	A498_COSMIC, A498_CCLE, A498_CELLMINER	A498_CELLMINER, A498_COSMIC	A498_COSMIC, A498_CELLMINER	A498_CCLE		TRUE
A498	COSMIC	A498_COSMIC, A498_CCLE, A498_CELLMINER	A498_COSMIC, A498_CELLMINER	A498_COSMIC, A498_CELLMINER	A498_CCLE		TRUE
A498	CCLE	A498_COSMIC, A498_CCLE, A498_CELLMINER	A498_CCLE	A498_CCLE	A498_COSMIC, A498_CELLMINER		TRUE
A4FUK	COSMIC	A4-FUK_COSMIC, A4FUK_CCLE	A4-FUK_COSMIC	A4-FUK_COSMIC	A4FUK_CCLE		TRUE
A549	CELLMINER	A549_COSMIC, A549_CCLE, A549_CELLMINER	A549_CELLMINER, A549_COSMIC	A549_COSMIC, A549_CELLMINER	A549_CCLE		TRUE
A549	COSMIC	A549_COSMIC, A549_CCLE, A549_CELLMINER	A549_COSMIC, A549_CELLMINER	A549_COSMIC, A549_CELLMINER	A549_CCLE		TRUE
A673	COSMIC	A673_COSMIC, A673_CCLE	A673_COSMIC	A673_COSMIC	A673_CCLE		TRUE
A673	CCLE	A673_COSMIC, A673_CCLE	A673_CCLE	A673_CCLE	A673_COSMIC		TRUE
A704	COSMIC	A704_COSMIC, A704_CCLE	A704_COSMIC	A704_COSMIC	A704_CCLE		TRUE
T24	COSMIC	T-24_COSMIC, ACCS_CCLE	T-24_COSMIC	T-24_COSMIC	ACCS_CCLE		TRUE
ACHN	CELLMINER	ACHN_COSMIC, ACHN_CCLE, ACHN_CELLMINER	ACHN_CELLMINER, ACHN_COSMIC	ACHN_COSMIC, ACHN_CELLMINER	ACHN_CCLE		TRUE
ACHN	COSMIC	ACHN_COSMIC, ACHN_CCLE, ACHN_CELLMINER	ACHN_COSMIC, ACHN_CELLMINER	ACHN_COSMIC, ACHN_CELLMINER	ACHN_CCLE		TRUE
ACHN	CCLE	ACHN_COSMIC, ACHN_CCLE, ACHN_CELLMINER	ACHN_CCLE, ACHN_CELLMINER	ACHN_CCLE, ACHN_CELLMINER	ACHN_COSMIC		TRUE
AGS	CCLE	AGS_COSMIC, AGS_CCLE	AGS_CCLE	AGS_CCLE	AGS_COSMIC		TRUE
ALLSIL	CCLE	ALL-SIL_COSMIC, ALLSIL_CCLE	ALLSIL_CCLE	ALLSIL_CCLE	ALL-SIL_COSMIC		TRUE
AM38	CCLE	AM-38_COSMIC, AM38_CCLE	AM38_CCLE	AM38_CCLE	AM-38_COSMIC		TRUE
AU565	CCLE	AU565_COSMIC, AU565_CCLE, SKBR3_CCLE			AU565_COSMIC, AU565_CCLE, SKBR3_CCLE		FALSE
BCPAP	CCLE	BCPAP_COSMIC, BCPAP_CCLE	BCPAP_CCLE	BCPAP_CCLE	BCPAP_COSMIC		TRUE
BFTC909	CCLE	BFTC-909_COSMIC, BFTC909_CCLE	BFTC909_CCLE	BFTC909_CCLE	BFTC-909_COSMIC		TRUE
BFTC909	COSMIC	BFTC-909_COSMIC, BFTC909_CCLE	BFTC-909_COSMIC	BFTC-909_COSMIC	BFTC909_CCLE		TRUE
BICR31	CCLE	BICR31_COSMIC, BICR31_CCLE	BICR31_CCLE	BICR31_CCLE	BICR31_COSMIC		TRUE
BL70	CCLE	BL-70_COSMIC, BL70_CCLE	BL70_CCLE	BL70_CCLE	BL-70_COSMIC		TRUE
BT20	CCLE	BT-20_COSMIC, BT20_CCLE	BT20_CCLE	BT20_CCLE	BT-20_COSMIC		TRUE
BT549	CCLE	BT-549_COSMIC, BT549_CCLE, BT_549_CELLMINER	BT549_CCLE	BT549_CCLE	BT-549_COSMIC, BT_549_CELLMINER		TRUE
BT549	CELLMINER	BT-549_COSMIC, BT549_CCLE, BT_549_CELLMINER	BT_549_CELLMINER, BT-549_COSMIC	BT-549_COSMIC, BT_549_CELLMINER	BT549_CCLE		TRUE
BT549	COSMIC	BT-549_COSMIC, BT549_CCLE, BT_549_CELLMINER	BT-549_COSMIC, BT_549_CELLMINER	BT-549_COSMIC, BT_549_CELLMINER	BT549_CCLE		TRUE
BV173	COSMIC	BV-173_COSMIC, BV173_CCLE	BV-173_COSMIC	BV-173_COSMIC	BV173_CCLE		TRUE
C3A	COSMIC	C3A_COSMIC, C3A_CCLE, HEPG2_CCLE	C3A_COSMIC	C3A_COSMIC	C3A_CCLE, HEPG2_CCLE		TRUE
C3A	CCLE	C3A_COSMIC, C3A_CCLE, HEPG2_CCLE			C3A_COSMIC, C3A_CCLE, HEPG2_CCLE		FALSE
CADOES1	CCLE	CADO-ES1_COSMIC, CADOES1_CCLE	CADOES1_CCLE	CADOES1_CCLE	CADO-ES1_COSMIC		TRUE
CAKI1	CCLE	CAKI-1_COSMIC, CAKI1_CCLE, CAKI_1_CELLMINER	CAKI1_CCLE, CAKI-1_COSMIC	CAKI-1_COSMIC, CAKI1_CCLE	CAKI_1_CELLMINER		TRUE
CAKI1	CELLMINER	CAKI-1_COSMIC, CAKI1_CCLE, CAKI_1_CELLMINER	CAKI_1_CELLMINER, CAKI-1_COSMIC	CAKI-1_COSMIC, CAKI_1_CELLMINER	CAKI1_CCLE		TRUE
CAKI1	COSMIC	CAKI-1_COSMIC, CAKI1_CCLE, CAKI_1_CELLMINER	CAKI-1_COSMIC, CAKI_1_CELLMINER	CAKI-1_COSMIC, CAKI_1_CELLMINER	CAKI1_CCLE		TRUE
CAL120	CCLE	CAL-120_COSMIC, CAL120_CCLE	CAL120_CCLE	CAL120_CCLE	CAL-120_COSMIC		TRUE
CAL12T	CCLE	CAL-12T_COSMIC, CAL12T_CCLE	CAL12T_CCLE	CAL12T_CCLE	CAL-12T_COSMIC		TRUE
CAL27	CCLE	CAL-27_COSMIC, CAL27_CCLE	CAL27_CCLE	CAL27_CCLE	CAL-27_COSMIC		TRUE
CAL33	CCLE	CAL-33_COSMIC, CAL33_CCLE	CAL33_CCLE	CAL33_CCLE	CAL-33_COSMIC		TRUE
CAL54	CCLE	CAL-54_COSMIC, CAL54_CCLE	CAL54_CCLE	CAL54_CCLE	CAL-54_COSMIC		TRUE
CAL78	CCLE	CAL-78_COSMIC, CAL78_CCLE	CAL78_CCLE	CAL78_CCLE	CAL-78_COSMIC		TRUE
CAL851	CCLE	CAL-85-1_COSMIC, CAL851_CCLE	CAL851_CCLE	CAL851_CCLE	CAL-85-1_COSMIC		TRUE
CAL12T	COSMIC	CAL-12T_COSMIC, CAL12T_CCLE	CAL-12T_COSMIC	CAL-12T_COSMIC	CAL12T_CCLE		TRUE
CAL27	COSMIC	CAL-27_COSMIC, CAL27_CCLE	CAL-27_COSMIC	CAL-27_COSMIC	CAL27_CCLE		TRUE
CAL54	COSMIC	CAL-54_COSMIC, CAL54_CCLE	CAL-54_COSMIC	CAL-54_COSMIC	CAL54_CCLE		TRUE
CAL62	COSMIC	CAL-62_COSMIC, CAL62_CCLE	CAL-62_COSMIC	CAL-62_COSMIC	CAL62_CCLE		TRUE
CAL78	COSMIC	CAL-78_COSMIC, CAL78_CCLE	CAL-78_COSMIC	CAL-78_COSMIC	CAL78_CCLE		TRUE
CALU3	CCLE	CALU-3_COSMIC, CALU3_CCLE	CALU3_CCLE	CALU3_CCLE	CALU-3_COSMIC		TRUE
CALU6	COSMIC	CALU-6_COSMIC, CALU6_CCLE	CALU-6_COSMIC	CALU-6_COSMIC	CALU6_CCLE		TRUE
CAOV3	CCLE	CAOV-3_COSMIC, CAOV3_CCLE	CAOV3_CCLE	CAOV3_CCLE	CAOV-3_COSMIC		TRUE
CAPAN1	CCLE	CAPAN-1_COSMIC, CAPAN1_CCLE	CAPAN1_CCLE	CAPAN1_CCLE	CAPAN-1_COSMIC		TRUE
CAPAN2	CCLE	CAPAN-2_COSMIC, CAPAN2_CCLE	CAPAN2_CCLE	CAPAN2_CCLE	CAPAN-2_COSMIC		TRUE
CAS1	CCLE	CAS-1_COSMIC, CAS1_CCLE	CAS1_CCLE	CAS1_CCLE	CAS-1_COSMIC		TRUE
CCFSTTG1	CCLE	CCF-STTG1_COSMIC, CCFSTTG1_CCLE	CCFSTTG1_CCLE	CCFSTTG1_CCLE	CCF-STTG1_COSMIC		TRUE
CCFSTTG1	COSMIC	CCF-STTG1_COSMIC, CCFSTTG1_CCLE	CCF-STTG1_COSMIC	CCF-STTG1_COSMIC	CCFSTTG1_CCLE		TRUE
CFPAC1	CCLE	CFPAC-1_COSMIC, CFPAC1_CCLE	CFPAC1_CCLE	CFPAC1_CCLE	CFPAC-1_COSMIC		TRUE
CFPAC1	COSMIC	CFPAC-1_COSMIC, CFPAC1_CCLE	CFPAC-1_COSMIC	CFPAC-1_COSMIC	CFPAC1_CCLE		TRUE
CGTHW1	CCLE	CGTH-W-1_COSMIC, CGTHW1_CCLE, SW579_CCLE			CGTH-W-1_COSMIC, CGTHW1_CCLE, SW579_CCLE		FALSE
CGTHW1	COSMIC	CGTH-W-1_COSMIC, CGTHW1_CCLE, SW579_CCLE	CGTH-W-1_COSMIC	CGTH-W-1_COSMIC	CGTHW1_CCLE, SW579_CCLE		TRUE
CHL1	CCLE	CHL-1_COSMIC, CHL1_CCLE, HMCB_CCLE	CHL1_CCLE	CHL1_CCLE	CHL-1_COSMIC, HMCB_CCLE		TRUE
HMCB	CCLE	HMCB_CCLE, CHL-1_COSMIC, CHL1_CCLE	HMCB_CCLE, CHL-1_COSMIC	HMCB_CCLE, CHL-1_COSMIC	CHL1_CCLE		TRUE
CHP212	CCLE	CHP-212_COSMIC, CHP212_CCLE	CHP212_CCLE	CHP212_CCLE	CHP-212_COSMIC		TRUE
CMK	COSMIC	CMK_COSMIC, CMK_CCLE, CMK115_CCLE	CMK_COSMIC	CMK_COSMIC	CMK_CCLE, CMK115_CCLE		TRUE
CMK	CCLE	CMK_COSMIC, CMK_CCLE, CMK115_CCLE			CMK_COSMIC, CMK_CCLE, CMK115_CCLE		FALSE
CMK115	CCLE	CMK115_CCLE, CMK_COSMIC, CMK_CCLE			CMK115_CCLE, CMK_COSMIC, CMK_CCLE		FALSE
COLO205	CCLE	COLO-205_COSMIC, COLO205_CCLE, COLO205_CELLMINER, COLO201_CCLE			COLO-205_COSMIC, COLO205_CCLE, COLO205_CELLMINER, COLO201_CCLE		FALSE
COLO320	CCLE	COLO320_CCLE, COLO-320-HSR_COSMIC	COLO320_CCLE	COLO320_CCLE	COLO-320-HSR_COSMIC		TRUE
COLO668	CCLE	COLO-668_COSMIC, COLO668_CCLE	COLO668_CCLE	COLO668_CCLE	COLO-668_COSMIC		TRUE
COLO680N	CCLE	COLO-680N_COSMIC, COLO680N_CCLE	COLO680N_CCLE	COLO680N_CCLE	COLO-680N_COSMIC		TRUE
COLO818	CCLE	COLO818_CCLE, COLO-800_COSMIC	COLO818_CCLE	COLO818_CCLE	COLO-800_COSMIC		TRUE
COLO201	CCLE	COLO201_CCLE, COLO-205_COSMIC, COLO205_CCLE, COLO205_CELLMINER			COLO201_CCLE, COLO-205_COSMIC, COLO205_CCLE, COLO205_CELLMINER		FALSE
COLO205	CELLMINER	COLO-205_COSMIC, COLO205_CCLE, COLO205_CELLMINER, COLO201_CCLE	COLO205_CELLMINER, COLO-205_COSMIC	COLO-205_COSMIC, COLO205_CELLMINER	COLO205_CCLE, COLO201_CCLE		TRUE
COLO205	COSMIC	COLO-205_COSMIC, COLO205_CCLE, COLO205_CELLMINER, COLO201_CCLE	COLO-205_COSMIC, COLO205_CELLMINER	COLO-205_COSMIC, COLO205_CELLMINER	COLO205_CCLE, COLO201_CCLE		TRUE
COLO704	CCLE	COLO704_CCLE, COLO-684_COSMIC, COLO684_CCLE	COLO-684_COSMIC, COLO704_CCLE	COLO704_CCLE, COLO-684_COSMIC	COLO684_CCLE		TRUE
COLO684	CCLE	COLO-684_COSMIC, COLO684_CCLE, COLO704_CCLE	COLO-684_COSMIC	COLO-684_COSMIC	COLO684_CCLE, COLO704_CCLE		TRUE
COLO684	COSMIC	COLO-684_COSMIC, COLO684_CCLE, COLO704_CCLE	COLO-684_COSMIC, COLO684_CCLE	COLO-684_COSMIC, COLO684_CCLE	COLO704_CCLE		TRUE
CORL88	CCLE	COR-L88_COSMIC, CORL88_CCLE	CORL88_CCLE	CORL88_CCLE	COR-L88_COSMIC		TRUE
CORL95	CCLE	COR-L95_COSMIC, CORL95_CCLE	CORL95_CCLE	CORL95_CCLE	COR-L95_COSMIC		TRUE
CORL95	COSMIC	COR-L95_COSMIC, CORL95_CCLE	COR-L95_COSMIC	COR-L95_COSMIC	CORL95_CCLE		TRUE
CPCN	CCLE	CPC-N_COSMIC, CPCN_CCLE	CPCN_CCLE	CPCN_CCLE	CPC-N_COSMIC		TRUE
DANG	CCLE	DAN-G_COSMIC, DANG_CCLE	DANG_CCLE	DANG_CCLE	DAN-G_COSMIC		TRUE
DANG	COSMIC	DAN-G_COSMIC, DANG_CCLE	DAN-G_COSMIC	DAN-G_COSMIC	DANG_CCLE		TRUE
DBTRG05MG	CCLE	DBTRG-05MG_COSMIC, DBTRG05MG_CCLE	DBTRG05MG_CCLE	DBTRG05MG_CCLE	DBTRG-05MG_COSMIC		TRUE
DEL	CCLE	DEL_COSMIC, DEL_CCLE	DEL_CCLE	DEL_CCLE	DEL_COSMIC		TRUE
DMS53	CCLE	DMS-53_COSMIC, DMS53_CCLE	DMS53_CCLE	DMS53_CCLE	DMS-53_COSMIC		TRUE
DMS79	CCLE	DMS-79_COSMIC, DMS79_CCLE	DMS79_CCLE	DMS79_CCLE	DMS-79_COSMIC		TRUE
DOHH2	COSMIC	DOHH-2_COSMIC, DOHH2_CCLE	DOHH-2_COSMIC	DOHH-2_COSMIC	DOHH2_CCLE		TRUE
DU145	CELLMINER	DU-145_COSMIC, DU145_CCLE, DU_145_CELLMINER	DU_145_CELLMINER, DU-145_COSMIC	DU-145_COSMIC, DU_145_CELLMINER	DU145_CCLE		TRUE
EFM19	CCLE	EFM-19_COSMIC, EFM19_CCLE	EFM19_CCLE	EFM19_CCLE	EFM-19_COSMIC		TRUE
EFM192A	CCLE	EFM-192A_COSMIC, EFM192A_CCLE	EFM192A_CCLE	EFM192A_CCLE	EFM-192A_COSMIC		TRUE
EFM19	COSMIC	EFM-19_COSMIC, EFM19_CCLE	EFM-19_COSMIC	EFM-19_COSMIC	EFM19_CCLE		TRUE
EFM192A	COSMIC	EFM-192A_COSMIC, EFM192A_CCLE	EFM-192A_COSMIC	EFM-192A_COSMIC	EFM192A_CCLE		TRUE
EHEB	CCLE	EHEB_COSMIC, EHEB_CCLE	EHEB_CCLE	EHEB_CCLE	EHEB_COSMIC		TRUE
EJM	COSMIC	EJM_COSMIC, EJM_CCLE	EJM_COSMIC	EJM_COSMIC	EJM_CCLE		TRUE
FTC238	CCLE	FTC238_CCLE, FTC-133_COSMIC, FTC133_CCLE	FTC238_CCLE, FTC-133_COSMIC	FTC238_CCLE, FTC-133_COSMIC	FTC133_CCLE		TRUE
FTC133	CCLE	FTC-133_COSMIC, FTC133_CCLE, FTC238_CCLE	FTC-133_COSMIC, FTC133_CCLE	FTC-133_COSMIC, FTC133_CCLE	FTC238_CCLE		TRUE
FTC133	COSMIC	FTC-133_COSMIC, FTC133_CCLE, FTC238_CCLE	FTC-133_COSMIC, FTC133_CCLE	FTC-133_COSMIC, FTC133_CCLE	FTC238_CCLE		TRUE
FUOV1	COSMIC	FU-OV-1_COSMIC, FUOV1_CCLE	FU-OV-1_COSMIC	FU-OV-1_COSMIC	FUOV1_CCLE		TRUE
G401	CCLE	G-401_COSMIC, G401_CCLE	G401_CCLE	G401_CCLE	G-401_COSMIC		TRUE
G402	CCLE	G-402_COSMIC, G402_CCLE	G402_CCLE	G402_CCLE	G-402_COSMIC		TRUE
G402	COSMIC	G-402_COSMIC, G402_CCLE	G-402_COSMIC	G-402_COSMIC	G402_CCLE		TRUE
GAMG	CCLE	GAMG_COSMIC, GAMG_CCLE	GAMG_CCLE	GAMG_CCLE	GAMG_COSMIC		TRUE
GCIY	CCLE	GCIY_COSMIC, GCIY_CCLE	GCIY_CCLE	GCIY_CCLE	GCIY_COSMIC		TRUE
GDM1	CCLE	GDM-1_COSMIC, GDM1_CCLE	GDM1_CCLE	GDM1_CCLE	GDM-1_COSMIC		TRUE
GI1	COSMIC	GI-1_COSMIC, GI1_CCLE	GI-1_COSMIC	GI-1_COSMIC	GI1_CCLE		TRUE
GMS10	CCLE	GMS-10_COSMIC, GMS10_CCLE	GMS10_CCLE	GMS10_CCLE	GMS-10_COSMIC		TRUE
GRANTA519	CCLE	GRANTA-519_COSMIC, GRANTA519_CCLE	GRANTA519_CCLE	GRANTA519_CCLE	GRANTA-519_COSMIC		TRUE
NCIH3255	CCLE	NCIH3255_CCLE, H3255_COSMIC	NCIH3255_CCLE	NCIH3255_CCLE	H3255_COSMIC		TRUE
H4	CCLE	H4_COSMIC, H4_CCLE	H4_CCLE	H4_CCLE	H4_COSMIC		TRUE
HUT78	CCLE	HUT78_CCLE, H9_COSMIC	HUT78_CCLE	HUT78_CCLE	H9_COSMIC		TRUE
HARA	CCLE	HARA_COSMIC, HARA_CCLE	HARA_CCLE	HARA_CCLE	HARA_COSMIC		TRUE
HCC44	CCLE	HCC-44_COSMIC, HCC44_CCLE	HCC44_CCLE	HCC44_CCLE	HCC-44_COSMIC		TRUE
HCC1419	CCLE	HCC1419_COSMIC, HCC1419_CCLE	HCC1419_CCLE	HCC1419_CCLE	HCC1419_COSMIC		TRUE
LS513	CCLE	LS-513_COSMIC, LS513_CCLE, HCC1588_CCLE	LS-513_COSMIC, LS513_CCLE	LS-513_COSMIC, LS513_CCLE	HCC1588_CCLE		TRUE
LS513	COSMIC	LS-513_COSMIC, LS513_CCLE, HCC1588_CCLE	LS-513_COSMIC, LS513_CCLE	LS-513_COSMIC, LS513_CCLE	HCC1588_CCLE		TRUE
HCC1588	CCLE	HCC1588_CCLE, LS-513_COSMIC, LS513_CCLE	LS-513_COSMIC	LS-513_COSMIC	HCC1588_CCLE, LS513_CCLE		TRUE
HCC1806	CCLE	HCC1806_COSMIC, HCC1806_CCLE	HCC1806_CCLE	HCC1806_CCLE	HCC1806_COSMIC		TRUE
HCC1954	COSMIC	HCC1954_COSMIC, HCC1954_CCLE	HCC1954_COSMIC	HCC1954_COSMIC	HCC1954_CCLE		TRUE
HCC202	CCLE	HCC202_COSMIC, HCC202_CCLE	HCC202_CCLE	HCC202_CCLE	HCC202_COSMIC		TRUE
HCC2157	COSMIC	HCC2157_COSMIC, HCC2157_CCLE	HCC2157_COSMIC	HCC2157_COSMIC	HCC2157_CCLE		TRUE
HCC2157	CCLE	HCC2157_COSMIC, HCC2157_CCLE	HCC2157_CCLE	HCC2157_CCLE	HCC2157_COSMIC		TRUE
HCC2218	COSMIC	HCC2218_COSMIC, HCC2218_CCLE	HCC2218_COSMIC	HCC2218_COSMIC	HCC2218_CCLE		TRUE
HCC2218	CCLE	HCC2218_COSMIC, HCC2218_CCLE	HCC2218_CCLE	HCC2218_CCLE	HCC2218_COSMIC		TRUE
HCC366	COSMIC	HCC-366_COSMIC, HCC366_CCLE	HCC-366_COSMIC	HCC-366_COSMIC	HCC366_CCLE		TRUE
HCC44	COSMIC	HCC-44_COSMIC, HCC44_CCLE	HCC-44_COSMIC	HCC-44_COSMIC	HCC44_CCLE		TRUE
HCT116	COSMIC	HCT-116_COSMIC, HCT116_CCLE, HCT_116_CELLMINER	HCT-116_COSMIC, HCT_116_CELLMINER	HCT-116_COSMIC, HCT_116_CELLMINER	HCT116_CCLE		TRUE
HRT18	CCLE	HRT18_CCLE, HCT-15_COSMIC, HCT15_CCLE, HCT_15_CELLMINER	HCT-15_COSMIC, HCT_15_CELLMINER, HRT18_CCLE	HRT18_CCLE, HCT-15_COSMIC, HCT_15_CELLMINER	HCT15_CCLE		TRUE
HCT15	COSMIC	HCT-15_COSMIC, HCT15_CCLE, HCT_15_CELLMINER, HRT18_CCLE	HCT-15_COSMIC, HCT_15_CELLMINER	HCT-15_COSMIC, HCT_15_CELLMINER	HCT15_CCLE, HRT18_CCLE		TRUE
HDMYZ	CCLE	HD-MY-Z_COSMIC, HDMYZ_CCLE	HDMYZ_CCLE	HDMYZ_CCLE	HD-MY-Z_COSMIC		TRUE
HDLM2	CCLE	HDLM-2_COSMIC, HDLM2_CCLE	HDLM2_CCLE	HDLM2_CCLE	HDLM-2_COSMIC		TRUE
HEL	COSMIC	HEL_COSMIC, HEL_CCLE, HEL9217_CCLE	HEL_COSMIC	HEL_COSMIC	HEL_CCLE, HEL9217_CCLE		TRUE
HEL	CCLE	HEL_COSMIC, HEL_CCLE, HEL9217_CCLE			HEL_COSMIC, HEL_CCLE, HEL9217_CCLE		FALSE
HEL9217	CCLE	HEL9217_CCLE, HEL_COSMIC, HEL_CCLE			HEL9217_CCLE, HEL_COSMIC, HEL_CCLE		FALSE
HEPG2	CCLE	HEPG2_CCLE, C3A_COSMIC, C3A_CCLE			HEPG2_CCLE, C3A_COSMIC, C3A_CCLE		FALSE
HEYA8	CCLE	HEYA8_CCLE, HEY_COSMIC	HEYA8_CCLE	HEYA8_CCLE	HEY_COSMIC		TRUE
HEY	COSMIC	HEY_COSMIC, HEYA8_CCLE	HEY_COSMIC	HEY_COSMIC	HEYA8_CCLE		TRUE
HL60	COSMIC	HL-60_COSMIC, HL_60_CELLMINER	HL-60_COSMIC	HL-60_COSMIC	HL_60_CELLMINER		TRUE
CHL1	COSMIC	CHL-1_COSMIC, CHL1_CCLE, HMCB_CCLE	CHL-1_COSMIC, CHL1_CCLE	CHL-1_COSMIC, CHL1_CCLE	HMCB_CCLE		TRUE
HOP62	COSMIC	HOP-62_COSMIC, HOP_62_CELLMINER	HOP-62_COSMIC	HOP-62_COSMIC	HOP_62_CELLMINER		TRUE
U251	CELLMINER	U251_COSMIC, U251_CELLMINER, HOP-92_COSMIC, HOP_92_CELLMINER, SNB_19_CELLMINER	HOP-92_COSMIC, U251_CELLMINER, U251_COSMIC	U251_COSMIC, U251_CELLMINER, HOP-92_COSMIC	HOP_92_CELLMINER, SNB_19_CELLMINER		TRUE
U251	COSMIC	U251_COSMIC, U251_CELLMINER, HOP-92_COSMIC, HOP_92_CELLMINER, SNB_19_CELLMINER	U251_COSMIC, SNB_19_CELLMINER, U251_CELLMINER	U251_COSMIC, U251_CELLMINER, SNB_19_CELLMINER	HOP-92_COSMIC, HOP_92_CELLMINER		TRUE
HTK	CCLE	HTK_CCLE, HOS_COSMIC, HOS_CCLE	HOS_COSMIC, HTK_CCLE	HTK_CCLE, HOS_COSMIC	HOS_CCLE		TRUE
HOS	COSMIC	HOS_COSMIC, HOS_CCLE, HTK_CCLE	HOS_COSMIC	HOS_COSMIC	HOS_CCLE, HTK_CCLE		TRUE
HOS	CCLE	HOS_COSMIC, HOS_CCLE, HTK_CCLE			HOS_COSMIC, HOS_CCLE, HTK_CCLE		FALSE
HPAFII	CCLE	HPAF-II_COSMIC, HPAFII_CCLE	HPAFII_CCLE	HPAFII_CCLE	HPAF-II_COSMIC		TRUE
HPAFII	COSMIC	HPAF-II_COSMIC, HPAFII_CCLE	HPAF-II_COSMIC	HPAF-II_COSMIC	HPAFII_CCLE		TRUE
HCT15	CCLE	HCT-15_COSMIC, HCT15_CCLE, HCT_15_CELLMINER, HRT18_CCLE	HCT-15_COSMIC, HCT_15_CELLMINER, HCT15_CCLE	HCT-15_COSMIC, HCT15_CCLE, HCT_15_CELLMINER	HRT18_CCLE		TRUE
HCT15	CELLMINER	HCT-15_COSMIC, HCT15_CCLE, HCT_15_CELLMINER, HRT18_CCLE	HCT_15_CELLMINER, HCT-15_COSMIC, HCT15_CCLE	HCT-15_COSMIC, HCT15_CCLE, HCT_15_CELLMINER	HRT18_CCLE		TRUE
TOV112D	COSMIC	TOV-112D_COSMIC, HS571T_CCLE	TOV-112D_COSMIC	TOV-112D_COSMIC	HS571T_CCLE		TRUE
HS578T	CELLMINER	HS-578-T_COSMIC, HS578T_CCLE, HS578T_CELLMINER	HS578T_CELLMINER, HS-578-T_COSMIC	HS-578-T_COSMIC, HS578T_CELLMINER	HS578T_CCLE		TRUE
HS578T	COSMIC	HS-578-T_COSMIC, HS578T_CCLE, HS578T_CELLMINER	HS-578-T_COSMIC, HS578T_CELLMINER	HS-578-T_COSMIC, HS578T_CELLMINER	HS578T_CCLE		TRUE
HS766T	COSMIC	HS766T_COSMIC, HS766T_CCLE	HS766T_COSMIC	HS766T_COSMIC	HS766T_CCLE		TRUE
HS766T	CCLE	HS766T_COSMIC, HS766T_CCLE	HS766T_CCLE	HS766T_CCLE	HS766T_COSMIC		TRUE
HS940T	CCLE	HS940-T_COSMIC, HS940T_CCLE	HS940T_CCLE	HS940T_CCLE	HS940-T_COSMIC		TRUE
HSC2	CCLE	HSC-2_COSMIC, HSC2_CCLE	HSC2_CCLE	HSC2_CCLE	HSC-2_COSMIC		TRUE
HT1080	CCLE	HT-1080_COSMIC, HT1080_CCLE	HT1080_CCLE	HT1080_CCLE	HT-1080_COSMIC		TRUE
HT1376	CCLE	HT-1376_COSMIC, HT1376_CCLE	HT1376_CCLE	HT1376_CCLE	HT-1376_COSMIC		TRUE
HT144	CCLE	HT-144_COSMIC, HT144_CCLE	HT144_CCLE	HT144_CCLE	HT-144_COSMIC		TRUE
HT29	CCLE	HT-29_COSMIC, HT29_CCLE, HT29_CELLMINER	HT29_CCLE	HT29_CCLE	HT-29_COSMIC, HT29_CELLMINER		TRUE
HT144	COSMIC	HT-144_COSMIC, HT144_CCLE	HT-144_COSMIC	HT-144_COSMIC	HT144_CCLE		TRUE
HT29	CELLMINER	HT-29_COSMIC, HT29_CCLE, HT29_CELLMINER	HT29_CELLMINER, HT-29_COSMIC	HT-29_COSMIC, HT29_CELLMINER	HT29_CCLE		TRUE
HT29	COSMIC	HT-29_COSMIC, HT29_CCLE, HT29_CELLMINER	HT-29_COSMIC, HT29_CELLMINER	HT-29_COSMIC, HT29_CELLMINER	HT29_CCLE		TRUE
HUH7	COSMIC	HUH-7_COSMIC, HUH7_CCLE	HUH-7_COSMIC	HUH-7_COSMIC	HUH7_CCLE		TRUE
IGR37	CCLE	IGR-37_COSMIC, IGR37_CCLE, IGR39_CCLE			IGR-37_COSMIC, IGR37_CCLE, IGR39_CCLE		FALSE
IGR37	COSMIC	IGR-37_COSMIC, IGR37_CCLE, IGR39_CCLE	IGR-37_COSMIC	IGR-37_COSMIC	IGR37_CCLE, IGR39_CCLE		TRUE
IGR39	CCLE	IGR39_CCLE, IGR-37_COSMIC, IGR37_CCLE			IGR39_CCLE, IGR-37_COSMIC, IGR37_CCLE		FALSE
IGROV1	CELLMINER	IGROV-1_COSMIC, IGROV1_CCLE, IGROV1_CELLMINER	IGROV1_CELLMINER, IGROV-1_COSMIC	IGROV-1_COSMIC, IGROV1_CELLMINER	IGROV1_CCLE		TRUE
IMR32	CCLE	IMR32_CCLE, IMR-5_COSMIC	IMR32_CCLE	IMR32_CCLE	IMR-5_COSMIC		TRUE
JEKO1	CCLE	JEKO-1_COSMIC, JEKO1_CCLE	JEKO1_CCLE	JEKO1_CCLE	JEKO-1_COSMIC		TRUE
JHH1	CCLE	JHH-1_COSMIC, JHH1_CCLE	JHH1_CCLE	JHH1_CCLE	JHH-1_COSMIC		TRUE
JHH6	CCLE	JHH-6_COSMIC, JHH6_CCLE	JHH6_CCLE	JHH6_CCLE	JHH-6_COSMIC		TRUE
JHOS4	CCLE	JHOS-4_COSMIC, JHOS4_CCLE	JHOS4_CCLE	JHOS4_CCLE	JHOS-4_COSMIC		TRUE
JIMT1	CCLE	JIMT-1_COSMIC, JIMT1_CCLE	JIMT1_CCLE	JIMT1_CCLE	JIMT-1_COSMIC		TRUE
JJN3	CCLE	JJN-3_COSMIC, JJN3_CCLE	JJN3_CCLE	JJN3_CCLE	JJN-3_COSMIC		TRUE
JM1	COSMIC	JM1_COSMIC, JM1_CCLE	JM1_COSMIC	JM1_COSMIC	JM1_CCLE		TRUE
JM1	CCLE	JM1_COSMIC, JM1_CCLE	JM1_CCLE	JM1_CCLE	JM1_COSMIC		TRUE
JVM2	CCLE	JVM-2_COSMIC, JVM2_CCLE	JVM2_CCLE	JVM2_CCLE	JVM-2_COSMIC		TRUE
JVM3	COSMIC	JVM-3_COSMIC, JVM3_CCLE	JVM-3_COSMIC	JVM-3_COSMIC	JVM3_CCLE		TRUE
K562	CCLE	K-562_COSMIC, K562_CCLE, K_562_CELLMINER	K562_CCLE	K562_CCLE	K-562_COSMIC, K_562_CELLMINER		TRUE
K562	CELLMINER	K-562_COSMIC, K562_CCLE, K_562_CELLMINER	K_562_CELLMINER, K-562_COSMIC	K-562_COSMIC, K_562_CELLMINER	K562_CCLE		TRUE
K562	COSMIC	K-562_COSMIC, K562_CCLE, K_562_CELLMINER	K-562_COSMIC, K_562_CELLMINER	K-562_COSMIC, K_562_CELLMINER	K562_CCLE		TRUE
KCL22	CCLE	KCL-22_COSMIC, KCL22_CCLE	KCL22_CCLE	KCL22_CCLE	KCL-22_COSMIC		TRUE
KELLY	CCLE	KELLY_COSMIC, KELLY_CCLE	KELLY_CCLE	KELLY_CCLE	KELLY_COSMIC		TRUE
KLE	COSMIC	KLE_COSMIC, KLE_CCLE	KLE_COSMIC	KLE_COSMIC	KLE_CCLE		TRUE
KM12	COSMIC	KM12_COSMIC, KM12_CCLE, KM12_CELLMINER	KM12_COSMIC, KM12_CELLMINER	KM12_COSMIC, KM12_CELLMINER	KM12_CCLE		TRUE
KMH2	CCLE	KMH2_COSMIC, KMH2_CCLE	KMH2_CCLE	KMH2_CCLE	KMH2_COSMIC		TRUE
KMRC20	CCLE	KMRC-20_COSMIC, KMRC20_CCLE	KMRC20_CCLE	KMRC20_CCLE	KMRC-20_COSMIC		TRUE
KMS11	CCLE	KMS-11_COSMIC, KMS11_CCLE	KMS11_CCLE	KMS11_CCLE	KMS-11_COSMIC		TRUE
KNS42	COSMIC	KNS-42_COSMIC, KNS42_CCLE	KNS-42_COSMIC	KNS-42_COSMIC	KNS42_CCLE		TRUE
KO52	COSMIC	KO52_COSMIC, KO52_CCLE	KO52_COSMIC	KO52_COSMIC	KO52_CCLE		TRUE
KP2	CCLE	KP-2_COSMIC, KP2_CCLE	KP2_CCLE	KP2_CCLE	KP-2_COSMIC		TRUE
KP3	CCLE	KP-3_COSMIC, KP3_CCLE	KP3_CCLE	KP3_CCLE	KP-3_COSMIC		TRUE
KP4	CCLE	KP-4_COSMIC, KP4_CCLE	KP4_CCLE	KP4_CCLE	KP-4_COSMIC		TRUE
KPNRTBM1	CCLE	KP-N-RT-BM-1_COSMIC, KPNRTBM1_CCLE	KPNRTBM1_CCLE	KPNRTBM1_CCLE	KP-N-RT-BM-1_COSMIC		TRUE
KPNYN	CCLE	KP-N-YN_COSMIC, KPNYN_CCLE	KPNYN_CCLE	KPNYN_CCLE	KP-N-YN_COSMIC		TRUE
KP1N	CCLE	KP-1N_COSMIC, KP1N_CCLE, KP1NL_CCLE	KP-1N_COSMIC	KP-1N_COSMIC	KP1N_CCLE, KP1NL_CCLE		TRUE
KP1N	COSMIC	KP-1N_COSMIC, KP1N_CCLE, KP1NL_CCLE	KP-1N_COSMIC	KP-1N_COSMIC	KP1N_CCLE, KP1NL_CCLE		TRUE
KP1NL	CCLE	KP1NL_CCLE, KP-1N_COSMIC, KP1N_CCLE	KP-1N_COSMIC	KP-1N_COSMIC	KP1NL_CCLE, KP1N_CCLE		TRUE
KP2	COSMIC	KP-2_COSMIC, KP2_CCLE	KP-2_COSMIC	KP-2_COSMIC	KP2_CCLE		TRUE
KP3	COSMIC	KP-3_COSMIC, KP3_CCLE	KP-3_COSMIC	KP-3_COSMIC	KP3_CCLE		TRUE
KPNRTBM1	COSMIC	KP-N-RT-BM-1_COSMIC, KPNRTBM1_CCLE	KP-N-RT-BM-1_COSMIC	KP-N-RT-BM-1_COSMIC	KPNRTBM1_CCLE		TRUE
KS1	CCLE	KS-1_COSMIC, KS1_CCLE	KS1_CCLE	KS1_CCLE	KS-1_COSMIC		TRUE
KU1919	CCLE	KU-19-19_COSMIC, KU1919_CCLE	KU1919_CCLE	KU1919_CCLE	KU-19-19_COSMIC		TRUE
KYSE140	CCLE	KYSE-140_COSMIC, KYSE140_CCLE	KYSE140_CCLE	KYSE140_CCLE	KYSE-140_COSMIC		TRUE
KYSE270	CCLE	KYSE-270_COSMIC, KYSE270_CCLE	KYSE270_CCLE	KYSE270_CCLE	KYSE-270_COSMIC		TRUE
KYSE410	CCLE	KYSE-410_COSMIC, KYSE410_CCLE	KYSE410_CCLE	KYSE410_CCLE	KYSE-410_COSMIC		TRUE
L363	CCLE	L-363_COSMIC, L363_CCLE	L363_CCLE	L363_CCLE	L-363_COSMIC		TRUE
L540	CCLE	L-540_COSMIC, L540_CCLE	L540_CCLE	L540_CCLE	L-540_COSMIC		TRUE
LC1F	CCLE	LC1F_CCLE, LC1SQSF_CCLE, LC-1-SQ_COSMIC	LC-1-SQ_COSMIC	LC-1-SQ_COSMIC	LC1F_CCLE, LC1SQSF_CCLE		TRUE
LC1SQ	COSMIC	LC-1-SQ_COSMIC, LC1F_CCLE, LC1SQSF_CCLE	LC-1-SQ_COSMIC	LC-1-SQ_COSMIC	LC1F_CCLE, LC1SQSF_CCLE		TRUE
LC1SQSF	CCLE	LC1SQSF_CCLE, LC-1-SQ_COSMIC, LC1F_CCLE			LC1SQSF_CCLE, LC-1-SQ_COSMIC, LC1F_CCLE		FALSE
LCLC103H	CCLE	LCLC-103H_COSMIC, LCLC103H_CCLE	LCLC103H_CCLE	LCLC103H_CCLE	LCLC-103H_COSMIC		TRUE
LCLC97TM1	CCLE	LCLC-97TM1_COSMIC, LCLC97TM1_CCLE	LCLC97TM1_CCLE	LCLC97TM1_CCLE	LCLC-97TM1_COSMIC		TRUE
LK2	CCLE	LK-2_COSMIC, LK2_CCLE	LK2_CCLE	LK2_CCLE	LK-2_COSMIC		TRUE
LN18	CCLE	LN-18_COSMIC, LN18_CCLE	LN18_CCLE	LN18_CCLE	LN-18_COSMIC		TRUE
LOUNH91	COSMIC	LOU-NH91_COSMIC, LOUNH91_CCLE	LOU-NH91_COSMIC	LOU-NH91_COSMIC	LOUNH91_CCLE		TRUE
LOXIMVI	CELLMINER	LOXIMVI_COSMIC, LOXIMVI_CCLE, LOXIMVI_CELLMINER	LOXIMVI_CELLMINER, LOXIMVI_COSMIC	LOXIMVI_COSMIC, LOXIMVI_CELLMINER	LOXIMVI_CCLE		TRUE
LOXIMVI	COSMIC	LOXIMVI_COSMIC, LOXIMVI_CCLE, LOXIMVI_CELLMINER	LOXIMVI_COSMIC, LOXIMVI_CELLMINER	LOXIMVI_COSMIC, LOXIMVI_CELLMINER	LOXIMVI_CCLE		TRUE
LOXIMVI	CCLE	LOXIMVI_COSMIC, LOXIMVI_CCLE, LOXIMVI_CELLMINER	LOXIMVI_CCLE, LOXIMVI_COSMIC	LOXIMVI_COSMIC, LOXIMVI_CCLE	LOXIMVI_CELLMINER		TRUE
LP1	CCLE	LP-1_COSMIC, LP1_CCLE	LP1_CCLE	LP1_CCLE	LP-1_COSMIC		TRUE
LS1034	COSMIC	LS-1034_COSMIC, LS1034_CCLE	LS-1034_COSMIC	LS-1034_COSMIC	LS1034_CCLE		TRUE
LS123	COSMIC	LS-123_COSMIC, LS123_CCLE	LS-123_COSMIC	LS-123_COSMIC	LS123_CCLE		TRUE
MDAMB435S	CCLE	MDAMB435S_CCLE, M14_COSMIC, M14_CELLMINER, MDA_MB_435_CELLMINER, MDA_N_CELLMINER	MDAMB435S_CCLE, M14_COSMIC	MDAMB435S_CCLE, M14_COSMIC	M14_CELLMINER, MDA_MB_435_CELLMINER, MDA_N_CELLMINER		TRUE
MDAN	CELLMINER	MDA_N_CELLMINER, M14_COSMIC, M14_CELLMINER, MDAMB435S_CCLE, MDA_MB_435_CELLMINER	M14_COSMIC, MDA_N_CELLMINER	MDA_N_CELLMINER, M14_COSMIC	M14_CELLMINER, MDAMB435S_CCLE, MDA_MB_435_CELLMINER		TRUE
MDAMB435	CELLMINER	MDA_MB_435_CELLMINER, M14_COSMIC, M14_CELLMINER, MDAMB435S_CCLE, MDA_N_CELLMINER	M14_COSMIC, MDA_MB_435_CELLMINER	MDA_MB_435_CELLMINER, M14_COSMIC	M14_CELLMINER, MDAMB435S_CCLE, MDA_N_CELLMINER		TRUE
MALME3M	CCLE	MALME3M_CCLE, MALME_3M_CELLMINER	MALME3M_CCLE	MALME3M_CCLE	MALME_3M_CELLMINER		TRUE
MC116	CCLE	MC116_COSMIC, MC116_CCLE	MC116_CCLE	MC116_CCLE	MC116_COSMIC		TRUE
MCAS	COSMIC	MCAS_COSMIC, MCAS_CCLE	MCAS_COSMIC	MCAS_COSMIC	MCAS_CCLE		TRUE
MCAS	CCLE	MCAS_COSMIC, MCAS_CCLE	MCAS_CCLE	MCAS_CCLE	MCAS_COSMIC		TRUE
MCF7	CELLMINER	MCF7_COSMIC, MCF7_CCLE, MCF7_CELLMINER, KPL1_CCLE	MCF7_CELLMINER, MCF7_COSMIC	MCF7_COSMIC, MCF7_CELLMINER	MCF7_CCLE, KPL1_CCLE		TRUE
MCF7	COSMIC	MCF7_COSMIC, MCF7_CCLE, MCF7_CELLMINER, KPL1_CCLE	MCF7_COSMIC, MCF7_CELLMINER	MCF7_COSMIC, MCF7_CELLMINER	MCF7_CCLE, KPL1_CCLE		TRUE
KPL1	CCLE	KPL1_CCLE, MCF7_COSMIC, MCF7_CCLE, MCF7_CELLMINER	MCF7_COSMIC, KPL1_CCLE	KPL1_CCLE, MCF7_COSMIC	MCF7_CCLE, MCF7_CELLMINER		TRUE
MCF7	CCLE	MCF7_COSMIC, MCF7_CCLE, MCF7_CELLMINER, KPL1_CCLE	MCF7_COSMIC	MCF7_COSMIC	MCF7_CCLE, MCF7_CELLMINER, KPL1_CCLE		TRUE
M14	COSMIC	M14_COSMIC, M14_CELLMINER, MDA_MB_435_CELLMINER, MDAMB435S_CCLE, MDA_N_CELLMINER	M14_COSMIC, M14_CELLMINER, MDAMB435S_CCLE	M14_COSMIC, M14_CELLMINER, MDAMB435S_CCLE	MDA_MB_435_CELLMINER, MDA_N_CELLMINER		TRUE
M14	CELLMINER	M14_COSMIC, M14_CELLMINER, MDA_MB_435_CELLMINER, MDAMB435S_CCLE, MDA_N_CELLMINER	M14_COSMIC, M14_CELLMINER	M14_COSMIC, M14_CELLMINER	MDA_MB_435_CELLMINER, MDAMB435S_CCLE, MDA_N_CELLMINER		TRUE
MDAMB231	CCLE	MDA-MB-231_COSMIC, MDAMB231_CCLE, MDA_MB_231_CELLMINER	MDAMB231_CCLE	MDAMB231_CCLE	MDA-MB-231_COSMIC, MDA_MB_231_CELLMINER		TRUE
MDAMB415	CCLE	MDA-MB-415_COSMIC, MDAMB415_CCLE	MDAMB415_CCLE	MDAMB415_CCLE	MDA-MB-415_COSMIC		TRUE
MDAMB231	CELLMINER	MDA-MB-231_COSMIC, MDAMB231_CCLE, MDA_MB_231_CELLMINER	MDA_MB_231_CELLMINER, MDA-MB-231_COSMIC	MDA-MB-231_COSMIC, MDA_MB_231_CELLMINER	MDAMB231_CCLE		TRUE
MDAMB231	COSMIC	MDA-MB-231_COSMIC, MDAMB231_CCLE, MDA_MB_231_CELLMINER	MDA-MB-231_COSMIC, MDA_MB_231_CELLMINER	MDA-MB-231_COSMIC, MDA_MB_231_CELLMINER	MDAMB231_CCLE		TRUE
MEG01	CCLE	MEG-01_COSMIC, MEG01_CCLE	MEG01_CCLE	MEG01_CCLE	MEG-01_COSMIC		TRUE
MELJUSO	CCLE	MEL-JUSO_COSMIC, MELJUSO_CCLE	MELJUSO_CCLE	MELJUSO_CCLE	MEL-JUSO_COSMIC		TRUE
MELHO	COSMIC	MEL-HO_COSMIC, MELHO_CCLE	MEL-HO_COSMIC	MEL-HO_COSMIC	MELHO_CCLE		TRUE
MFE280	CCLE	MFE-280_COSMIC, MFE280_CCLE	MFE280_CCLE	MFE280_CCLE	MFE-280_COSMIC		TRUE
MHHCALL2	CCLE	MHH-CALL-2_COSMIC, MHHCALL2_CCLE	MHHCALL2_CCLE	MHHCALL2_CCLE	MHH-CALL-2_COSMIC		TRUE
MIAPACA2	CCLE	MIA-PACA-2_COSMIC, MIAPACA2_CCLE	MIAPACA2_CCLE	MIAPACA2_CCLE	MIA-PACA-2_COSMIC		TRUE
MKN74	CCLE	MKN74_CCLE, MKN28_COSMIC	MKN74_CCLE	MKN74_CCLE	MKN28_COSMIC		TRUE
MKN28	COSMIC	MKN28_COSMIC, MKN74_CCLE	MKN28_COSMIC	MKN28_COSMIC	MKN74_CCLE		TRUE
ML1	CCLE	ML-1_COSMIC, ML1_CCLE	ML1_CCLE	ML1_CCLE	ML-1_COSMIC		TRUE
MM1S	CCLE	MM1S_COSMIC, MM1S_CCLE	MM1S_CCLE	MM1S_CCLE	MM1S_COSMIC		TRUE
MOLM16	CCLE	MOLM-16_COSMIC, MOLM16_CCLE	MOLM16_CCLE	MOLM16_CCLE	MOLM-16_COSMIC		TRUE
MOLP8	CCLE	MOLP-8_COSMIC, MOLP8_CCLE	MOLP8_CCLE	MOLP8_CCLE	MOLP-8_COSMIC		TRUE
MONOMAC6	CCLE	MONO-MAC-6_COSMIC, MONOMAC6_CCLE, MONOMAC1_CCLE			MONO-MAC-6_COSMIC, MONOMAC6_CCLE, MONOMAC1_CCLE		FALSE
MONOMAC1	CCLE	MONOMAC1_CCLE, MONO-MAC-6_COSMIC, MONOMAC6_CCLE			MONOMAC1_CCLE, MONO-MAC-6_COSMIC, MONOMAC6_CCLE		FALSE
MONOMAC6	COSMIC	MONO-MAC-6_COSMIC, MONOMAC6_CCLE, MONOMAC1_CCLE	MONO-MAC-6_COSMIC	MONO-MAC-6_COSMIC	MONOMAC6_CCLE, MONOMAC1_CCLE		TRUE
MPP89	CCLE	MPP-89_COSMIC, MPP89_CCLE	MPP89_CCLE	MPP89_CCLE	MPP-89_COSMIC		TRUE
MSTO211H	CCLE	MSTO-211H_COSMIC, MSTO211H_CCLE	MSTO211H_CCLE	MSTO211H_CCLE	MSTO-211H_COSMIC		TRUE
MSTO211H	COSMIC	MSTO-211H_COSMIC, MSTO211H_CCLE	MSTO-211H_COSMIC	MSTO-211H_COSMIC	MSTO211H_CCLE		TRUE
MV411	CCLE	MV-4-11_COSMIC, MV411_CCLE	MV411_CCLE	MV411_CCLE	MV-4-11_COSMIC		TRUE
NCIH23	CCLE	NCI-H23_COSMIC, NCIH23_CCLE, NCI_H23_CELLMINER	NCIH23_CCLE, NCI-H23_COSMIC	NCI-H23_COSMIC, NCIH23_CCLE	NCI_H23_CELLMINER		TRUE
NCIH1048	CCLE	NCI-H1048_COSMIC, NCIH1048_CCLE	NCIH1048_CCLE	NCIH1048_CCLE	NCI-H1048_COSMIC		TRUE
NCIH1299	CCLE	NCI-H1299_COSMIC, NCIH1299_CCLE	NCIH1299_CCLE	NCIH1299_CCLE	NCI-H1299_COSMIC		TRUE
NCIH1355	CCLE	NCI-H1355_COSMIC, NCIH1355_CCLE	NCIH1355_CCLE	NCIH1355_CCLE	NCI-H1355_COSMIC		TRUE
NCIH1435	CCLE	NCI-H1435_COSMIC, NCIH1435_CCLE	NCIH1435_CCLE	NCIH1435_CCLE	NCI-H1435_COSMIC		TRUE
NCIH1436	CCLE	NCI-H1436_COSMIC, NCIH1436_CCLE	NCIH1436_CCLE	NCIH1436_CCLE	NCI-H1436_COSMIC		TRUE
NCIH146	CCLE	NCI-H146_COSMIC, NCIH146_CCLE	NCIH146_CCLE	NCIH146_CCLE	NCI-H146_COSMIC		TRUE
NCIH1581	CCLE	NCI-H1581_COSMIC, NCIH1581_CCLE	NCIH1581_CCLE	NCIH1581_CCLE	NCI-H1581_COSMIC		TRUE
NCIH1623	CCLE	NCI-H1623_COSMIC, NCIH1623_CCLE	NCIH1623_CCLE	NCIH1623_CCLE	NCI-H1623_COSMIC		TRUE
NCIH1648	CCLE	NCI-H1648_COSMIC, NCIH1648_CCLE	NCIH1648_CCLE	NCIH1648_CCLE	NCI-H1648_COSMIC		TRUE
NCIH1651	CCLE	NCI-H1651_COSMIC, NCIH1651_CCLE	NCIH1651_CCLE	NCIH1651_CCLE	NCI-H1651_COSMIC		TRUE
NCIH1693	CCLE	NCI-H1693_COSMIC, NCIH1693_CCLE	NCIH1693_CCLE	NCIH1693_CCLE	NCI-H1693_COSMIC		TRUE
NCIH1755	CCLE	NCI-H1755_COSMIC, NCIH1755_CCLE	NCIH1755_CCLE	NCIH1755_CCLE	NCI-H1755_COSMIC		TRUE
NCIH1792	CCLE	NCI-H1792_COSMIC, NCIH1792_CCLE	NCIH1792_CCLE	NCIH1792_CCLE	NCI-H1792_COSMIC		TRUE
NCIH1838	CCLE	NCI-H1838_COSMIC, NCIH1838_CCLE	NCIH1838_CCLE	NCIH1838_CCLE	NCI-H1838_COSMIC		TRUE
NCIH1963	CCLE	NCI-H1963_COSMIC, NCIH1963_CCLE	NCIH1963_CCLE	NCIH1963_CCLE	NCI-H1963_COSMIC		TRUE
NCIH2052	CCLE	NCI-H2052_COSMIC, NCIH2052_CCLE	NCIH2052_CCLE	NCIH2052_CCLE	NCI-H2052_COSMIC		TRUE
NCIH2081	CCLE	NCI-H2081_COSMIC, NCIH2081_CCLE	NCIH2081_CCLE	NCIH2081_CCLE	NCI-H2081_COSMIC		TRUE
NCIH2087	CCLE	NCI-H2087_COSMIC, NCIH2087_CCLE	NCIH2087_CCLE	NCIH2087_CCLE	NCI-H2087_COSMIC		TRUE
NCIH2141	CCLE	NCI-H2141_COSMIC, NCIH2141_CCLE	NCIH2141_CCLE	NCIH2141_CCLE	NCI-H2141_COSMIC		TRUE
NCIH2196	CCLE	NCI-H2196_COSMIC, NCIH2196_CCLE	NCIH2196_CCLE	NCIH2196_CCLE	NCI-H2196_COSMIC		TRUE
NCIH2227	CCLE	NCI-H2227_COSMIC, NCIH2227_CCLE	NCIH2227_CCLE	NCIH2227_CCLE	NCI-H2227_COSMIC		TRUE
NCIH2228	CCLE	NCI-H2228_COSMIC, NCIH2228_CCLE	NCIH2228_CCLE	NCIH2228_CCLE	NCI-H2228_COSMIC		TRUE
NCIH226	CCLE	NCI-H226_COSMIC, NCIH226_CCLE, NCI_H226_CELLMINER	NCIH226_CCLE	NCIH226_CCLE	NCI-H226_COSMIC, NCI_H226_CELLMINER		TRUE
NCIH2347	CCLE	NCI-H2347_COSMIC, NCIH2347_CCLE	NCIH2347_CCLE	NCIH2347_CCLE	NCI-H2347_COSMIC		TRUE
NCIH2405	CCLE	NCI-H2405_COSMIC, NCIH2405_CCLE	NCIH2405_CCLE	NCIH2405_CCLE	NCI-H2405_COSMIC		TRUE
NCIH2452	CCLE	NCI-H2452_COSMIC, NCIH2452_CCLE	NCIH2452_CCLE	NCIH2452_CCLE	NCI-H2452_COSMIC		TRUE
NCIH441	CCLE	NCI-H441_COSMIC, NCIH441_CCLE	NCIH441_CCLE	NCIH441_CCLE	NCI-H441_COSMIC		TRUE
NCIH522	CCLE	NCI-H522_COSMIC, NCIH522_CCLE, NCI_H522_CELLMINER	NCIH522_CCLE	NCIH522_CCLE	NCI-H522_COSMIC, NCI_H522_CELLMINER		TRUE
NCIH524	CCLE	NCI-H524_COSMIC, NCIH524_CCLE	NCIH524_CCLE	NCIH524_CCLE	NCI-H524_COSMIC		TRUE
NCIH526	CCLE	NCI-H526_COSMIC, NCIH526_CCLE	NCIH526_CCLE	NCIH526_CCLE	NCI-H526_COSMIC		TRUE
NCIH596	CCLE	NCI-H596_COSMIC, NCIH596_CCLE	NCIH596_CCLE	NCIH596_CCLE	NCI-H596_COSMIC		TRUE
NCIH647	CCLE	NCI-H647_COSMIC, NCIH647_CCLE	NCIH647_CCLE	NCIH647_CCLE	NCI-H647_COSMIC		TRUE
NCIH69	CCLE	NCI-H69_COSMIC, NCIH69_CCLE	NCIH69_CCLE	NCIH69_CCLE	NCI-H69_COSMIC		TRUE
NCIH727	CCLE	NCI-H727_COSMIC, NCIH727_CCLE	NCIH727_CCLE	NCIH727_CCLE	NCI-H727_COSMIC		TRUE
NCIH82	CCLE	NCI-H82_COSMIC, NCIH82_CCLE	NCIH82_CCLE	NCIH82_CCLE	NCI-H82_COSMIC		TRUE
NCIH841	CCLE	NCI-H841_COSMIC, NCIH841_CCLE	NCIH841_CCLE	NCIH841_CCLE	NCI-H841_COSMIC		TRUE
NCIH929	CCLE	NCI-H929_COSMIC, NCIH929_CCLE	NCIH929_CCLE	NCIH929_CCLE	NCI-H929_COSMIC		TRUE
NCIH1437	COSMIC	NCI-H1437_COSMIC, NCIH1437_CCLE	NCI-H1437_COSMIC	NCI-H1437_COSMIC	NCIH1437_CCLE		TRUE
NCIH1581	COSMIC	NCI-H1581_COSMIC, NCIH1581_CCLE	NCI-H1581_COSMIC	NCI-H1581_COSMIC	NCIH1581_CCLE		TRUE
NCIH1755	COSMIC	NCI-H1755_COSMIC, NCIH1755_CCLE	NCI-H1755_COSMIC	NCI-H1755_COSMIC	NCIH1755_CCLE		TRUE
NCIH2030	COSMIC	NCI-H2030_COSMIC, NCIH2030_CCLE	NCI-H2030_COSMIC	NCI-H2030_COSMIC	NCIH2030_CCLE		TRUE
NCIH2052	COSMIC	NCI-H2052_COSMIC, NCIH2052_CCLE	NCI-H2052_COSMIC	NCI-H2052_COSMIC	NCIH2052_CCLE		TRUE
NCIH1993	COSMIC	NCI-H1993_COSMIC, NCIH2073_CCLE	NCI-H1993_COSMIC	NCI-H1993_COSMIC	NCIH2073_CCLE		TRUE
NCIH2126	COSMIC	NCI-H2126_COSMIC, NCIH2126_CCLE	NCI-H2126_COSMIC	NCI-H2126_COSMIC	NCIH2126_CCLE		TRUE
NCIH2141	COSMIC	NCI-H2141_COSMIC, NCIH2141_CCLE	NCI-H2141_COSMIC	NCI-H2141_COSMIC	NCIH2141_CCLE		TRUE
NCIH2196	COSMIC	NCI-H2196_COSMIC, NCIH2196_CCLE	NCI-H2196_COSMIC	NCI-H2196_COSMIC	NCIH2196_CCLE		TRUE
NCIH226	CELLMINER	NCI-H226_COSMIC, NCIH226_CCLE, NCI_H226_CELLMINER	NCI_H226_CELLMINER, NCI-H226_COSMIC	NCI-H226_COSMIC, NCI_H226_CELLMINER	NCIH226_CCLE		TRUE
NCIH226	COSMIC	NCI-H226_COSMIC, NCIH226_CCLE, NCI_H226_CELLMINER	NCI-H226_COSMIC, NCI_H226_CELLMINER	NCI-H226_COSMIC, NCI_H226_CELLMINER	NCIH226_CCLE		TRUE
NCIH23	CELLMINER	NCI-H23_COSMIC, NCIH23_CCLE, NCI_H23_CELLMINER	NCI_H23_CELLMINER, NCI-H23_COSMIC	NCI-H23_COSMIC, NCI_H23_CELLMINER	NCIH23_CCLE		TRUE
NCIH23	COSMIC	NCI-H23_COSMIC, NCIH23_CCLE, NCI_H23_CELLMINER	NCI-H23_COSMIC, NCI_H23_CELLMINER	NCI-H23_COSMIC, NCI_H23_CELLMINER	NCIH23_CCLE		TRUE
NCIH2444	COSMIC	NCI-H2444_COSMIC, NCIH2444_CCLE	NCI-H2444_COSMIC	NCI-H2444_COSMIC	NCIH2444_CCLE		TRUE
H3255	COSMIC	H3255_COSMIC, NCIH3255_CCLE	H3255_COSMIC	H3255_COSMIC	NCIH3255_CCLE		TRUE
NCIH441	COSMIC	NCI-H441_COSMIC, NCIH441_CCLE	NCI-H441_COSMIC	NCI-H441_COSMIC	NCIH441_CCLE		TRUE
NCIH460	CELLMINER	NCI-H460_COSMIC, NCIH460_CCLE, NCI_H460_CELLMINER	NCI_H460_CELLMINER, NCI-H460_COSMIC	NCI-H460_COSMIC, NCI_H460_CELLMINER	NCIH460_CCLE		TRUE
NCIH460	COSMIC	NCI-H460_COSMIC, NCIH460_CCLE, NCI_H460_CELLMINER	NCI-H460_COSMIC, NCI_H460_CELLMINER	NCI-H460_COSMIC, NCI_H460_CELLMINER	NCIH460_CCLE		TRUE
NCIH522	CELLMINER	NCI-H522_COSMIC, NCIH522_CCLE, NCI_H522_CELLMINER	NCI_H522_CELLMINER, NCI-H522_COSMIC	NCI-H522_COSMIC, NCI_H522_CELLMINER	NCIH522_CCLE		TRUE
NCIH522	COSMIC	NCI-H522_COSMIC, NCIH522_CCLE, NCI_H522_CELLMINER	NCI-H522_COSMIC, NCI_H522_CELLMINER	NCI-H522_COSMIC, NCI_H522_CELLMINER	NCIH522_CCLE		TRUE
NCIH526	COSMIC	NCI-H526_COSMIC, NCIH526_CCLE	NCI-H526_COSMIC	NCI-H526_COSMIC	NCIH526_CCLE		TRUE
NIHOVCAR3	CCLE	NIHOVCAR3_CCLE, OVCAR-3_COSMIC, OVCAR_3_CELLMINER	OVCAR_3_CELLMINER, OVCAR-3_COSMIC	OVCAR-3_COSMIC, OVCAR_3_CELLMINER	NIHOVCAR3_CCLE		TRUE
OVCAR3	CELLMINER	OVCAR-3_COSMIC, OVCAR_3_CELLMINER, NIHOVCAR3_CCLE, ONCODG1_CCLE	OVCAR_3_CELLMINER, OVCAR-3_COSMIC	OVCAR-3_COSMIC, OVCAR_3_CELLMINER	NIHOVCAR3_CCLE, ONCODG1_CCLE		TRUE
OVCAR3	COSMIC	OVCAR-3_COSMIC, OVCAR_3_CELLMINER, NIHOVCAR3_CCLE, ONCODG1_CCLE	OVCAR-3_COSMIC, OVCAR_3_CELLMINER	OVCAR-3_COSMIC, OVCAR_3_CELLMINER	NIHOVCAR3_CCLE, ONCODG1_CCLE		TRUE
NMCG1	CCLE	NMC-G1_COSMIC, NMCG1_CCLE	NMCG1_CCLE	NMCG1_CCLE	NMC-G1_COSMIC		TRUE
OAW42	CCLE	OAW-42_COSMIC, OAW42_CCLE	OAW42_CCLE	OAW42_CCLE	OAW-42_COSMIC		TRUE
OCIAML2	CCLE	OCI-AML2_COSMIC, OCIAML2_CCLE	OCIAML2_CCLE	OCIAML2_CCLE	OCI-AML2_COSMIC		TRUE
OCIAML3	CCLE	OCI-AML3_COSMIC, OCIAML3_CCLE	OCIAML3_CCLE	OCIAML3_CCLE	OCI-AML3_COSMIC		TRUE
OCIAML3	COSMIC	OCI-AML3_COSMIC, OCIAML3_CCLE	OCI-AML3_COSMIC	OCI-AML3_COSMIC	OCIAML3_CCLE		TRUE
OCIAML5	COSMIC	OCI-AML5_COSMIC, OCIAML5_CCLE	OCI-AML5_COSMIC, BICR18_CCLE	OCI-AML5_COSMIC	OCIAML5_CCLE	BICR18_CCLE	TRUE
OE21	CCLE	OE21_COSMIC, OE21_CCLE	OE21_CCLE	OE21_CCLE	OE21_COSMIC		TRUE
ONCODG1	CCLE	ONCODG1_CCLE, OVCAR-3_COSMIC, OVCAR_3_CELLMINER	OVCAR_3_CELLMINER, OVCAR-3_COSMIC	OVCAR-3_COSMIC, OVCAR_3_CELLMINER	ONCODG1_CCLE		TRUE
OPM2	CCLE	OPM-2_COSMIC, OPM2_CCLE	OPM2_CCLE	OPM2_CCLE	OPM-2_COSMIC		TRUE
OSRC2	CCLE	OS-RC-2_COSMIC, OSRC2_CCLE	OSRC2_CCLE	OSRC2_CCLE	OS-RC-2_COSMIC		TRUE
OUMS23	CCLE	OUMS-23_COSMIC, OUMS23_CCLE	OUMS23_CCLE	OUMS23_CCLE	OUMS-23_COSMIC		TRUE
OV90	CCLE	OV-90_COSMIC, OV90_CCLE	OV90_CCLE	OV90_CCLE	OV-90_COSMIC		TRUE
OVCAR8	CCLE	OVCAR-8_COSMIC, OVCAR8_CCLE, OVCAR_8_CELLMINER, NCI_ADR_RES_CELLMINER	OVCAR8_CCLE, OVCAR-8_COSMIC	OVCAR-8_COSMIC, OVCAR8_CCLE	OVCAR_8_CELLMINER, NCI_ADR_RES_CELLMINER		TRUE
OVCAR4	CCLE	OVCAR-4_COSMIC, OVCAR4_CCLE, OVCAR_4_CELLMINER	OVCAR4_CCLE	OVCAR4_CCLE	OVCAR-4_COSMIC, OVCAR_4_CELLMINER		TRUE
OVCAR4	CELLMINER	OVCAR-4_COSMIC, OVCAR4_CCLE, OVCAR_4_CELLMINER	OVCAR_4_CELLMINER, OVCAR-4_COSMIC	OVCAR-4_COSMIC, OVCAR_4_CELLMINER	OVCAR4_CCLE		TRUE
OVCAR4	COSMIC	OVCAR-4_COSMIC, OVCAR4_CCLE, OVCAR_4_CELLMINER	OVCAR-4_COSMIC, OVCAR_4_CELLMINER	OVCAR-4_COSMIC, OVCAR_4_CELLMINER	OVCAR4_CCLE		TRUE
NCIADRRES	CELLMINER	NCI_ADR_RES_CELLMINER, OVCAR-8_COSMIC, OVCAR8_CCLE, OVCAR_8_CELLMINER	OVCAR-8_COSMIC, NCI_ADR_RES_CELLMINER	NCI_ADR_RES_CELLMINER, OVCAR-8_COSMIC	OVCAR8_CCLE, OVCAR_8_CELLMINER		TRUE
OVCAR8	CELLMINER	OVCAR-8_COSMIC, OVCAR8_CCLE, OVCAR_8_CELLMINER, NCI_ADR_RES_CELLMINER	OVCAR-8_COSMIC	OVCAR-8_COSMIC	OVCAR8_CCLE, OVCAR_8_CELLMINER, NCI_ADR_RES_CELLMINER		TRUE
OVISE	CCLE	OVISE_COSMIC, OVISE_CCLE	OVISE_CCLE	OVISE_CCLE	OVISE_COSMIC		TRUE
OVK18	CCLE	OVK-18_COSMIC, OVK18_CCLE	OVK18_CCLE	OVK18_CCLE	OVK-18_COSMIC		TRUE
P31FUJ	CCLE	P31-FUJ_COSMIC, P31FUJ_CCLE	P31FUJ_CCLE	P31FUJ_CCLE	P31-FUJ_COSMIC		TRUE
PATU8902	CCLE	PA-TU-8902_COSMIC, PATU8902_CCLE	PATU8902_CCLE	PATU8902_CCLE	PA-TU-8902_COSMIC		TRUE
PANC0403	CCLE	PANC-04-03_COSMIC, PANC0403_CCLE	PANC0403_CCLE	PANC0403_CCLE	PANC-04-03_COSMIC		TRUE
PANC0813	CCLE	PANC-08-13_COSMIC, PANC0813_CCLE	PANC0813_CCLE	PANC0813_CCLE	PANC-08-13_COSMIC		TRUE
PANC1005	CCLE	PANC-10-05_COSMIC, PANC1005_CCLE	PANC1005_CCLE	PANC1005_CCLE	PANC-10-05_COSMIC		TRUE
PANC0813	COSMIC	PANC-08-13_COSMIC, PANC0813_CCLE	PANC-08-13_COSMIC	PANC-08-13_COSMIC	PANC0813_CCLE		TRUE
PANC1005	COSMIC	PANC-10-05_COSMIC, PANC1005_CCLE	PANC-10-05_COSMIC	PANC-10-05_COSMIC	PANC1005_CCLE		TRUE
PC3	CCLE	PC-3_COSMIC, PC3_CCLE, PC_3_CELLMINER	PC3_CCLE, PC-3_COSMIC	PC-3_COSMIC, PC3_CCLE	PC_3_CELLMINER		TRUE
PC3	CELLMINER	PC-3_COSMIC, PC3_CCLE, PC_3_CELLMINER	PC_3_CELLMINER, PC-3_COSMIC	PC-3_COSMIC, PC_3_CELLMINER	PC3_CCLE		TRUE
PC3	COSMIC	PC-3_COSMIC, PC3_CCLE, PC_3_CELLMINER	PC-3_COSMIC, PC_3_CELLMINER	PC-3_COSMIC, PC_3_CELLMINER	PC3_CCLE		TRUE
PL21	CCLE	PL-21_COSMIC, PL21_CCLE	PL21_CCLE	PL21_CCLE	PL-21_COSMIC		TRUE
PSN1	CCLE	PSN1_COSMIC, PSN1_CCLE	PSN1_CCLE	PSN1_CCLE	PSN1_COSMIC		TRUE
RCC10RGB	CCLE	RCC10RGB_COSMIC, RCC10RGB_CCLE	RCC10RGB_CCLE	RCC10RGB_CCLE	RCC10RGB_COSMIC		TRUE
RCHACV	CCLE	RCH-ACV_COSMIC, RCHACV_CCLE	RCHACV_CCLE	RCHACV_CCLE	RCH-ACV_COSMIC		TRUE
RD	CCLE	RD_COSMIC, RD_CCLE	RD_CCLE	RD_CCLE	RD_COSMIC		TRUE
RERFLCMS	CCLE	RERF-LC-MS_COSMIC, RERFLCMS_CCLE	RERFLCMS_CCLE	RERFLCMS_CCLE	RERF-LC-MS_COSMIC		TRUE
RH41	CCLE	RH-41_COSMIC, RH41_CCLE	RH41_CCLE	RH41_CCLE	RH-41_COSMIC		TRUE
RH41	COSMIC	RH-41_COSMIC, RH41_CCLE	RH-41_COSMIC	RH-41_COSMIC	RH41_CCLE		TRUE
RKN	CCLE	RKN_COSMIC, RKN_CCLE	RKN_CCLE	RKN_CCLE	RKN_COSMIC		TRUE
RL	CCLE	RL_COSMIC, RL_CCLE	RL_CCLE	RL_CCLE	RL_COSMIC		TRUE
RMGI	CCLE	RMG-I_COSMIC, RMGI_CCLE	RMGI_CCLE	RMGI_CCLE	RMG-I_COSMIC		TRUE
RPMI7951	CCLE	RPMI-7951_COSMIC, RPMI7951_CCLE	RPMI7951_CCLE	RPMI7951_CCLE	RPMI-7951_COSMIC		TRUE
RPMI8226	CCLE	RPMI-8226_COSMIC, RPMI8226_CCLE, RPMI_8226_CELLMINER, COLO775_CCLE			RPMI-8226_COSMIC, RPMI8226_CCLE, RPMI_8226_CELLMINER, COLO775_CCLE		FALSE
COLO775	CCLE	COLO775_CCLE, RPMI-8226_COSMIC, RPMI8226_CCLE, RPMI_8226_CELLMINER	COLO775_CCLE, RPMI-8226_COSMIC, RPMI_8226_CELLMINER	COLO775_CCLE, RPMI-8226_COSMIC, RPMI_8226_CELLMINER	RPMI8226_CCLE		TRUE
RPMI8226	CELLMINER	RPMI-8226_COSMIC, RPMI8226_CCLE, RPMI_8226_CELLMINER, COLO775_CCLE	RPMI_8226_CELLMINER, RPMI-8226_COSMIC	RPMI-8226_COSMIC, RPMI_8226_CELLMINER	RPMI8226_CCLE, COLO775_CCLE		TRUE
RPMI8226	COSMIC	RPMI-8226_COSMIC, RPMI8226_CCLE, RPMI_8226_CELLMINER, COLO775_CCLE	RPMI-8226_COSMIC, RPMI_8226_CELLMINER	RPMI-8226_COSMIC, RPMI_8226_CELLMINER	RPMI8226_CCLE, COLO775_CCLE		TRUE
RPMI8402	COSMIC	RPMI-8402_COSMIC, RPMI8402_CCLE	RPMI-8402_COSMIC	RPMI-8402_COSMIC	RPMI8402_CCLE		TRUE
RT11284	CCLE	RT11284_CCLE, RT-112_COSMIC, RT112_CCLE	RT-112_COSMIC, RT11284_CCLE	RT11284_CCLE, RT-112_COSMIC	RT112_CCLE		TRUE
RT112	CCLE	RT-112_COSMIC, RT112_CCLE, RT11284_CCLE	RT-112_COSMIC, RT112_CCLE	RT-112_COSMIC, RT112_CCLE	RT11284_CCLE		TRUE
RT112	COSMIC	RT-112_COSMIC, RT112_CCLE, RT11284_CCLE	RT-112_COSMIC, RT112_CCLE	RT-112_COSMIC, RT112_CCLE	RT11284_CCLE		TRUE
RT4	CCLE	RT4_COSMIC, RT4_CCLE	RT4_CCLE	RT4_CCLE	RT4_COSMIC		TRUE
SAOS2	CCLE	SAOS-2_COSMIC, SAOS2_CCLE	SAOS2_CCLE	SAOS2_CCLE	SAOS-2_COSMIC		TRUE
SCC25	CCLE	SCC-25_COSMIC, SCC25_CCLE	SCC25_CCLE	SCC25_CCLE	SCC-25_COSMIC		TRUE
SCC4	CCLE	SCC-4_COSMIC, SCC4_CCLE	SCC4_CCLE	SCC4_CCLE	SCC-4_COSMIC		TRUE
SCC25	COSMIC	SCC-25_COSMIC, SCC25_CCLE	SCC-25_COSMIC	SCC-25_COSMIC	SCC25_CCLE		TRUE
SET2	CCLE	SET2_COSMIC, SET2_CCLE	SET2_CCLE	SET2_CCLE	SET2_COSMIC		TRUE
SF295	CELLMINER	SF295_COSMIC, SF295_CCLE, SF_295_CELLMINER	SF_295_CELLMINER, SF295_COSMIC	SF295_COSMIC, SF_295_CELLMINER	SF295_CCLE		TRUE
SF295	COSMIC	SF295_COSMIC, SF295_CCLE, SF_295_CELLMINER	SF295_COSMIC, SF_295_CELLMINER	SF295_COSMIC, SF_295_CELLMINER	SF295_CCLE		TRUE
SH4	CCLE	SH-4_COSMIC, SH4_CCLE	SH4_CCLE	SH4_CCLE	SH-4_COSMIC		TRUE
SHP77	CCLE	SHP-77_COSMIC, SHP77_CCLE	SHP77_CCLE	SHP77_CCLE	SHP-77_COSMIC		TRUE
SHSY5Y	CCLE	SHSY5Y_CCLE, SK-N-SH_COSMIC, SKNSH_CCLE	SK-N-SH_COSMIC	SK-N-SH_COSMIC	SHSY5Y_CCLE, SKNSH_CCLE		TRUE
SJRH30	COSMIC	SJRH30_COSMIC, SJRH30_CCLE	SJRH30_COSMIC	SJRH30_COSMIC	SJRH30_CCLE		TRUE
SJRH30	CCLE	SJRH30_COSMIC, SJRH30_CCLE	SJRH30_CCLE	SJRH30_CCLE	SJRH30_COSMIC		TRUE
SKMEL2	CCLE	SK-MEL-2_COSMIC, SKMEL2_CCLE, SK_MEL_2_CELLMINER	SKMEL2_CCLE, SK-MEL-2_COSMIC	SK-MEL-2_COSMIC, SKMEL2_CCLE	SK_MEL_2_CELLMINER		TRUE
SKCO1	CCLE	SK-CO-1_COSMIC, SKCO1_CCLE	SKCO1_CCLE	SKCO1_CCLE	SK-CO-1_COSMIC		TRUE
SKLU1	CCLE	SK-LU-1_COSMIC, SKLU1_CCLE	SKLU1_CCLE	SKLU1_CCLE	SK-LU-1_COSMIC		TRUE
SKMEL24	CCLE	SK-MEL-24_COSMIC, SKMEL24_CCLE	SKMEL24_CCLE	SKMEL24_CCLE	SK-MEL-24_COSMIC		TRUE
SKMEL28	CCLE	SK-MEL-28_COSMIC, SKMEL28_CCLE, SK_MEL_28_CELLMINER	SKMEL28_CCLE	SKMEL28_CCLE	SK-MEL-28_COSMIC, SK_MEL_28_CELLMINER		TRUE
SKMEL3	CCLE	SK-MEL-3_COSMIC, SKMEL3_CCLE	SKMEL3_CCLE	SKMEL3_CCLE	SK-MEL-3_COSMIC		TRUE
SKNAS	CCLE	SK-N-AS_COSMIC, SKNAS_CCLE	SKNAS_CCLE	SKNAS_CCLE	SK-N-AS_COSMIC		TRUE
SKNFI	CCLE	SK-N-FI_COSMIC, SKNFI_CCLE	SKNFI_CCLE	SKNFI_CCLE	SK-N-FI_COSMIC		TRUE
AU565	COSMIC	AU565_COSMIC, AU565_CCLE, SKBR3_CCLE	AU565_COSMIC, AU565_CCLE	AU565_COSMIC, AU565_CCLE	SKBR3_CCLE		TRUE
SKBR3	CCLE	SKBR3_CCLE, AU565_COSMIC, AU565_CCLE	AU565_COSMIC	AU565_COSMIC	SKBR3_CCLE, AU565_CCLE		TRUE
SKES1	COSMIC	SK-ES-1_COSMIC, SKES1_CCLE	SK-ES-1_COSMIC	SK-ES-1_COSMIC	SKES1_CCLE		TRUE
SKMEL2	CELLMINER	SK-MEL-2_COSMIC, SKMEL2_CCLE, SK_MEL_2_CELLMINER	SK_MEL_2_CELLMINER, SK-MEL-2_COSMIC	SK-MEL-2_COSMIC, SK_MEL_2_CELLMINER	SKMEL2_CCLE		TRUE
SKMEL2	COSMIC	SK-MEL-2_COSMIC, SKMEL2_CCLE, SK_MEL_2_CELLMINER	SK-MEL-2_COSMIC, SK_MEL_2_CELLMINER	SK-MEL-2_COSMIC, SK_MEL_2_CELLMINER	SKMEL2_CCLE		TRUE
SKMEL28	CELLMINER	SK-MEL-28_COSMIC, SKMEL28_CCLE, SK_MEL_28_CELLMINER	SK_MEL_28_CELLMINER, SK-MEL-28_COSMIC	SK-MEL-28_COSMIC, SK_MEL_28_CELLMINER	SKMEL28_CCLE		TRUE
SKMEL28	COSMIC	SK-MEL-28_COSMIC, SKMEL28_CCLE, SK_MEL_28_CELLMINER	SK-MEL-28_COSMIC, SK_MEL_28_CELLMINER	SK-MEL-28_COSMIC, SK_MEL_28_CELLMINER	SKMEL28_CCLE		TRUE
SKMEL5	CELLMINER	SK-MEL-5_COSMIC, SKMEL5_CCLE, SK_MEL_5_CELLMINER	SK_MEL_5_CELLMINER, SK-MEL-5_COSMIC	SK-MEL-5_COSMIC, SK_MEL_5_CELLMINER	SKMEL5_CCLE		TRUE
SKMEL5	COSMIC	SK-MEL-5_COSMIC, SKMEL5_CCLE, SK_MEL_5_CELLMINER	SK-MEL-5_COSMIC, SK_MEL_5_CELLMINER	SK-MEL-5_COSMIC, SK_MEL_5_CELLMINER	SKMEL5_CCLE		TRUE
SKMES1	COSMIC	SK-MES-1_COSMIC, SKMES1_CCLE	SK-MES-1_COSMIC	SK-MES-1_COSMIC	SKMES1_CCLE		TRUE
SKNAS	COSMIC	SK-N-AS_COSMIC, SKNAS_CCLE	SK-N-AS_COSMIC	SK-N-AS_COSMIC	SKNAS_CCLE		TRUE
SKNFI	COSMIC	SK-N-FI_COSMIC, SKNFI_CCLE	SK-N-FI_COSMIC	SK-N-FI_COSMIC	SKNFI_CCLE		TRUE
SKNSH	CCLE	SK-N-SH_COSMIC, SKNSH_CCLE, SHSY5Y_CCLE	SK-N-SH_COSMIC	SK-N-SH_COSMIC	SKNSH_CCLE, SHSY5Y_CCLE		TRUE
SKNSH	COSMIC	SK-N-SH_COSMIC, SKNSH_CCLE, SHSY5Y_CCLE	SK-N-SH_COSMIC	SK-N-SH_COSMIC	SKNSH_CCLE, SHSY5Y_CCLE		TRUE
SKOV3	CELLMINER	SK-OV-3_COSMIC, SKOV3_CCLE, SK_OV_3_CELLMINER	SK_OV_3_CELLMINER, SK-OV-3_COSMIC	SK-OV-3_COSMIC, SK_OV_3_CELLMINER	SKOV3_CCLE		TRUE
SKOV3	COSMIC	SK-OV-3_COSMIC, SKOV3_CCLE, SK_OV_3_CELLMINER	SK-OV-3_COSMIC, SK_OV_3_CELLMINER	SK-OV-3_COSMIC, SK_OV_3_CELLMINER	SKOV3_CCLE		TRUE
SNU182	CCLE	SNU-182_COSMIC, SNU182_CCLE	SNU182_CCLE	SNU182_CCLE	SNU-182_COSMIC		TRUE
SNU283	CCLE	SNU-283_COSMIC, SNU283_CCLE	SNU283_CCLE	SNU283_CCLE	SNU-283_COSMIC		TRUE
SNU387	CCLE	SNU-387_COSMIC, SNU387_CCLE	SNU387_CCLE	SNU387_CCLE	SNU-387_COSMIC		TRUE
NCISNU5	COSMIC	NCI-SNU-5_COSMIC, SNU5_CCLE	NCI-SNU-5_COSMIC	NCI-SNU-5_COSMIC	SNU5_CCLE		TRUE
SR786	CCLE	SR786_CCLE, SR_COSMIC, SR_CELLMINER	SR786_CCLE	SR786_CCLE	SR_COSMIC, SR_CELLMINER		TRUE
SR	CELLMINER	SR_COSMIC, SR_CELLMINER, SR786_CCLE	SR_CELLMINER, SR_COSMIC	SR_COSMIC, SR_CELLMINER	SR786_CCLE		TRUE
SR	COSMIC	SR_COSMIC, SR_CELLMINER, SR786_CCLE	SR_COSMIC, SR_CELLMINER	SR_COSMIC, SR_CELLMINER	SR786_CCLE		TRUE
ST486	CCLE	ST486_COSMIC, ST486_CCLE	ST486_CCLE	ST486_CCLE	ST486_COSMIC		TRUE
SUDHL1	CCLE	SU-DHL-1_COSMIC, SUDHL1_CCLE	SUDHL1_CCLE	SUDHL1_CCLE	SU-DHL-1_COSMIC		TRUE
SUDHL4	CCLE	SU-DHL-4_COSMIC, SUDHL4_CCLE	SUDHL4_CCLE	SUDHL4_CCLE	SU-DHL-4_COSMIC		TRUE
SUDHL8	CCLE	SU-DHL-8_COSMIC, SUDHL8_CCLE	SUDHL8_CCLE	SUDHL8_CCLE	SU-DHL-8_COSMIC		TRUE
SU8686	COSMIC	SU8686_COSMIC, SU8686_CCLE	SU8686_COSMIC	SU8686_COSMIC	SU8686_CCLE		TRUE
SU8686	CCLE	SU8686_COSMIC, SU8686_CCLE	SU8686_CCLE	SU8686_CCLE	SU8686_COSMIC		TRUE
SUPB15	CCLE	SUP-B15_COSMIC, SUPB15_CCLE	SUPB15_CCLE	SUPB15_CCLE	SUP-B15_COSMIC		TRUE
SUPHD1	CCLE	SUP-HD1_COSMIC, SUPHD1_CCLE	SUPHD1_CCLE	SUPHD1_CCLE	SUP-HD1_COSMIC		TRUE
SUPB15	COSMIC	SUP-B15_COSMIC, SUPB15_CCLE	SUP-B15_COSMIC	SUP-B15_COSMIC	SUPB15_CCLE		TRUE
SUPM2	COSMIC	SUP-M2_COSMIC, SUPM2_CCLE	SUP-M2_COSMIC	SUP-M2_COSMIC	SUPM2_CCLE		TRUE
SW620	CCLE	SW620_COSMIC, SW620_CCLE, SW_620_CELLMINER, SW480_CCLE	SW620_CCLE, SW620_COSMIC	SW620_COSMIC, SW620_CCLE	SW_620_CELLMINER, SW480_CCLE		TRUE
SW1088	CCLE	SW1088_COSMIC, SW1088_CCLE	SW1088_CCLE	SW1088_CCLE	SW1088_COSMIC		TRUE
SW1116	COSMIC	SW1116_COSMIC, SW1116_CCLE	SW1116_COSMIC	SW1116_COSMIC	SW1116_CCLE		TRUE
SW1116	CCLE	SW1116_COSMIC, SW1116_CCLE	SW1116_CCLE	SW1116_CCLE	SW1116_COSMIC		TRUE
SW1417	COSMIC	SW1417_COSMIC, SW1417_CCLE	SW1417_COSMIC	SW1417_COSMIC	SW1417_CCLE		TRUE
SW1417	CCLE	SW1417_COSMIC, SW1417_CCLE	SW1417_CCLE	SW1417_CCLE	SW1417_COSMIC		TRUE
SW1783	CCLE	SW1783_COSMIC, SW1783_CCLE	SW1783_CCLE	SW1783_CCLE	SW1783_COSMIC		TRUE
SW1990	COSMIC	SW1990_COSMIC, SW1990_CCLE	SW1990_COSMIC	SW1990_COSMIC	SW1990_CCLE		TRUE
SW1990	CCLE	SW1990_COSMIC, SW1990_CCLE	SW1990_CCLE	SW1990_CCLE	SW1990_COSMIC		TRUE
SW579	CCLE	SW579_CCLE, CGTH-W-1_COSMIC, CGTHW1_CCLE			SW579_CCLE, CGTH-W-1_COSMIC, CGTHW1_CCLE		FALSE
SW480	CCLE	SW480_CCLE, SW620_COSMIC, SW620_CCLE, SW_620_CELLMINER	SW480_CCLE, SW620_COSMIC	SW480_CCLE, SW620_COSMIC	SW620_CCLE, SW_620_CELLMINER		TRUE
SW620	CELLMINER	SW620_COSMIC, SW620_CCLE, SW_620_CELLMINER, SW480_CCLE	SW_620_CELLMINER, SW620_COSMIC	SW620_COSMIC, SW_620_CELLMINER	SW620_CCLE, SW480_CCLE		TRUE
SW620	COSMIC	SW620_COSMIC, SW620_CCLE, SW_620_CELLMINER, SW480_CCLE	SW620_COSMIC, SW_620_CELLMINER	SW620_COSMIC, SW_620_CELLMINER	SW620_CCLE, SW480_CCLE		TRUE
SW837	CCLE	SW837_COSMIC, SW837_CCLE	SW837_CCLE	SW837_CCLE	SW837_COSMIC		TRUE
SW948	CCLE	SW948_COSMIC, SW948_CCLE	SW948_CCLE	SW948_CCLE	SW948_COSMIC		TRUE
T47D	CELLMINER	T47D_COSMIC, T47D_CCLE, T47D_CELLMINER	T47D_CELLMINER, T47D_COSMIC	T47D_COSMIC, T47D_CELLMINER	T47D_CCLE		TRUE
T47D	COSMIC	T47D_COSMIC, T47D_CCLE, T47D_CELLMINER	T47D_COSMIC, T47D_CELLMINER	T47D_COSMIC, T47D_CELLMINER	T47D_CCLE		TRUE
T47D	CCLE	T47D_COSMIC, T47D_CCLE, T47D_CELLMINER	T47D_CCLE, T47D_CELLMINER	T47D_CCLE, T47D_CELLMINER	T47D_COSMIC		TRUE
T84	COSMIC	T84_COSMIC, T84_CCLE	T84_COSMIC	T84_COSMIC	T84_CCLE		TRUE
T84	CCLE	T84_COSMIC, T84_CCLE	T84_CCLE	T84_CCLE	T84_COSMIC		TRUE
TE11	CCLE	TE-11_COSMIC, TE11_CCLE	TE11_CCLE	TE11_CCLE	TE-11_COSMIC		TRUE
TE4	CCLE	TE-4_COSMIC, TE4_CCLE	TE4_CCLE	TE4_CCLE	TE-4_COSMIC		TRUE
TE5	COSMIC	TE-5_COSMIC, TE5_CCLE	TE-5_COSMIC	TE-5_COSMIC	TE5_CCLE		TRUE
TE8	COSMIC	TE-8_COSMIC, TE8_CCLE	TE-8_COSMIC	TE-8_COSMIC	TE8_CCLE		TRUE
TT2609C02	CCLE	TT2609-C02_COSMIC, TT2609C02_CCLE	TT2609C02_CCLE	TT2609C02_CCLE	TT2609-C02_COSMIC		TRUE
U138MG	CCLE	U138MG_CCLE, U-118-MG_COSMIC	U138MG_CCLE	U138MG_CCLE	U-118-MG_COSMIC		TRUE
U2OS	CCLE	U-2-OS_COSMIC, U2OS_CCLE	U2OS_CCLE	U2OS_CCLE	U-2-OS_COSMIC		TRUE
U266B1	CCLE	U266B1_CCLE, U-266_COSMIC	U266B1_CCLE	U266B1_CCLE	U-266_COSMIC		TRUE
U118MG	COSMIC	U-118-MG_COSMIC, U138MG_CCLE	U-118-MG_COSMIC	U-118-MG_COSMIC	U138MG_CCLE		TRUE
SNB19	CELLMINER	SNB_19_CELLMINER, U251_COSMIC, U251_CELLMINER	SNB_19_CELLMINER, U251_COSMIC	SNB_19_CELLMINER, U251_COSMIC	U251_CELLMINER		TRUE
HOP92	CELLMINER	HOP-92_COSMIC, HOP_92_CELLMINER, U251_COSMIC, U251_CELLMINER	HOP-92_COSMIC, HOP_92_CELLMINER	HOP-92_COSMIC, HOP_92_CELLMINER	U251_COSMIC, U251_CELLMINER		TRUE
HOP92	COSMIC	HOP-92_COSMIC, HOP_92_CELLMINER, U251_COSMIC, U251_CELLMINER	HOP-92_COSMIC, HOP_92_CELLMINER	HOP-92_COSMIC, HOP_92_CELLMINER	U251_COSMIC, U251_CELLMINER		TRUE
U266	COSMIC	U-266_COSMIC, U266B1_CCLE	U-266_COSMIC	U-266_COSMIC	U266B1_CCLE		TRUE
U87MG	COSMIC	U-87-MG_COSMIC, U87MG_CCLE	U-87-MG_COSMIC	U-87-MG_COSMIC	U87MG_CCLE		TRUE
TUR	COSMIC	TUR_COSMIC, U937_CCLE	TUR_COSMIC	TUR_COSMIC	U937_CCLE		TRUE
UACC257	CCLE	UACC-257_COSMIC, UACC257_CCLE, UACC_257_CELLMINER	UACC257_CCLE, UACC-257_COSMIC	UACC-257_COSMIC, UACC257_CCLE	UACC_257_CELLMINER		TRUE
UACC62	CCLE	UACC-62_COSMIC, UACC62_CCLE, UACC_62_CELLMINER	UACC62_CCLE	UACC62_CCLE	UACC-62_COSMIC, UACC_62_CELLMINER		TRUE
UACC812	CCLE	UACC-812_COSMIC, UACC812_CCLE	UACC812_CCLE	UACC812_CCLE	UACC-812_COSMIC		TRUE
UACC257	CELLMINER	UACC-257_COSMIC, UACC257_CCLE, UACC_257_CELLMINER	UACC_257_CELLMINER, UACC-257_COSMIC	UACC-257_COSMIC, UACC_257_CELLMINER	UACC257_CCLE		TRUE
UACC257	COSMIC	UACC-257_COSMIC, UACC257_CCLE, UACC_257_CELLMINER	UACC-257_COSMIC, UACC_257_CELLMINER	UACC-257_COSMIC, UACC_257_CELLMINER	UACC257_CCLE		TRUE
UACC62	CELLMINER	UACC-62_COSMIC, UACC62_CCLE, UACC_62_CELLMINER	UACC_62_CELLMINER, UACC-62_COSMIC	UACC-62_COSMIC, UACC_62_CELLMINER	UACC62_CCLE		TRUE
UACC62	COSMIC	UACC-62_COSMIC, UACC62_CCLE, UACC_62_CELLMINER	UACC-62_COSMIC, UACC_62_CELLMINER	UACC-62_COSMIC, UACC_62_CELLMINER	UACC62_CCLE		TRUE
VCAP	COSMIC	VCAP_COSMIC, VCAP_CCLE	VCAP_COSMIC	VCAP_COSMIC	VCAP_CCLE		TRUE
VCAP	CCLE	VCAP_COSMIC, VCAP_CCLE	VCAP_CCLE	VCAP_CCLE	VCAP_COSMIC		TRUE
VMRCLCD	CCLE	VMRC-LCD_COSMIC, VMRCLCD_CCLE	VMRCLCD_CCLE	VMRCLCD_CCLE	VMRC-LCD_COSMIC		TRUE
WM115	CCLE	WM-115_COSMIC, WM115_CCLE, WM2664_CCLE			WM-115_COSMIC, WM115_CCLE, WM2664_CCLE		FALSE
WM115	COSMIC	WM-115_COSMIC, WM115_CCLE, WM2664_CCLE	WM-115_COSMIC	WM-115_COSMIC	WM115_CCLE, WM2664_CCLE		TRUE
WM2664	CCLE	WM2664_CCLE, WM-115_COSMIC, WM115_CCLE			WM2664_CCLE, WM-115_COSMIC, WM115_CCLE		FALSE
WM793	CCLE	WM793_CCLE, WM793B_COSMIC	WM793_CCLE	WM793_CCLE	WM793B_COSMIC		TRUE
YH13	CCLE	YH-13_COSMIC, YH13_CCLE	YH13_CCLE	YH13_CCLE	YH-13_COSMIC		TRUE
YH13	COSMIC	YH-13_COSMIC, YH13_CCLE	YH-13_COSMIC	YH-13_COSMIC	YH13_CCLE		TRUE
YKG1	CCLE	YKG-1_COSMIC, YKG1_CCLE	YKG1_CCLE	YKG1_CCLE	YKG-1_COSMIC		TRUE
ZR751	CCLE	ZR751_CCLE, YMB-1-E_COSMIC	ZR751_CCLE	ZR751_CCLE	YMB-1-E_COSMIC		TRUE
YMB1E	COSMIC	YMB-1-E_COSMIC, ZR751_CCLE	YMB-1-E_COSMIC	YMB-1-E_COSMIC	ZR751_CCLE		TRUE
201T	COSMIC	201T_COSMIC	201T_COSMIC	201T_COSMIC			TRUE
22RV1	CCLE	22RV1_COSMIC, 22RV1_CCLE	22RV1_CCLE, 22RV1_COSMIC	22RV1_COSMIC, 22RV1_CCLE			TRUE
22RV1	COSMIC	22RV1_COSMIC, 22RV1_CCLE	22RV1_COSMIC, 22RV1_CCLE	22RV1_COSMIC, 22RV1_CCLE			TRUE
2313287	CCLE	23132-87_COSMIC, 2313287_CCLE	2313287_CCLE, 23132-87_COSMIC	23132-87_COSMIC, 2313287_CCLE			TRUE
2313287	COSMIC	23132-87_COSMIC, 2313287_CCLE	23132-87_COSMIC, 2313287_CCLE	23132-87_COSMIC, 2313287_CCLE			TRUE
451LU	COSMIC	451LU_COSMIC	451LU_COSMIC	451LU_COSMIC			TRUE
5637	CCLE	5637_COSMIC, 5637_CCLE	5637_CCLE, 5637_COSMIC	5637_COSMIC, 5637_CCLE			TRUE
5637	COSMIC	5637_COSMIC, 5637_CCLE	5637_COSMIC, 5637_CCLE	5637_COSMIC, 5637_CCLE			TRUE
59M	CCLE	59M_CCLE	59M_CCLE	59M_CCLE			TRUE
639V	CCLE	639-V_COSMIC, 639V_CCLE	639V_CCLE, 639-V_COSMIC	639-V_COSMIC, 639V_CCLE			TRUE
639V	COSMIC	639-V_COSMIC, 639V_CCLE	639-V_COSMIC, 639V_CCLE	639-V_COSMIC, 639V_CCLE			TRUE
647V	CCLE	647-V_COSMIC, 647V_CCLE	647V_CCLE, 647-V_COSMIC	647-V_COSMIC, 647V_CCLE			TRUE
647V	COSMIC	647-V_COSMIC, 647V_CCLE	647-V_COSMIC, 647V_CCLE	647-V_COSMIC, 647V_CCLE			TRUE
786O	CCLE	786O_CCLE, 786-0_COSMIC, 786_0_CELLMINER	786O_CCLE, 786_0_CELLMINER, 786-0_COSMIC	786O_CCLE, 786-0_COSMIC, 786_0_CELLMINER			TRUE
8305C	CCLE	8305C_COSMIC, 8305C_CCLE	8305C_CCLE, 8305C_COSMIC	8305C_COSMIC, 8305C_CCLE			TRUE
8305C	COSMIC	8305C_COSMIC, 8305C_CCLE	8305C_COSMIC, 8305C_CCLE	8305C_COSMIC, 8305C_CCLE			TRUE
8505C	COSMIC	8505C_COSMIC, 8505C_CCLE	8505C_COSMIC, 8505C_CCLE	8505C_COSMIC, 8505C_CCLE			TRUE
A101D	COSMIC	A101D_COSMIC, A101D_CCLE	A101D_COSMIC, A101D_CCLE	A101D_COSMIC, A101D_CCLE			TRUE
A172	COSMIC	A172_COSMIC, A172_CCLE	A172_COSMIC, A172_CCLE	A172_COSMIC, A172_CCLE			TRUE
A204	COSMIC	A204_COSMIC, A204_CCLE	A204_COSMIC, A204_CCLE	A204_COSMIC, A204_CCLE			TRUE
A2058	CCLE	A2058_COSMIC, A2058_CCLE	A2058_CCLE, A2058_COSMIC	A2058_COSMIC, A2058_CCLE			TRUE
A2058	COSMIC	A2058_COSMIC, A2058_CCLE	A2058_COSMIC, A2058_CCLE	A2058_COSMIC, A2058_CCLE			TRUE
A253	COSMIC	A253_COSMIC, A253_CCLE	A253_COSMIC, A253_CCLE	A253_COSMIC, A253_CCLE			TRUE
A375	CCLE	A375_COSMIC, A375_CCLE	A375_CCLE, A375_COSMIC	A375_COSMIC, A375_CCLE			TRUE
A375	COSMIC	A375_COSMIC, A375_CCLE	A375_COSMIC, A375_CCLE	A375_COSMIC, A375_CCLE			TRUE
A388	COSMIC	A388_COSMIC	A388_COSMIC	A388_COSMIC			TRUE
A3KAW	CCLE	A3-KAW_COSMIC, A3KAW_CCLE	A3KAW_CCLE, A3-KAW_COSMIC	A3-KAW_COSMIC, A3KAW_CCLE			TRUE
A3KAW	COSMIC	A3-KAW_COSMIC, A3KAW_CCLE	A3-KAW_COSMIC, A3KAW_CCLE	A3-KAW_COSMIC, A3KAW_CCLE			TRUE
A427	COSMIC	A427_COSMIC	A427_COSMIC	A427_COSMIC			TRUE
A431	COSMIC	A431_COSMIC	A431_COSMIC	A431_COSMIC			TRUE
A4FUK	CCLE	A4-FUK_COSMIC, A4FUK_CCLE	A4FUK_CCLE, A4-FUK_COSMIC	A4-FUK_COSMIC, A4FUK_CCLE			TRUE
A549	CCLE	A549_COSMIC, A549_CCLE, A549_CELLMINER	A549_CCLE, A549_COSMIC, A549_CELLMINER	A549_COSMIC, A549_CCLE, A549_CELLMINER			TRUE
A704	CCLE	A704_COSMIC, A704_CCLE	A704_CCLE, A704_COSMIC	A704_COSMIC, A704_CCLE			TRUE
ABC1	CCLE	ABC-1_COSMIC, ABC1_CCLE	ABC1_CCLE, ABC-1_COSMIC	ABC-1_COSMIC, ABC1_CCLE			TRUE
ABC1	COSMIC	ABC-1_COSMIC, ABC1_CCLE	ABC-1_COSMIC, ABC1_CCLE	ABC-1_COSMIC, ABC1_CCLE			TRUE
ACCMESO1	CCLE	ACCMESO1_CCLE	ACCMESO1_CCLE	ACCMESO1_CCLE			TRUE
ACCS	CCLE	ACCS_CCLE, T-24_COSMIC	ACCS_CCLE, T-24_COSMIC	ACCS_CCLE, T-24_COSMIC			TRUE
ACN	COSMIC	ACN_COSMIC	ACN_COSMIC	ACN_COSMIC			TRUE
AGS	COSMIC	AGS_COSMIC, AGS_CCLE	AGS_COSMIC, AGS_CCLE	AGS_COSMIC, AGS_CCLE			TRUE
ALEXANDERCELLS	CCLE	ALEXANDERCELLS_CCLE	ALEXANDERCELLS_CCLE	ALEXANDERCELLS_CCLE			TRUE
ALLPO	COSMIC	ALL-PO_COSMIC	ALL-PO_COSMIC	ALL-PO_COSMIC			TRUE
ALLSIL	COSMIC	ALL-SIL_COSMIC, ALLSIL_CCLE	ALL-SIL_COSMIC, ALLSIL_CCLE	ALL-SIL_COSMIC, ALLSIL_CCLE			TRUE
AM38	COSMIC	AM-38_COSMIC, AM38_CCLE	AM-38_COSMIC, AM38_CCLE	AM-38_COSMIC, AM38_CCLE			TRUE
AML193	CCLE	AML193_CCLE	AML193_CCLE	AML193_CCLE			TRUE
AMO1	CCLE	AMO-1_COSMIC, AMO1_CCLE	AMO1_CCLE, AMO-1_COSMIC	AMO-1_COSMIC, AMO1_CCLE			TRUE
AMO1	COSMIC	AMO-1_COSMIC, AMO1_CCLE	AMO-1_COSMIC, AMO1_CCLE	AMO-1_COSMIC, AMO1_CCLE			TRUE
AN3CA	CCLE	AN3-CA_COSMIC, AN3CA_CCLE	AN3CA_CCLE, AN3-CA_COSMIC	AN3-CA_COSMIC, AN3CA_CCLE			TRUE
AN3CA	COSMIC	AN3-CA_COSMIC, AN3CA_CCLE	AN3-CA_COSMIC, AN3CA_CCLE	AN3-CA_COSMIC, AN3CA_CCLE			TRUE
ARH77	COSMIC	ARH-77_COSMIC	ARH-77_COSMIC	ARH-77_COSMIC			TRUE
ASH3	COSMIC	ASH-3_COSMIC	ASH-3_COSMIC	ASH-3_COSMIC			TRUE
ASPC1	CCLE	ASPC-1_COSMIC, ASPC1_CCLE	ASPC1_CCLE, ASPC-1_COSMIC	ASPC-1_COSMIC, ASPC1_CCLE			TRUE
ASPC1	COSMIC	ASPC-1_COSMIC, ASPC1_CCLE	ASPC-1_COSMIC, ASPC1_CCLE	ASPC-1_COSMIC, ASPC1_CCLE			TRUE
ATN1	COSMIC	ATN-1_COSMIC	ATN-1_COSMIC	ATN-1_COSMIC			TRUE
BALL1	COSMIC	BALL-1_COSMIC	BALL-1_COSMIC	BALL-1_COSMIC			TRUE
BB30HNC	COSMIC	BB30-HNC_COSMIC	BB30-HNC_COSMIC	BB30-HNC_COSMIC			TRUE
BB49HNC	COSMIC	BB49-HNC_COSMIC	BB49-HNC_COSMIC	BB49-HNC_COSMIC			TRUE
BB65RCC	COSMIC	BB65-RCC_COSMIC	BB65-RCC_COSMIC	BB65-RCC_COSMIC			TRUE
BC1	COSMIC	BC-1_COSMIC	BC-1_COSMIC	BC-1_COSMIC			TRUE
BC3	COSMIC	BC-3_COSMIC	BC-3_COSMIC	BC-3_COSMIC			TRUE
BCP1	CCLE	BCP1_CCLE	BCP1_CCLE	BCP1_CCLE			TRUE
BCPAP	COSMIC	BCPAP_COSMIC, BCPAP_CCLE	BCPAP_COSMIC, BCPAP_CCLE	BCPAP_COSMIC, BCPAP_CCLE			TRUE
BDCM	CCLE	BDCM_CCLE	BDCM_CCLE	BDCM_CCLE			TRUE
BE13	COSMIC	BE-13_COSMIC, PEER_CCLE	BE-13_COSMIC, PEER_CCLE	BE-13_COSMIC, PEER_CCLE			TRUE
BE2M17	COSMIC	BE2-M17_COSMIC	BE2-M17_COSMIC	BE2-M17_COSMIC			TRUE
BECKER	CCLE	BECKER_COSMIC, BECKER_CCLE	BECKER_CCLE, BECKER_COSMIC	BECKER_COSMIC, BECKER_CCLE			TRUE
BECKER	COSMIC	BECKER_COSMIC, BECKER_CCLE	BECKER_COSMIC, BECKER_CCLE	BECKER_COSMIC, BECKER_CCLE			TRUE
BEN	CCLE	BEN_COSMIC, BEN_CCLE	BEN_CCLE, BEN_COSMIC	BEN_COSMIC, BEN_CCLE			TRUE
BEN	COSMIC	BEN_COSMIC, BEN_CCLE	BEN_COSMIC, BEN_CCLE	BEN_COSMIC, BEN_CCLE			TRUE
BFTC905	CCLE	BFTC-905_COSMIC, BFTC905_CCLE	BFTC905_CCLE, BFTC-905_COSMIC	BFTC-905_COSMIC, BFTC905_CCLE			TRUE
BFTC905	COSMIC	BFTC-905_COSMIC, BFTC905_CCLE	BFTC-905_COSMIC, BFTC905_CCLE	BFTC-905_COSMIC, BFTC905_CCLE			TRUE
BHT101	COSMIC	BHT-101_COSMIC	BHT-101_COSMIC	BHT-101_COSMIC			TRUE
BHY	CCLE	BHY_COSMIC, BHY_CCLE	BHY_CCLE, BHY_COSMIC	BHY_COSMIC, BHY_CCLE			TRUE
BHY	COSMIC	BHY_COSMIC, BHY_CCLE	BHY_COSMIC, BHY_CCLE	BHY_COSMIC, BHY_CCLE			TRUE
BICR10	COSMIC	BICR10_COSMIC	BICR10_COSMIC	BICR10_COSMIC			TRUE
BICR16	CCLE	BICR16_CCLE	BICR16_CCLE	BICR16_CCLE			TRUE
BICR18	CCLE	BICR18_CCLE	BICR18_CCLE, DAUDI_COSMIC	BICR18_CCLE		DAUDI_COSMIC	TRUE
BICR22	COSMIC	BICR22_COSMIC	BICR22_COSMIC	BICR22_COSMIC			TRUE
BICR31	COSMIC	BICR31_COSMIC, BICR31_CCLE	BICR31_COSMIC, BICR31_CCLE	BICR31_COSMIC, BICR31_CCLE			TRUE
BICR56	CCLE	BICR56_CCLE	BICR56_CCLE	BICR56_CCLE			TRUE
BICR6	CCLE	BICR6_CCLE	BICR6_CCLE	BICR6_CCLE			TRUE
BICR78	COSMIC	BICR78_COSMIC	BICR78_COSMIC	BICR78_COSMIC			TRUE
BL41	CCLE	BL-41_COSMIC, BL41_CCLE	BL41_CCLE, BL-41_COSMIC	BL-41_COSMIC, BL41_CCLE			TRUE
BL41	COSMIC	BL-41_COSMIC, BL41_CCLE	BL-41_COSMIC, BL41_CCLE	BL-41_COSMIC, BL41_CCLE			TRUE
BL70	COSMIC	BL-70_COSMIC, BL70_CCLE	BL-70_COSMIC, BL70_CCLE	BL-70_COSMIC, BL70_CCLE			TRUE
BONNA12	COSMIC	BONNA-12_COSMIC	BONNA-12_COSMIC	BONNA-12_COSMIC			TRUE
BPH1	COSMIC	BPH-1_COSMIC	BPH-1_COSMIC	BPH-1_COSMIC			TRUE
BT20	COSMIC	BT-20_COSMIC, BT20_CCLE	BT-20_COSMIC, BT20_CCLE	BT-20_COSMIC, BT20_CCLE			TRUE
BT474	CCLE	BT-474_COSMIC, BT474_CCLE	BT474_CCLE, BT-474_COSMIC	BT-474_COSMIC, BT474_CCLE			TRUE
BT474	COSMIC	BT-474_COSMIC, BT474_CCLE	BT-474_COSMIC, BT474_CCLE	BT-474_COSMIC, BT474_CCLE			TRUE
BT483	CCLE	BT-483_COSMIC, BT483_CCLE	BT483_CCLE, BT-483_COSMIC	BT-483_COSMIC, BT483_CCLE			TRUE
BT483	COSMIC	BT-483_COSMIC, BT483_CCLE	BT-483_COSMIC, BT483_CCLE	BT-483_COSMIC, BT483_CCLE			TRUE
BV173	CCLE	BV-173_COSMIC, BV173_CCLE	BV173_CCLE, BV-173_COSMIC	BV-173_COSMIC, BV173_CCLE			TRUE
BXPC3	CCLE	BXPC-3_COSMIC, BXPC3_CCLE	BXPC3_CCLE, BXPC-3_COSMIC	BXPC-3_COSMIC, BXPC3_CCLE			TRUE
BXPC3	COSMIC	BXPC-3_COSMIC, BXPC3_CCLE	BXPC-3_COSMIC, BXPC3_CCLE	BXPC-3_COSMIC, BXPC3_CCLE			TRUE
C2BBE1	CCLE	C2BBE1_COSMIC, C2BBE1_CCLE	C2BBE1_CCLE, C2BBE1_COSMIC	C2BBE1_COSMIC, C2BBE1_CCLE			TRUE
C2BBE1	COSMIC	C2BBE1_COSMIC, C2BBE1_CCLE	C2BBE1_COSMIC, C2BBE1_CCLE	C2BBE1_COSMIC, C2BBE1_CCLE			TRUE
C32	CCLE	C32_COSMIC, C32_CCLE	C32_CCLE, C32_COSMIC	C32_COSMIC, C32_CCLE			TRUE
C32	COSMIC	C32_COSMIC, C32_CCLE	C32_COSMIC, C32_CCLE	C32_COSMIC, C32_CCLE			TRUE
C33A	COSMIC	C-33-A_COSMIC	C-33-A_COSMIC	C-33-A_COSMIC			TRUE
C4I	COSMIC	C-4-I_COSMIC	C-4-I_COSMIC	C-4-I_COSMIC			TRUE
CA46	CCLE	CA46_COSMIC, CA46_CCLE	CA46_CCLE, CA46_COSMIC	CA46_COSMIC, CA46_CCLE			TRUE
CA46	COSMIC	CA46_COSMIC, CA46_CCLE	CA46_COSMIC, CA46_CCLE	CA46_COSMIC, CA46_CCLE			TRUE
CA922	COSMIC	CA9-22_COSMIC	CA9-22_COSMIC	CA9-22_COSMIC			TRUE
CADOES1	COSMIC	CADO-ES1_COSMIC, CADOES1_CCLE	CADO-ES1_COSMIC, CADOES1_CCLE	CADO-ES1_COSMIC, CADOES1_CCLE			TRUE
CAKI2	CCLE	CAKI2_CCLE	CAKI2_CCLE	CAKI2_CCLE			TRUE
CAL120	COSMIC	CAL-120_COSMIC, CAL120_CCLE	CAL-120_COSMIC, CAL120_CCLE	CAL-120_COSMIC, CAL120_CCLE			TRUE
CAL148	CCLE	CAL-148_COSMIC, CAL148_CCLE	CAL148_CCLE, CAL-148_COSMIC	CAL-148_COSMIC, CAL148_CCLE			TRUE
CAL148	COSMIC	CAL-148_COSMIC, CAL148_CCLE	CAL-148_COSMIC, CAL148_CCLE	CAL-148_COSMIC, CAL148_CCLE			TRUE
CAL29	CCLE	CAL-29_COSMIC, CAL29_CCLE	CAL29_CCLE, CAL-29_COSMIC	CAL-29_COSMIC, CAL29_CCLE			TRUE
CAL29	COSMIC	CAL-29_COSMIC, CAL29_CCLE	CAL-29_COSMIC, CAL29_CCLE	CAL-29_COSMIC, CAL29_CCLE			TRUE
CAL33	COSMIC	CAL-33_COSMIC, CAL33_CCLE	CAL-33_COSMIC, CAL33_CCLE	CAL-33_COSMIC, CAL33_CCLE			TRUE
CAL39	COSMIC	CAL-39_COSMIC	CAL-39_COSMIC	CAL-39_COSMIC			TRUE
CAL51	CCLE	CAL-51_COSMIC, CAL51_CCLE	CAL51_CCLE, CAL-51_COSMIC	CAL-51_COSMIC, CAL51_CCLE			TRUE
CAL51	COSMIC	CAL-51_COSMIC, CAL51_CCLE	CAL-51_COSMIC, CAL51_CCLE	CAL-51_COSMIC, CAL51_CCLE			TRUE
CAL62	CCLE	CAL-62_COSMIC, CAL62_CCLE	CAL62_CCLE, CAL-62_COSMIC	CAL-62_COSMIC, CAL62_CCLE			TRUE
CAL72	COSMIC	CAL-72_COSMIC	CAL-72_COSMIC	CAL-72_COSMIC			TRUE
CAL851	COSMIC	CAL-85-1_COSMIC, CAL851_CCLE	CAL-85-1_COSMIC, CAL851_CCLE	CAL-85-1_COSMIC, CAL851_CCLE			TRUE
CALU1	CCLE	CALU1_CCLE	CALU1_CCLE	CALU1_CCLE			TRUE
CALU3	COSMIC	CALU-3_COSMIC, CALU3_CCLE	CALU-3_COSMIC, CALU3_CCLE	CALU-3_COSMIC, CALU3_CCLE			TRUE
CALU6	CCLE	CALU-6_COSMIC, CALU6_CCLE	CALU6_CCLE, CALU-6_COSMIC	CALU-6_COSMIC, CALU6_CCLE			TRUE
CAMA1	CCLE	CAMA-1_COSMIC, CAMA1_CCLE	CAMA1_CCLE, CAMA-1_COSMIC	CAMA-1_COSMIC, CAMA1_CCLE			TRUE
CAMA1	COSMIC	CAMA-1_COSMIC, CAMA1_CCLE	CAMA-1_COSMIC, CAMA1_CCLE	CAMA-1_COSMIC, CAMA1_CCLE			TRUE
CAOV3	COSMIC	CAOV-3_COSMIC, CAOV3_CCLE	CAOV-3_COSMIC, CAOV3_CCLE	CAOV-3_COSMIC, CAOV3_CCLE			TRUE
CAOV4	CCLE	CAOV-4_COSMIC, CAOV4_CCLE	CAOV4_CCLE, CAOV-4_COSMIC	CAOV-4_COSMIC, CAOV4_CCLE			TRUE
CAOV4	COSMIC	CAOV-4_COSMIC, CAOV4_CCLE	CAOV-4_COSMIC, CAOV4_CCLE	CAOV-4_COSMIC, CAOV4_CCLE			TRUE
CAPAN1	COSMIC	CAPAN-1_COSMIC, CAPAN1_CCLE	CAPAN-1_COSMIC, CAPAN1_CCLE	CAPAN-1_COSMIC, CAPAN1_CCLE			TRUE
CAPAN2	COSMIC	CAPAN-2_COSMIC, CAPAN2_CCLE	CAPAN-2_COSMIC, CAPAN2_CCLE	CAPAN-2_COSMIC, CAPAN2_CCLE			TRUE
CAR1	COSMIC	CAR-1_COSMIC	CAR-1_COSMIC	CAR-1_COSMIC			TRUE
CAS1	COSMIC	CAS-1_COSMIC, CAS1_CCLE	CAS-1_COSMIC, CAS1_CCLE	CAS-1_COSMIC, CAS1_CCLE			TRUE
CASKI	COSMIC	CA-SKI_COSMIC	CA-SKI_COSMIC	CA-SKI_COSMIC			TRUE
CCK81	CCLE	CCK-81_COSMIC, CCK81_CCLE	CCK81_CCLE, CCK-81_COSMIC	CCK-81_COSMIC, CCK81_CCLE			TRUE
CCK81	COSMIC	CCK-81_COSMIC, CCK81_CCLE	CCK-81_COSMIC, CCK81_CCLE	CCK-81_COSMIC, CCK81_CCLE			TRUE
CCRFCEM	CELLMINER	CCRF-CEM_COSMIC, CCRF_CEM_CELLMINER	CCRF_CEM_CELLMINER, CCRF-CEM_COSMIC	CCRF-CEM_COSMIC, CCRF_CEM_CELLMINER			TRUE
CCRFCEM	COSMIC	CCRF-CEM_COSMIC, CCRF_CEM_CELLMINER	CCRF-CEM_COSMIC, CCRF_CEM_CELLMINER	CCRF-CEM_COSMIC, CCRF_CEM_CELLMINER			TRUE
CESS	COSMIC	CESS_COSMIC	CESS_COSMIC	CESS_COSMIC			TRUE
CHAGOK1	CCLE	CHAGO-K-1_COSMIC, CHAGOK1_CCLE	CHAGOK1_CCLE, CHAGO-K-1_COSMIC	CHAGO-K-1_COSMIC, CHAGOK1_CCLE			TRUE
CHAGOK1	COSMIC	CHAGO-K-1_COSMIC, CHAGOK1_CCLE	CHAGO-K-1_COSMIC, CHAGOK1_CCLE	CHAGO-K-1_COSMIC, CHAGOK1_CCLE			TRUE
CHP126	COSMIC	CHP-126_COSMIC	CHP-126_COSMIC	CHP-126_COSMIC			TRUE
CHP134	COSMIC	CHP-134_COSMIC	CHP-134_COSMIC	CHP-134_COSMIC			TRUE
CHP212	COSMIC	CHP-212_COSMIC, CHP212_CCLE	CHP-212_COSMIC, CHP212_CCLE	CHP-212_COSMIC, CHP212_CCLE			TRUE
CHSA0011	COSMIC	CHSA0011_COSMIC	CHSA0011_COSMIC	CHSA0011_COSMIC			TRUE
CHSA0108	COSMIC	CHSA0108_COSMIC	CHSA0108_COSMIC	CHSA0108_COSMIC			TRUE
CHSA8926	COSMIC	CHSA8926_COSMIC	CHSA8926_COSMIC	CHSA8926_COSMIC			TRUE
CI1	CCLE	CI1_CCLE	CI1_CCLE	CI1_CCLE			TRUE
CJM	CCLE	CJM_CCLE	CJM_CCLE	CJM_CCLE			TRUE
CL11	CCLE	CL-11_COSMIC, CL11_CCLE	CL11_CCLE, CL-11_COSMIC	CL-11_COSMIC, CL11_CCLE			TRUE
CL11	COSMIC	CL-11_COSMIC, CL11_CCLE	CL-11_COSMIC, CL11_CCLE	CL-11_COSMIC, CL11_CCLE			TRUE
CL14	CCLE	CL14_CCLE	CL14_CCLE	CL14_CCLE			TRUE
CL34	CCLE	CL-34_COSMIC, CL34_CCLE	CL34_CCLE, CL-34_COSMIC	CL-34_COSMIC, CL34_CCLE			TRUE
CL34	COSMIC	CL-34_COSMIC, CL34_CCLE	CL-34_COSMIC, CL34_CCLE	CL-34_COSMIC, CL34_CCLE			TRUE
CL40	CCLE	CL-40_COSMIC, CL40_CCLE	CL40_CCLE, CL-40_COSMIC	CL-40_COSMIC, CL40_CCLE			TRUE
CL40	COSMIC	CL-40_COSMIC, CL40_CCLE	CL-40_COSMIC, CL40_CCLE	CL-40_COSMIC, CL40_CCLE			TRUE
CMLT1	CCLE	CML-T1_COSMIC, CMLT1_CCLE	CMLT1_CCLE, CML-T1_COSMIC	CML-T1_COSMIC, CMLT1_CCLE			TRUE
CMLT1	COSMIC	CML-T1_COSMIC, CMLT1_CCLE	CML-T1_COSMIC, CMLT1_CCLE	CML-T1_COSMIC, CMLT1_CCLE			TRUE
COLO320HSR	COSMIC	COLO-320-HSR_COSMIC, COLO320_CCLE	COLO-320-HSR_COSMIC, COLO320_CCLE	COLO-320-HSR_COSMIC, COLO320_CCLE			TRUE
COLO668	COSMIC	COLO-668_COSMIC, COLO668_CCLE	COLO-668_COSMIC, COLO668_CCLE	COLO-668_COSMIC, COLO668_CCLE			TRUE
COLO678	COSMIC	COLO-678_COSMIC	COLO-678_COSMIC	COLO-678_COSMIC			TRUE
COLO679	CCLE	COLO-679_COSMIC, COLO679_CCLE	COLO679_CCLE, COLO-679_COSMIC	COLO-679_COSMIC, COLO679_CCLE			TRUE
COLO679	COSMIC	COLO-679_COSMIC, COLO679_CCLE	COLO-679_COSMIC, COLO679_CCLE	COLO-679_COSMIC, COLO679_CCLE			TRUE
COLO680N	COSMIC	COLO-680N_COSMIC, COLO680N_CCLE	COLO-680N_COSMIC, COLO680N_CCLE	COLO-680N_COSMIC, COLO680N_CCLE			TRUE
COLO741	CCLE	COLO-741_COSMIC, COLO741_CCLE	COLO741_CCLE, COLO-741_COSMIC	COLO-741_COSMIC, COLO741_CCLE			TRUE
COLO741	COSMIC	COLO-741_COSMIC, COLO741_CCLE	COLO-741_COSMIC, COLO741_CCLE	COLO-741_COSMIC, COLO741_CCLE			TRUE
COLO783	CCLE	COLO-783_COSMIC, COLO783_CCLE	COLO783_CCLE, COLO-783_COSMIC	COLO-783_COSMIC, COLO783_CCLE			TRUE
COLO783	COSMIC	COLO-783_COSMIC, COLO783_CCLE	COLO-783_COSMIC, COLO783_CCLE	COLO-783_COSMIC, COLO783_CCLE			TRUE
COLO792	CCLE	COLO-792_COSMIC, COLO792_CCLE	COLO792_CCLE, COLO-792_COSMIC	COLO-792_COSMIC, COLO792_CCLE			TRUE
COLO792	COSMIC	COLO-792_COSMIC, COLO792_CCLE	COLO-792_COSMIC, COLO792_CCLE	COLO-792_COSMIC, COLO792_CCLE			TRUE
COLO800	COSMIC	COLO-800_COSMIC, COLO818_CCLE	COLO-800_COSMIC, COLO818_CCLE	COLO-800_COSMIC, COLO818_CCLE			TRUE
COLO824	COSMIC	COLO-824_COSMIC	COLO-824_COSMIC	COLO-824_COSMIC			TRUE
COLO829	CCLE	COLO-829_COSMIC, COLO829_CCLE	COLO829_CCLE, COLO-829_COSMIC	COLO-829_COSMIC, COLO829_CCLE			TRUE
COLO829	COSMIC	COLO-829_COSMIC, COLO829_CCLE	COLO-829_COSMIC, COLO829_CCLE	COLO-829_COSMIC, COLO829_CCLE			TRUE
CORL105	COSMIC	COR-L105_COSMIC	COR-L105_COSMIC	COR-L105_COSMIC			TRUE
CORL23	CCLE	COR-L23_COSMIC, CORL23_CCLE	CORL23_CCLE, COR-L23_COSMIC	COR-L23_COSMIC, CORL23_CCLE			TRUE
CORL23	COSMIC	COR-L23_COSMIC, CORL23_CCLE	COR-L23_COSMIC, CORL23_CCLE	COR-L23_COSMIC, CORL23_CCLE			TRUE
CORL24	CCLE	CORL24_CCLE	CORL24_CCLE	CORL24_CCLE			TRUE
CORL279	CCLE	COR-L279_COSMIC, CORL279_CCLE	CORL279_CCLE, COR-L279_COSMIC	COR-L279_COSMIC, CORL279_CCLE			TRUE
CORL279	COSMIC	COR-L279_COSMIC, CORL279_CCLE	COR-L279_COSMIC, CORL279_CCLE	COR-L279_COSMIC, CORL279_CCLE			TRUE
CORL303	COSMIC	COR-L303_COSMIC	COR-L303_COSMIC	COR-L303_COSMIC			TRUE
CORL311	COSMIC	COR-L311_COSMIC	COR-L311_COSMIC	COR-L311_COSMIC			TRUE
CORL321	COSMIC	COR-L321_COSMIC	COR-L321_COSMIC	COR-L321_COSMIC			TRUE
CORL32	COSMIC	COR-L32_COSMIC	COR-L32_COSMIC	COR-L32_COSMIC			TRUE
CORL47	CCLE	CORL47_CCLE	CORL47_CCLE	CORL47_CCLE			TRUE
CORL51	CCLE	CORL51_CCLE	CORL51_CCLE	CORL51_CCLE			TRUE
CORL88	COSMIC	COR-L88_COSMIC, CORL88_CCLE	COR-L88_COSMIC, CORL88_CCLE	COR-L88_COSMIC, CORL88_CCLE			TRUE
COV318	CCLE	COV318_CCLE	COV318_CCLE	COV318_CCLE			TRUE
COV362	CCLE	COV362_CCLE	COV362_CCLE	COV362_CCLE			TRUE
COV434	CCLE	COV434_CCLE	COV434_CCLE	COV434_CCLE			TRUE
COV504	CCLE	COV504_CCLE	COV504_CCLE	COV504_CCLE			TRUE
COV644	CCLE	COV644_CCLE	COV644_CCLE	COV644_CCLE			TRUE
CP50MELB	COSMIC	CP50-MEL-B_COSMIC	CP50-MEL-B_COSMIC	CP50-MEL-B_COSMIC			TRUE
CP66MEL	COSMIC	CP66-MEL_COSMIC	CP66-MEL_COSMIC	CP66-MEL_COSMIC			TRUE
CP67MEL	COSMIC	CP67-MEL_COSMIC	CP67-MEL_COSMIC	CP67-MEL_COSMIC			TRUE
CPCN	COSMIC	CPC-N_COSMIC, CPCN_CCLE	CPC-N_COSMIC, CPCN_CCLE	CPC-N_COSMIC, CPCN_CCLE			TRUE
CROAP2	COSMIC	CRO-AP2_COSMIC	CRO-AP2_COSMIC	CRO-AP2_COSMIC			TRUE
CROAP3	COSMIC	CRO-AP3_COSMIC	CRO-AP3_COSMIC	CRO-AP3_COSMIC			TRUE
CS1	COSMIC	CS1_COSMIC	CS1_COSMIC	CS1_COSMIC			TRUE
CTB1	COSMIC	CTB-1_COSMIC	CTB-1_COSMIC	CTB-1_COSMIC			TRUE
CTV1	COSMIC	CTV-1_COSMIC	CTV-1_COSMIC	CTV-1_COSMIC			TRUE
CW2	CCLE	CW-2_COSMIC, CW2_CCLE	CW2_CCLE, CW-2_COSMIC	CW-2_COSMIC, CW2_CCLE			TRUE
CW2	COSMIC	CW-2_COSMIC, CW2_CCLE	CW-2_COSMIC, CW2_CCLE	CW-2_COSMIC, CW2_CCLE			TRUE
D245MG	COSMIC	D-245MG_COSMIC	D-245MG_COSMIC	D-245MG_COSMIC			TRUE
D247MG	COSMIC	D-247MG_COSMIC	D-247MG_COSMIC	D-247MG_COSMIC			TRUE
D263MG	COSMIC	D-263MG_COSMIC	D-263MG_COSMIC	D-263MG_COSMIC			TRUE
D283MED	COSMIC	D-283MED_COSMIC	D-283MED_COSMIC	D-283MED_COSMIC			TRUE
D336MG	COSMIC	D-336MG_COSMIC	D-336MG_COSMIC	D-336MG_COSMIC			TRUE
D341MED	CCLE	D341MED_CCLE	D341MED_CCLE	D341MED_CCLE			TRUE
D392MG	COSMIC	D-392MG_COSMIC	D-392MG_COSMIC	D-392MG_COSMIC			TRUE
D423MG	COSMIC	D-423MG_COSMIC	D-423MG_COSMIC	D-423MG_COSMIC			TRUE
D502MG	COSMIC	D-502MG_COSMIC	D-502MG_COSMIC	D-502MG_COSMIC			TRUE
D542MG	COSMIC	D-542MG_COSMIC	D-542MG_COSMIC	D-542MG_COSMIC			TRUE
D566MG	COSMIC	D-566MG_COSMIC	D-566MG_COSMIC	D-566MG_COSMIC			TRUE
DAOY	CCLE	DAOY_COSMIC, DAOY_CCLE	DAOY_CCLE, DAOY_COSMIC	DAOY_COSMIC, DAOY_CCLE			TRUE
DAOY	COSMIC	DAOY_COSMIC, DAOY_CCLE	DAOY_COSMIC, DAOY_CCLE	DAOY_COSMIC, DAOY_CCLE			TRUE
DAUDI	CCLE	DAUDI_COSMIC, DAUDI_CCLE	DAUDI_CCLE, DAUDI_COSMIC	DAUDI_COSMIC, DAUDI_CCLE			TRUE
DAUDI	COSMIC	DAUDI_COSMIC, DAUDI_CCLE	DAUDI_COSMIC, BICR18_CCLE, DAUDI_CCLE	DAUDI_COSMIC, DAUDI_CCLE		BICR18_CCLE	TRUE
DB	CCLE	DB_COSMIC, DB_CCLE	DB_CCLE, DB_COSMIC	DB_COSMIC, DB_CCLE			TRUE
DB	COSMIC	DB_COSMIC, DB_CCLE	DB_COSMIC, DB_CCLE	DB_COSMIC, DB_CCLE			TRUE
DBTRG05MG	COSMIC	DBTRG-05MG_COSMIC, DBTRG05MG_CCLE	DBTRG-05MG_COSMIC, DBTRG05MG_CCLE	DBTRG-05MG_COSMIC, DBTRG05MG_CCLE			TRUE
DEL	COSMIC	DEL_COSMIC, DEL_CCLE	DEL_COSMIC, DEL_CCLE	DEL_COSMIC, DEL_CCLE			TRUE
DETROIT562	CCLE	DETROIT562_COSMIC, DETROIT562_CCLE	DETROIT562_CCLE, DETROIT562_COSMIC	DETROIT562_COSMIC, DETROIT562_CCLE			TRUE
DETROIT562	COSMIC	DETROIT562_COSMIC, DETROIT562_CCLE	DETROIT562_COSMIC, DETROIT562_CCLE	DETROIT562_COSMIC, DETROIT562_CCLE			TRUE
DG75	COSMIC	DG-75_COSMIC	DG-75_COSMIC	DG-75_COSMIC			TRUE
DIFI	COSMIC	DIFI_COSMIC	DIFI_COSMIC	DIFI_COSMIC			TRUE
DJM1	COSMIC	DJM-1_COSMIC	DJM-1_COSMIC	DJM-1_COSMIC			TRUE
DKMG	CCLE	DK-MG_COSMIC, DKMG_CCLE	DKMG_CCLE, DK-MG_COSMIC	DK-MG_COSMIC, DKMG_CCLE			TRUE
DKMG	COSMIC	DK-MG_COSMIC, DKMG_CCLE	DK-MG_COSMIC, DKMG_CCLE	DK-MG_COSMIC, DKMG_CCLE			TRUE
DM3	CCLE	DM3_CCLE	DM3_CCLE	DM3_CCLE			TRUE
DMS114	CCLE	DMS-114_COSMIC, DMS114_CCLE	DMS114_CCLE, DMS-114_COSMIC	DMS-114_COSMIC, DMS114_CCLE			TRUE
DMS114	COSMIC	DMS-114_COSMIC, DMS114_CCLE	DMS-114_COSMIC, DMS114_CCLE	DMS-114_COSMIC, DMS114_CCLE			TRUE
DMS153	CCLE	DMS153_CCLE	DMS153_CCLE	DMS153_CCLE			TRUE
DMS273	CCLE	DMS-273_COSMIC, DMS273_CCLE	DMS273_CCLE, DMS-273_COSMIC	DMS-273_COSMIC, DMS273_CCLE			TRUE
DMS273	COSMIC	DMS-273_COSMIC, DMS273_CCLE	DMS-273_COSMIC, DMS273_CCLE	DMS-273_COSMIC, DMS273_CCLE			TRUE
DMS454	CCLE	DMS454_CCLE	DMS454_CCLE	DMS454_CCLE			TRUE
DMS53	COSMIC	DMS-53_COSMIC, DMS53_CCLE	DMS-53_COSMIC, DMS53_CCLE	DMS-53_COSMIC, DMS53_CCLE			TRUE
DMS79	COSMIC	DMS-79_COSMIC, DMS79_CCLE	DMS-79_COSMIC, DMS79_CCLE	DMS-79_COSMIC, DMS79_CCLE			TRUE
DND41	CCLE	DND-41_COSMIC, DND41_CCLE	DND41_CCLE, DND-41_COSMIC	DND-41_COSMIC, DND41_CCLE			TRUE
DND41	COSMIC	DND-41_COSMIC, DND41_CCLE	DND-41_COSMIC, DND41_CCLE	DND-41_COSMIC, DND41_CCLE			TRUE
DOHH2	CCLE	DOHH-2_COSMIC, DOHH2_CCLE	DOHH2_CCLE, DOHH-2_COSMIC	DOHH-2_COSMIC, DOHH2_CCLE			TRUE
DOK	COSMIC	DOK_COSMIC	DOK_COSMIC	DOK_COSMIC			TRUE
DOTC24510	COSMIC	DOTC2-4510_COSMIC	DOTC2-4510_COSMIC	DOTC2-4510_COSMIC			TRUE
DOV13	COSMIC	DOV13_COSMIC	DOV13_COSMIC	DOV13_COSMIC			TRUE
DSH1	COSMIC	DSH1_COSMIC	DSH1_COSMIC	DSH1_COSMIC			TRUE
DU145	CCLE	DU-145_COSMIC, DU145_CCLE, DU_145_CELLMINER	DU145_CCLE, DU-145_COSMIC, DU_145_CELLMINER	DU-145_COSMIC, DU145_CCLE, DU_145_CELLMINER			TRUE
DU145	COSMIC	DU-145_COSMIC, DU145_CCLE, DU_145_CELLMINER	DU-145_COSMIC, DU_145_CELLMINER, DU145_CCLE	DU-145_COSMIC, DU145_CCLE, DU_145_CELLMINER			TRUE
DU4475	CCLE	DU-4475_COSMIC, DU4475_CCLE	DU4475_CCLE, DU-4475_COSMIC	DU-4475_COSMIC, DU4475_CCLE			TRUE
DU4475	COSMIC	DU-4475_COSMIC, DU4475_CCLE	DU-4475_COSMIC, DU4475_CCLE	DU-4475_COSMIC, DU4475_CCLE			TRUE
DV90	CCLE	DV90_CCLE	DV90_CCLE	DV90_CCLE			TRUE
EB2	CCLE	EB2_COSMIC, EB2_CCLE	EB2_CCLE, EB2_COSMIC	EB2_COSMIC, EB2_CCLE			TRUE
EB2	COSMIC	EB2_COSMIC, EB2_CCLE	EB2_COSMIC, EB2_CCLE	EB2_COSMIC, EB2_CCLE			TRUE
EB3	COSMIC	EB-3_COSMIC	EB-3_COSMIC	EB-3_COSMIC			TRUE
EBC1	CCLE	EBC-1_COSMIC, EBC1_CCLE	EBC1_CCLE, EBC-1_COSMIC	EBC-1_COSMIC, EBC1_CCLE			TRUE
EBC1	COSMIC	EBC-1_COSMIC, EBC1_CCLE	EBC-1_COSMIC, EBC1_CCLE	EBC-1_COSMIC, EBC1_CCLE			TRUE
ECC10	CCLE	ECC10_COSMIC, ECC10_CCLE	ECC10_CCLE, ECC10_COSMIC	ECC10_COSMIC, ECC10_CCLE			TRUE
ECC10	COSMIC	ECC10_COSMIC, ECC10_CCLE	ECC10_COSMIC, ECC10_CCLE	ECC10_COSMIC, ECC10_CCLE			TRUE
ECC12	CCLE	ECC12_COSMIC, ECC12_CCLE	ECC12_CCLE, ECC12_COSMIC	ECC12_COSMIC, ECC12_CCLE			TRUE
ECC12	COSMIC	ECC12_COSMIC, ECC12_CCLE	ECC12_COSMIC, ECC12_CCLE	ECC12_COSMIC, ECC12_CCLE			TRUE
ECGI10	CCLE	EC-GI-10_COSMIC, ECGI10_CCLE	ECGI10_CCLE, EC-GI-10_COSMIC	EC-GI-10_COSMIC, ECGI10_CCLE			TRUE
ECGI10	COSMIC	EC-GI-10_COSMIC, ECGI10_CCLE	EC-GI-10_COSMIC, ECGI10_CCLE	EC-GI-10_COSMIC, ECGI10_CCLE			TRUE
EFE184	CCLE	EFE184_CCLE	EFE184_CCLE	EFE184_CCLE			TRUE
EFO21	CCLE	EFO-21_COSMIC, EFO21_CCLE	EFO21_CCLE, EFO-21_COSMIC	EFO-21_COSMIC, EFO21_CCLE			TRUE
EFO21	COSMIC	EFO-21_COSMIC, EFO21_CCLE	EFO-21_COSMIC, EFO21_CCLE	EFO-21_COSMIC, EFO21_CCLE			TRUE
EFO27	CCLE	EFO-27_COSMIC, EFO27_CCLE	EFO27_CCLE, EFO-27_COSMIC	EFO-27_COSMIC, EFO27_CCLE			TRUE
EFO27	COSMIC	EFO-27_COSMIC, EFO27_CCLE	EFO-27_COSMIC, EFO27_CCLE	EFO-27_COSMIC, EFO27_CCLE			TRUE
EGI1	COSMIC	EGI-1_COSMIC	EGI-1_COSMIC	EGI-1_COSMIC			TRUE
EHEB	COSMIC	EHEB_COSMIC, EHEB_CCLE	EHEB_COSMIC, EHEB_CCLE	EHEB_COSMIC, EHEB_CCLE			TRUE
EJM	CCLE	EJM_COSMIC, EJM_CCLE	EJM_CCLE, EJM_COSMIC	EJM_COSMIC, EJM_CCLE			TRUE
EKVX	CELLMINER	EKVX_COSMIC, EKVX_CELLMINER	EKVX_CELLMINER, EKVX_COSMIC	EKVX_COSMIC, EKVX_CELLMINER			TRUE
EKVX	COSMIC	EKVX_COSMIC, EKVX_CELLMINER	EKVX_COSMIC, EKVX_CELLMINER	EKVX_COSMIC, EKVX_CELLMINER			TRUE
EM2	CCLE	EM-2_COSMIC, EM2_CCLE	EM2_CCLE, EM-2_COSMIC	EM-2_COSMIC, EM2_CCLE			TRUE
EM2	COSMIC	EM-2_COSMIC, EM2_CCLE	EM-2_COSMIC, EM2_CCLE	EM-2_COSMIC, EM2_CCLE			TRUE
EMCBAC1	COSMIC	EMC-BAC-1_COSMIC	EMC-BAC-1_COSMIC	EMC-BAC-1_COSMIC			TRUE
EMCBAC2	COSMIC	EMC-BAC-2_COSMIC	EMC-BAC-2_COSMIC	EMC-BAC-2_COSMIC			TRUE
EN	CCLE	EN_COSMIC, EN_CCLE	EN_CCLE, EN_COSMIC	EN_COSMIC, EN_CCLE			TRUE
EN	COSMIC	EN_COSMIC, EN_CCLE	EN_COSMIC, EN_CCLE	EN_COSMIC, EN_CCLE			TRUE
EOL1	CCLE	EOL1_CCLE, EOL-1-CELL_COSMIC	EOL1_CCLE, EOL-1-CELL_COSMIC	EOL1_CCLE, EOL-1-CELL_COSMIC			TRUE
EOL1CELL	COSMIC	EOL-1-CELL_COSMIC, EOL1_CCLE	EOL-1-CELL_COSMIC, EOL1_CCLE	EOL-1-CELL_COSMIC, EOL1_CCLE			TRUE
EPLC272H	CCLE	EPLC-272H_COSMIC, EPLC272H_CCLE	EPLC272H_CCLE, EPLC-272H_COSMIC	EPLC-272H_COSMIC, EPLC272H_CCLE			TRUE
EPLC272H	COSMIC	EPLC-272H_COSMIC, EPLC272H_CCLE	EPLC-272H_COSMIC, EPLC272H_CCLE	EPLC-272H_COSMIC, EPLC272H_CCLE			TRUE
ES1	COSMIC	ES1_COSMIC	ES1_COSMIC	ES1_COSMIC			TRUE
ES2	CCLE	ES-2_COSMIC, ES2_CCLE	ES2_CCLE, ES-2_COSMIC	ES-2_COSMIC, ES2_CCLE			TRUE
ES2	COSMIC	ES-2_COSMIC, ES2_CCLE	ES-2_COSMIC, ES2_CCLE	ES-2_COSMIC, ES2_CCLE			TRUE
ES3	COSMIC	ES3_COSMIC	ES3_COSMIC	ES3_COSMIC			TRUE
ES4	COSMIC	ES4_COSMIC	ES4_COSMIC	ES4_COSMIC			TRUE
ES5	COSMIC	ES5_COSMIC	ES5_COSMIC	ES5_COSMIC			TRUE
ES6	COSMIC	ES6_COSMIC	ES6_COSMIC	ES6_COSMIC			TRUE
ES7	COSMIC	ES7_COSMIC	ES7_COSMIC	ES7_COSMIC			TRUE
ES8	COSMIC	ES8_COSMIC	ES8_COSMIC	ES8_COSMIC			TRUE
ESO26	COSMIC	ESO26_COSMIC	ESO26_COSMIC	ESO26_COSMIC			TRUE
ESO51	COSMIC	ESO51_COSMIC	ESO51_COSMIC	ESO51_COSMIC			TRUE
ESS1	CCLE	ESS-1_COSMIC, ESS1_CCLE	ESS1_CCLE, ESS-1_COSMIC	ESS-1_COSMIC, ESS1_CCLE			TRUE
ESS1	COSMIC	ESS-1_COSMIC, ESS1_CCLE	ESS-1_COSMIC, ESS1_CCLE	ESS-1_COSMIC, ESS1_CCLE			TRUE
ETK1	COSMIC	ETK-1_COSMIC	ETK-1_COSMIC	ETK-1_COSMIC			TRUE
EVSAT	CCLE	EVSA-T_COSMIC, EVSAT_CCLE	EVSAT_CCLE, EVSA-T_COSMIC	EVSA-T_COSMIC, EVSAT_CCLE			TRUE
EVSAT	COSMIC	EVSA-T_COSMIC, EVSAT_CCLE	EVSA-T_COSMIC, EVSAT_CCLE	EVSA-T_COSMIC, EVSAT_CCLE			TRUE
EW11	COSMIC	EW-11_COSMIC	EW-11_COSMIC	EW-11_COSMIC			TRUE
EW12	COSMIC	EW-12_COSMIC	EW-12_COSMIC	EW-12_COSMIC			TRUE
EW13	COSMIC	EW-13_COSMIC	EW-13_COSMIC	EW-13_COSMIC			TRUE
EW16	COSMIC	EW-16_COSMIC	EW-16_COSMIC	EW-16_COSMIC			TRUE
EW18	COSMIC	EW-18_COSMIC	EW-18_COSMIC	EW-18_COSMIC			TRUE
EW1	COSMIC	EW-1_COSMIC	EW-1_COSMIC	EW-1_COSMIC			TRUE
EW22	COSMIC	EW-22_COSMIC	EW-22_COSMIC	EW-22_COSMIC			TRUE
EW24	COSMIC	EW-24_COSMIC	EW-24_COSMIC	EW-24_COSMIC			TRUE
EW3	COSMIC	EW-3_COSMIC	EW-3_COSMIC	EW-3_COSMIC			TRUE
EW7	COSMIC	EW-7_COSMIC	EW-7_COSMIC	EW-7_COSMIC			TRUE
F36P	CCLE	F36P_CCLE	F36P_CCLE	F36P_CCLE			TRUE
FADU	CCLE	FADU_COSMIC, FADU_CCLE	FADU_CCLE, FADU_COSMIC	FADU_COSMIC, FADU_CCLE			TRUE
FADU	COSMIC	FADU_COSMIC, FADU_CCLE	FADU_COSMIC, FADU_CCLE	FADU_COSMIC, FADU_CCLE			TRUE
FARAGE	COSMIC	FARAGE_COSMIC	FARAGE_COSMIC	FARAGE_COSMIC			TRUE
FLO1	COSMIC	FLO-1_COSMIC	FLO-1_COSMIC	FLO-1_COSMIC			TRUE
FU97	CCLE	FU97_COSMIC, FU97_CCLE	FU97_CCLE, FU97_COSMIC	FU97_COSMIC, FU97_CCLE			TRUE
FU97	COSMIC	FU97_COSMIC, FU97_CCLE	FU97_COSMIC, FU97_CCLE	FU97_COSMIC, FU97_CCLE			TRUE
FUOV1	CCLE	FU-OV-1_COSMIC, FUOV1_CCLE	FUOV1_CCLE, FU-OV-1_COSMIC	FU-OV-1_COSMIC, FUOV1_CCLE			TRUE
G292CLONEA141B1	COSMIC	G-292_CLONE_A141B1_COSMIC	G-292_CLONE_A141B1_COSMIC	G-292_CLONE_A141B1_COSMIC			TRUE
G361	CCLE	G-361_COSMIC, G361_CCLE	G361_CCLE, G-361_COSMIC	G-361_COSMIC, G361_CCLE			TRUE
G361	COSMIC	G-361_COSMIC, G361_CCLE	G-361_COSMIC, G361_CCLE	G-361_COSMIC, G361_CCLE			TRUE
G401	COSMIC	G-401_COSMIC, G401_CCLE	G-401_COSMIC, G401_CCLE	G-401_COSMIC, G401_CCLE			TRUE
GA10	COSMIC	GA-10_COSMIC	GA-10_COSMIC	GA-10_COSMIC			TRUE
GAK	COSMIC	GAK_COSMIC	GAK_COSMIC	GAK_COSMIC			TRUE
GAMG	COSMIC	GAMG_COSMIC, GAMG_CCLE	GAMG_COSMIC, GAMG_CCLE	GAMG_COSMIC, GAMG_CCLE			TRUE
GB1	COSMIC	GB-1_COSMIC	GB-1_COSMIC	GB-1_COSMIC			TRUE
GCIY	COSMIC	GCIY_COSMIC, GCIY_CCLE	GCIY_COSMIC, GCIY_CCLE	GCIY_COSMIC, GCIY_CCLE			TRUE
GCT	CCLE	GCT_COSMIC, GCT_CCLE	GCT_CCLE, GCT_COSMIC	GCT_COSMIC, GCT_CCLE			TRUE
GCT	COSMIC	GCT_COSMIC, GCT_CCLE	GCT_COSMIC, GCT_CCLE	GCT_COSMIC, GCT_CCLE			TRUE
GDM1	COSMIC	GDM-1_COSMIC, GDM1_CCLE	GDM-1_COSMIC, GDM1_CCLE	GDM-1_COSMIC, GDM1_CCLE			TRUE
GEO	COSMIC	GEO_COSMIC	GEO_COSMIC	GEO_COSMIC			TRUE
GI1	CCLE	GI-1_COSMIC, GI1_CCLE	GI1_CCLE, GI-1_COSMIC	GI-1_COSMIC, GI1_CCLE			TRUE
GIMEN	COSMIC	GI-ME-N_COSMIC	GI-ME-N_COSMIC	GI-ME-N_COSMIC			TRUE
GMEL	COSMIC	G-MEL_COSMIC	G-MEL_COSMIC	G-MEL_COSMIC			TRUE
GMS10	COSMIC	GMS-10_COSMIC, GMS10_CCLE	GMS-10_COSMIC, GMS10_CCLE	GMS-10_COSMIC, GMS10_CCLE			TRUE
GOS3	CCLE	GOS3_CCLE	GOS3_CCLE	GOS3_CCLE			TRUE
GOTO	COSMIC	GOTO_COSMIC	GOTO_COSMIC	GOTO_COSMIC			TRUE
GP2D	CCLE	GP2D_CCLE, GP5D_COSMIC	GP2D_CCLE, GP5D_COSMIC	GP2D_CCLE, GP5D_COSMIC			TRUE
GP5D	COSMIC	GP5D_COSMIC, GP2D_CCLE	GP5D_COSMIC, GP2D_CCLE	GP5D_COSMIC, GP2D_CCLE			TRUE
GRANTA519	COSMIC	GRANTA-519_COSMIC, GRANTA519_CCLE	GRANTA-519_COSMIC, GRANTA519_CCLE	GRANTA-519_COSMIC, GRANTA519_CCLE			TRUE
GRST	COSMIC	GR-ST_COSMIC	GR-ST_COSMIC	GR-ST_COSMIC			TRUE
GSS	CCLE	GSS_CCLE	GSS_CCLE	GSS_CCLE			TRUE
GSU	CCLE	GSU_CCLE	GSU_CCLE	GSU_CCLE			TRUE
GT3TKB	COSMIC	GT3TKB_COSMIC, RERFLCAI_CCLE	GT3TKB_COSMIC, RERFLCAI_CCLE	GT3TKB_COSMIC, RERFLCAI_CCLE			TRUE
H2369	COSMIC	H2369_COSMIC	H2369_COSMIC	H2369_COSMIC			TRUE
H2373	COSMIC	H2373_COSMIC	H2373_COSMIC	H2373_COSMIC			TRUE
H2461	COSMIC	H2461_COSMIC	H2461_COSMIC	H2461_COSMIC			TRUE
H2591	COSMIC	H2591_COSMIC	H2591_COSMIC	H2591_COSMIC			TRUE
H2595	COSMIC	H2595_COSMIC	H2595_COSMIC	H2595_COSMIC			TRUE
H2722	COSMIC	H2722_COSMIC	H2722_COSMIC	H2722_COSMIC			TRUE
H2731	COSMIC	H2731_COSMIC	H2731_COSMIC	H2731_COSMIC			TRUE
H2795	COSMIC	H2795_COSMIC	H2795_COSMIC	H2795_COSMIC			TRUE
H2803	COSMIC	H2803_COSMIC	H2803_COSMIC	H2803_COSMIC			TRUE
H2804	COSMIC	H2804_COSMIC	H2804_COSMIC	H2804_COSMIC			TRUE
H2810	COSMIC	H2810_COSMIC	H2810_COSMIC	H2810_COSMIC			TRUE
H2818	COSMIC	H2818_COSMIC	H2818_COSMIC	H2818_COSMIC			TRUE
H2869	COSMIC	H2869_COSMIC	H2869_COSMIC	H2869_COSMIC			TRUE
H290	COSMIC	H290_COSMIC	H290_COSMIC	H290_COSMIC			TRUE
H3118	COSMIC	H3118_COSMIC	H3118_COSMIC	H3118_COSMIC			TRUE
H4	COSMIC	H4_COSMIC, H4_CCLE	H4_COSMIC, H4_CCLE	H4_COSMIC, H4_CCLE			TRUE
H513	COSMIC	H513_COSMIC	H513_COSMIC	H513_COSMIC			TRUE
H9	COSMIC	H9_COSMIC, HUT78_CCLE	H9_COSMIC, HUT78_CCLE	H9_COSMIC, HUT78_CCLE			TRUE
HA7RCC	COSMIC	HA7-RCC_COSMIC	HA7-RCC_COSMIC	HA7-RCC_COSMIC			TRUE
HAL01	COSMIC	HAL-01_COSMIC	HAL-01_COSMIC	HAL-01_COSMIC			TRUE
HARA	COSMIC	HARA_COSMIC, HARA_CCLE	HARA_COSMIC, HARA_CCLE	HARA_COSMIC, HARA_CCLE			TRUE
HC1	COSMIC	HC-1_COSMIC	HC-1_COSMIC	HC-1_COSMIC			TRUE
HCC1143	CCLE	HCC1143_COSMIC, HCC1143_CCLE	HCC1143_CCLE, HCC1143_COSMIC	HCC1143_COSMIC, HCC1143_CCLE			TRUE
HCC1143	COSMIC	HCC1143_COSMIC, HCC1143_CCLE	HCC1143_COSMIC, HCC1143_CCLE	HCC1143_COSMIC, HCC1143_CCLE			TRUE
HCC1171	CCLE	HCC1171_CCLE	HCC1171_CCLE	HCC1171_CCLE			TRUE
HCC1187	CCLE	HCC1187_COSMIC, HCC1187_CCLE	HCC1187_CCLE, HCC1187_COSMIC	HCC1187_COSMIC, HCC1187_CCLE			TRUE
HCC1187	COSMIC	HCC1187_COSMIC, HCC1187_CCLE	HCC1187_COSMIC, HCC1187_CCLE	HCC1187_COSMIC, HCC1187_CCLE			TRUE
HCC1195	CCLE	HCC1195_CCLE	HCC1195_CCLE	HCC1195_CCLE			TRUE
HCC1359	CCLE	HCC1359_CCLE	HCC1359_CCLE	HCC1359_CCLE			TRUE
HCC1395	CCLE	HCC1395_COSMIC, HCC1395_CCLE	HCC1395_CCLE, HCC1395_COSMIC	HCC1395_COSMIC, HCC1395_CCLE			TRUE
HCC1395	COSMIC	HCC1395_COSMIC, HCC1395_CCLE	HCC1395_COSMIC, HCC1395_CCLE	HCC1395_COSMIC, HCC1395_CCLE			TRUE
HCC1419	COSMIC	HCC1419_COSMIC, HCC1419_CCLE	HCC1419_COSMIC, HCC1419_CCLE	HCC1419_COSMIC, HCC1419_CCLE			TRUE
HCC1428	CCLE	HCC1428_COSMIC, HCC1428_CCLE	HCC1428_CCLE, HCC1428_COSMIC	HCC1428_COSMIC, HCC1428_CCLE			TRUE
HCC1428	COSMIC	HCC1428_COSMIC, HCC1428_CCLE	HCC1428_COSMIC, HCC1428_CCLE	HCC1428_COSMIC, HCC1428_CCLE			TRUE
HCC1438	CCLE	HCC1438_CCLE	HCC1438_CCLE	HCC1438_CCLE			TRUE
HCC1500	CCLE	HCC1500_COSMIC, HCC1500_CCLE	HCC1500_CCLE, HCC1500_COSMIC	HCC1500_COSMIC, HCC1500_CCLE			TRUE
HCC1500	COSMIC	HCC1500_COSMIC, HCC1500_CCLE	HCC1500_COSMIC, HCC1500_CCLE	HCC1500_COSMIC, HCC1500_CCLE			TRUE
HCC1569	CCLE	HCC1569_COSMIC, HCC1569_CCLE	HCC1569_CCLE, HCC1569_COSMIC	HCC1569_COSMIC, HCC1569_CCLE			TRUE
HCC1569	COSMIC	HCC1569_COSMIC, HCC1569_CCLE	HCC1569_COSMIC, HCC1569_CCLE	HCC1569_COSMIC, HCC1569_CCLE			TRUE
HCC1599	CCLE	HCC1599_COSMIC, HCC1599_CCLE	HCC1599_CCLE, HCC1599_COSMIC	HCC1599_COSMIC, HCC1599_CCLE			TRUE
HCC1599	COSMIC	HCC1599_COSMIC, HCC1599_CCLE	HCC1599_COSMIC, HCC1599_CCLE	HCC1599_COSMIC, HCC1599_CCLE			TRUE
HCC15	CCLE	HCC-15_COSMIC, HCC15_CCLE	HCC15_CCLE, HCC-15_COSMIC	HCC-15_COSMIC, HCC15_CCLE			TRUE
HCC15	COSMIC	HCC-15_COSMIC, HCC15_CCLE	HCC-15_COSMIC, HCC15_CCLE	HCC-15_COSMIC, HCC15_CCLE			TRUE
HCC1806	COSMIC	HCC1806_COSMIC, HCC1806_CCLE	HCC1806_COSMIC, HCC1806_CCLE	HCC1806_COSMIC, HCC1806_CCLE			TRUE
HCC1833	CCLE	HCC1833_CCLE	HCC1833_CCLE	HCC1833_CCLE			TRUE
HCC1937	COSMIC	HCC1937_COSMIC	HCC1937_COSMIC	HCC1937_COSMIC			TRUE
HCC1954	CCLE	HCC1954_COSMIC, HCC1954_CCLE	HCC1954_CCLE, HCC1954_COSMIC	HCC1954_COSMIC, HCC1954_CCLE			TRUE
HCC202	COSMIC	HCC202_COSMIC, HCC202_CCLE	HCC202_COSMIC, HCC202_CCLE	HCC202_COSMIC, HCC202_CCLE			TRUE
HCC2108	CCLE	HCC2108_CCLE	HCC2108_CCLE	HCC2108_CCLE			TRUE
HCC2279	CCLE	HCC2279_CCLE	HCC2279_CCLE	HCC2279_CCLE			TRUE
HCC2935	CCLE	HCC2935_CCLE	HCC2935_CCLE	HCC2935_CCLE			TRUE
HCC2998	CELLMINER	HCC2998_COSMIC, HCC_2998_CELLMINER	HCC_2998_CELLMINER, HCC2998_COSMIC	HCC2998_COSMIC, HCC_2998_CELLMINER			TRUE
HCC2998	COSMIC	HCC2998_COSMIC, HCC_2998_CELLMINER	HCC2998_COSMIC, HCC_2998_CELLMINER	HCC2998_COSMIC, HCC_2998_CELLMINER			TRUE
HCC33	CCLE	HCC-33_COSMIC, HCC33_CCLE	HCC33_CCLE, HCC-33_COSMIC	HCC-33_COSMIC, HCC33_CCLE			TRUE
HCC33	COSMIC	HCC-33_COSMIC, HCC33_CCLE	HCC-33_COSMIC, HCC33_CCLE	HCC-33_COSMIC, HCC33_CCLE			TRUE
HCC366	CCLE	HCC-366_COSMIC, HCC366_CCLE	HCC366_CCLE, HCC-366_COSMIC	HCC-366_COSMIC, HCC366_CCLE			TRUE
HCC38	CCLE	HCC38_COSMIC, HCC38_CCLE	HCC38_CCLE, HCC38_COSMIC	HCC38_COSMIC, HCC38_CCLE			TRUE
HCC38	COSMIC	HCC38_COSMIC, HCC38_CCLE	HCC38_COSMIC, HCC38_CCLE	HCC38_COSMIC, HCC38_CCLE			TRUE
HCC4006	CCLE	HCC4006_CCLE	HCC4006_CCLE	HCC4006_CCLE			TRUE
HCC56	CCLE	HCC-56_COSMIC, HCC56_CCLE	HCC56_CCLE, HCC-56_COSMIC	HCC-56_COSMIC, HCC56_CCLE			TRUE
HCC56	COSMIC	HCC-56_COSMIC, HCC56_CCLE	HCC-56_COSMIC, HCC56_CCLE	HCC-56_COSMIC, HCC56_CCLE			TRUE
HCC70	CCLE	HCC70_COSMIC, HCC70_CCLE	HCC70_CCLE, HCC70_COSMIC	HCC70_COSMIC, HCC70_CCLE			TRUE
HCC70	COSMIC	HCC70_COSMIC, HCC70_CCLE	HCC70_COSMIC, HCC70_CCLE	HCC70_COSMIC, HCC70_CCLE			TRUE
HCC78	CCLE	HCC-78_COSMIC, HCC78_CCLE	HCC78_CCLE, HCC-78_COSMIC	HCC-78_COSMIC, HCC78_CCLE			TRUE
HCC78	COSMIC	HCC-78_COSMIC, HCC78_CCLE	HCC-78_COSMIC, HCC78_CCLE	HCC-78_COSMIC, HCC78_CCLE			TRUE
HCC827	CCLE	HCC-827_COSMIC, HCC827_CCLE	HCC827_CCLE, HCC-827_COSMIC	HCC-827_COSMIC, HCC827_CCLE			TRUE
HCC827	COSMIC	HCC-827_COSMIC, HCC827_CCLE	HCC-827_COSMIC, HCC827_CCLE	HCC-827_COSMIC, HCC827_CCLE			TRUE
HCC95	CCLE	HCC95_CCLE	HCC95_CCLE	HCC95_CCLE			TRUE
HCE4	COSMIC	HCE-4_COSMIC	HCE-4_COSMIC	HCE-4_COSMIC			TRUE
HCT116	CCLE	HCT-116_COSMIC, HCT116_CCLE, HCT_116_CELLMINER	HCT116_CCLE, HCT-116_COSMIC, HCT_116_CELLMINER	HCT-116_COSMIC, HCT116_CCLE, HCT_116_CELLMINER			TRUE
HCT116	CELLMINER	HCT-116_COSMIC, HCT116_CCLE, HCT_116_CELLMINER	HCT_116_CELLMINER, HCT-116_COSMIC, HCT116_CCLE	HCT-116_COSMIC, HCT116_CCLE, HCT_116_CELLMINER			TRUE
HDLM2	COSMIC	HDLM-2_COSMIC, HDLM2_CCLE	HDLM-2_COSMIC, HDLM2_CCLE	HDLM-2_COSMIC, HDLM2_CCLE			TRUE
HDMYZ	COSMIC	HD-MY-Z_COSMIC, HDMYZ_CCLE	HD-MY-Z_COSMIC, HDMYZ_CCLE	HD-MY-Z_COSMIC, HDMYZ_CCLE			TRUE
HDQP1	COSMIC	HDQ-P1_COSMIC	HDQ-P1_COSMIC	HDQ-P1_COSMIC			TRUE
HEC108	CCLE	HEC108_CCLE	HEC108_CCLE	HEC108_CCLE			TRUE
HEC151	CCLE	HEC151_CCLE	HEC151_CCLE	HEC151_CCLE			TRUE
HEC1A	CCLE	HEC1A_CCLE, HEC-1_COSMIC	HEC1A_CCLE, HEC-1_COSMIC	HEC1A_CCLE, HEC-1_COSMIC			TRUE
HEC1B	CCLE	HEC1B_CCLE, HEC-1_COSMIC	HEC-1_COSMIC, HEC1B_CCLE	HEC1B_CCLE, HEC-1_COSMIC			TRUE
HEC1	COSMIC	HEC-1_COSMIC, HEC1A_CCLE, HEC1B_CCLE	HEC-1_COSMIC, HEC1B_CCLE, HEC1A_CCLE	HEC-1_COSMIC, HEC1A_CCLE, HEC1B_CCLE			TRUE
HEC251	CCLE	HEC251_CCLE	HEC251_CCLE, SNU-81_COSMIC, HT-115_COSMIC	HEC251_CCLE		SNU-81_COSMIC, HT-115_COSMIC	TRUE
HEC265	CCLE	HEC265_CCLE	HEC265_CCLE	HEC265_CCLE			TRUE
HEC50B	CCLE	HEC50B_CCLE	HEC50B_CCLE	HEC50B_CCLE			TRUE
HEC59	CCLE	HEC59_CCLE	HEC59_CCLE	HEC59_CCLE			TRUE
HEC6	CCLE	HEC6_CCLE	HEC6_CCLE	HEC6_CCLE			TRUE
HELA	COSMIC	HELA_COSMIC	HELA_COSMIC	HELA_COSMIC			TRUE
HEMCSS	COSMIC	H-EMC-SS_COSMIC	H-EMC-SS_COSMIC	H-EMC-SS_COSMIC			TRUE
HEP3B217	COSMIC	HEP_3B2_1-7_COSMIC	HEP_3B2_1-7_COSMIC	HEP_3B2_1-7_COSMIC			TRUE
HGC27	CCLE	HGC-27_COSMIC, HGC27_CCLE	HGC27_CCLE, HGC-27_COSMIC	HGC-27_COSMIC, HGC27_CCLE			TRUE
HGC27	COSMIC	HGC-27_COSMIC, HGC27_CCLE	HGC-27_COSMIC, HGC27_CCLE	HGC-27_COSMIC, HGC27_CCLE			TRUE
HH	CCLE	HH_COSMIC, HH_CCLE	HH_CCLE, HH_COSMIC	HH_COSMIC, HH_CCLE			TRUE
HH	COSMIC	HH_COSMIC, HH_CCLE	HH_COSMIC, HH_CCLE	HH_COSMIC, HH_CCLE			TRUE
HL60	CELLMINER	HL-60_COSMIC, HL_60_CELLMINER	HL_60_CELLMINER, HL-60_COSMIC	HL-60_COSMIC, HL_60_CELLMINER			TRUE
HLE	COSMIC	HLE_COSMIC, HLF_CCLE	HLE_COSMIC, HLF_CCLE	HLE_COSMIC, HLF_CCLE			TRUE
HLFA	CCLE	HLFA_CCLE	HLFA_CCLE	HLFA_CCLE			TRUE
HLF	CCLE	HLF_CCLE, HLE_COSMIC	HLF_CCLE, HLE_COSMIC	HLF_CCLE, HLE_COSMIC			TRUE
HMC18	CCLE	HMC18_CCLE	HMC18_CCLE	HMC18_CCLE			TRUE
HMVII	COSMIC	HMV-II_COSMIC	HMV-II_COSMIC	HMV-II_COSMIC			TRUE
HN	COSMIC	HN_COSMIC	HN_COSMIC	HN_COSMIC			TRUE
HO1N1	COSMIC	HO-1-N-1_COSMIC	HO-1-N-1_COSMIC	HO-1-N-1_COSMIC			TRUE
HO1U1	COSMIC	HO-1-U-1_COSMIC	HO-1-U-1_COSMIC	HO-1-U-1_COSMIC			TRUE
HOP62	CELLMINER	HOP-62_COSMIC, HOP_62_CELLMINER	HOP_62_CELLMINER, HOP-62_COSMIC	HOP-62_COSMIC, HOP_62_CELLMINER			TRUE
HPAC	COSMIC	HPAC_COSMIC	HPAC_COSMIC	HPAC_COSMIC			TRUE
HPBALL	CCLE	HPBALL_CCLE	HPBALL_CCLE	HPBALL_CCLE			TRUE
HS172T	CCLE	HS172T_CCLE	HS172T_CCLE	HS172T_CCLE			TRUE
HS229T	CCLE	HS229T_CCLE	HS229T_CCLE	HS229T_CCLE			TRUE
HS281T	CCLE	HS281T_CCLE	HS281T_CCLE	HS281T_CCLE			TRUE
HS343T	CCLE	HS343T_CCLE	HS343T_CCLE	HS343T_CCLE			TRUE
HS445	COSMIC	HS-445_COSMIC	HS-445_COSMIC	HS-445_COSMIC			TRUE
HS571T	CCLE	HS571T_CCLE, TOV-112D_COSMIC	HS571T_CCLE, TOV-112D_COSMIC	HS571T_CCLE, TOV-112D_COSMIC			TRUE
HS578T	CCLE	HS-578-T_COSMIC, HS578T_CCLE, HS578T_CELLMINER	HS578T_CCLE, HS-578-T_COSMIC, HS578T_CELLMINER	HS-578-T_COSMIC, HS578T_CCLE, HS578T_CELLMINER			TRUE
HS600T	CCLE	HS600T_CCLE	HS600T_CCLE	HS600T_CCLE			TRUE
HS604T	CCLE	HS604T_CCLE	HS604T_CCLE	HS604T_CCLE			TRUE
HS611T	CCLE	HS611T_CCLE	HS611T_CCLE	HS611T_CCLE			TRUE
HS616T	CCLE	HS616T_CCLE	HS616T_CCLE	HS616T_CCLE			TRUE
HS618T	CCLE	HS618T_CCLE	HS618T_CCLE	HS618T_CCLE			TRUE
HS633T	COSMIC	HS633T_COSMIC	HS633T_COSMIC	HS633T_COSMIC			TRUE
HS675T	CCLE	HS675T_CCLE	HS675T_CCLE	HS675T_CCLE			TRUE
HS683	CCLE	HS683_COSMIC, HS683_CCLE	HS683_CCLE, HS683_COSMIC	HS683_COSMIC, HS683_CCLE			TRUE
HS683	COSMIC	HS683_COSMIC, HS683_CCLE	HS683_COSMIC, HS683_CCLE	HS683_COSMIC, HS683_CCLE			TRUE
HS688AT	CCLE	HS688AT_CCLE	HS688AT_CCLE	HS688AT_CCLE			TRUE
HS695T	CCLE	HS695T_CCLE	HS695T_CCLE	HS695T_CCLE			TRUE
HS698T	CCLE	HS698T_CCLE	HS698T_CCLE	HS698T_CCLE			TRUE
HS706T	CCLE	HS706T_CCLE	HS706T_CCLE	HS706T_CCLE			TRUE
HS729	CCLE	HS729_CCLE	HS729_CCLE	HS729_CCLE			TRUE
HS737T	CCLE	HS737T_CCLE	HS737T_CCLE	HS737T_CCLE			TRUE
HS739T	CCLE	HS739T_CCLE	HS739T_CCLE	HS739T_CCLE			TRUE
HS742T	CCLE	HS742T_CCLE	HS742T_CCLE	HS742T_CCLE			TRUE
HS746T	CCLE	HS746T_COSMIC, HS746T_CCLE	HS746T_CCLE, HS746T_COSMIC	HS746T_COSMIC, HS746T_CCLE			TRUE
HS746T	COSMIC	HS746T_COSMIC, HS746T_CCLE	HS746T_COSMIC, HS746T_CCLE	HS746T_COSMIC, HS746T_CCLE			TRUE
HS751T	CCLE	HS751T_CCLE	HS751T_CCLE	HS751T_CCLE			TRUE
HS819T	CCLE	HS819T_CCLE	HS819T_CCLE	HS819T_CCLE			TRUE
HS821T	CCLE	HS821T_CCLE	HS821T_CCLE	HS821T_CCLE			TRUE
HS822T	CCLE	HS822T_CCLE	HS822T_CCLE	HS822T_CCLE			TRUE
HS834T	CCLE	HS834T_CCLE	HS834T_CCLE	HS834T_CCLE			TRUE
HS839T	CCLE	HS839T_CCLE	HS839T_CCLE	HS839T_CCLE			TRUE
HS840T	CCLE	HS840T_CCLE	HS840T_CCLE	HS840T_CCLE			TRUE
HS852T	CCLE	HS852T_CCLE	HS852T_CCLE	HS852T_CCLE			TRUE
HS863T	CCLE	HS863T_CCLE	HS863T_CCLE	HS863T_CCLE			TRUE
HS888T	CCLE	HS888T_CCLE	HS888T_CCLE	HS888T_CCLE			TRUE
HS895T	CCLE	HS895T_CCLE	HS895T_CCLE	HS895T_CCLE			TRUE
HS934T	CCLE	HS934T_CCLE	HS934T_CCLE	HS934T_CCLE			TRUE
HS936T	CCLE	HS936T_CCLE	HS936T_CCLE	HS936T_CCLE			TRUE
HS939T	COSMIC	HS939-T_COSMIC	HS939-T_COSMIC	HS939-T_COSMIC			TRUE
HS940T	COSMIC	HS940-T_COSMIC, HS940T_CCLE	HS940-T_COSMIC, HS940T_CCLE	HS940-T_COSMIC, HS940T_CCLE			TRUE
HS944T	CCLE	HS944T_CCLE	HS944T_CCLE	HS944T_CCLE			TRUE
HSC2	COSMIC	HSC-2_COSMIC, HSC2_CCLE	HSC-2_COSMIC, HSC2_CCLE	HSC-2_COSMIC, HSC2_CCLE			TRUE
HSC39	COSMIC	HSC-39_COSMIC	HSC-39_COSMIC	HSC-39_COSMIC			TRUE
HSC3	CCLE	HSC-3_COSMIC, HSC3_CCLE	HSC3_CCLE, HSC-3_COSMIC	HSC-3_COSMIC, HSC3_CCLE			TRUE
HSC3	COSMIC	HSC-3_COSMIC, HSC3_CCLE	HSC-3_COSMIC, HSC3_CCLE	HSC-3_COSMIC, HSC3_CCLE			TRUE
HSC4	CCLE	HSC-4_COSMIC, HSC4_CCLE	HSC4_CCLE, HSC-4_COSMIC	HSC-4_COSMIC, HSC4_CCLE			TRUE
HSC4	COSMIC	HSC-4_COSMIC, HSC4_CCLE	HSC-4_COSMIC, HSC4_CCLE	HSC-4_COSMIC, HSC4_CCLE			TRUE
HT1080	COSMIC	HT-1080_COSMIC, HT1080_CCLE	HT-1080_COSMIC, HT1080_CCLE	HT-1080_COSMIC, HT1080_CCLE			TRUE
HT115	CCLE	HT-115_COSMIC, HT115_CCLE	HT115_CCLE, HT-115_COSMIC	HT-115_COSMIC, HT115_CCLE			TRUE
HT115	COSMIC	HT-115_COSMIC, HT115_CCLE	HT-115_COSMIC, HT115_CCLE	HT-115_COSMIC, HT115_CCLE			TRUE
HT1197	COSMIC	HT-1197_COSMIC	HT-1197_COSMIC	HT-1197_COSMIC			TRUE
HT1376	COSMIC	HT-1376_COSMIC, HT1376_CCLE	HT-1376_COSMIC, HT1376_CCLE	HT-1376_COSMIC, HT1376_CCLE			TRUE
HT3	COSMIC	HT-3_COSMIC	HT-3_COSMIC	HT-3_COSMIC			TRUE
HT55	CCLE	HT55_COSMIC, HT55_CCLE	HT55_CCLE, HT55_COSMIC	HT55_COSMIC, HT55_CCLE			TRUE
HT55	COSMIC	HT55_COSMIC, HT55_CCLE	HT55_COSMIC, HT55_CCLE	HT55_COSMIC, HT55_CCLE			TRUE
HTCC3	COSMIC	HTC-C3_COSMIC	HTC-C3_COSMIC	HTC-C3_COSMIC			TRUE
HT	CCLE	HT_COSMIC, HT_CCLE	HT_CCLE, HT_COSMIC	HT_COSMIC, HT_CCLE			TRUE
HT	COSMIC	HT_COSMIC, HT_CCLE	HT_COSMIC, HT_CCLE	HT_COSMIC, HT_CCLE			TRUE
HUCCT1	CCLE	HUCCT1_COSMIC, HUCCT1_CCLE	HUCCT1_CCLE, HUCCT1_COSMIC	HUCCT1_COSMIC, HUCCT1_CCLE			TRUE
HUCCT1	COSMIC	HUCCT1_COSMIC, HUCCT1_CCLE	HUCCT1_COSMIC, HUCCT1_CCLE	HUCCT1_COSMIC, HUCCT1_CCLE			TRUE
HUG1N	CCLE	HUG1N_CCLE	HUG1N_CCLE	HUG1N_CCLE			TRUE
HUH1	COSMIC	HUH-1_COSMIC	HUH-1_COSMIC	HUH-1_COSMIC			TRUE
HUH28	CCLE	HUH28_CCLE	HUH28_CCLE	HUH28_CCLE			TRUE
HUH6	CCLE	HUH6_CCLE, HUH-6-CLONE5_COSMIC	HUH6_CCLE, HUH-6-CLONE5_COSMIC	HUH6_CCLE, HUH-6-CLONE5_COSMIC			TRUE
HUH6CLONE5	COSMIC	HUH-6-CLONE5_COSMIC, HUH6_CCLE	HUH-6-CLONE5_COSMIC, HUH6_CCLE	HUH-6-CLONE5_COSMIC, HUH6_CCLE			TRUE
HUH7	CCLE	HUH-7_COSMIC, HUH7_CCLE	HUH7_CCLE, HUH-7_COSMIC	HUH-7_COSMIC, HUH7_CCLE			TRUE
HUNS1	CCLE	HUNS1_CCLE	HUNS1_CCLE	HUNS1_CCLE			TRUE
HUO3N1	COSMIC	HUO-3N1_COSMIC	HUO-3N1_COSMIC	HUO-3N1_COSMIC			TRUE
HUO9	COSMIC	HUO9_COSMIC	HUO9_COSMIC	HUO9_COSMIC			TRUE
HUPT3	CCLE	HUP-T3_COSMIC, HUPT3_CCLE	HUPT3_CCLE, HUP-T3_COSMIC	HUP-T3_COSMIC, HUPT3_CCLE			TRUE
HUPT3	COSMIC	HUP-T3_COSMIC, HUPT3_CCLE	HUP-T3_COSMIC, HUPT3_CCLE	HUP-T3_COSMIC, HUPT3_CCLE			TRUE
HUPT4	CCLE	HUP-T4_COSMIC, HUPT4_CCLE	HUPT4_CCLE, HUP-T4_COSMIC	HUP-T4_COSMIC, HUPT4_CCLE			TRUE
HUPT4	COSMIC	HUP-T4_COSMIC, HUPT4_CCLE	HUP-T4_COSMIC, HUPT4_CCLE	HUP-T4_COSMIC, HUPT4_CCLE			TRUE
HUT102	CCLE	HUT102_CCLE	HUT102_CCLE	HUT102_CCLE			TRUE
HUTU80	COSMIC	HUTU-80_COSMIC	HUTU-80_COSMIC	HUTU-80_COSMIC			TRUE
IALM	CCLE	IA-LM_COSMIC, IALM_CCLE	IALM_CCLE, IA-LM_COSMIC	IA-LM_COSMIC, IALM_CCLE			TRUE
IALM	COSMIC	IA-LM_COSMIC, IALM_CCLE	IA-LM_COSMIC, IALM_CCLE	IA-LM_COSMIC, IALM_CCLE			TRUE
IGR1	COSMIC	IGR-1_COSMIC	IGR-1_COSMIC	IGR-1_COSMIC			TRUE
IGROV1	CCLE	IGROV-1_COSMIC, IGROV1_CCLE, IGROV1_CELLMINER	IGROV1_CCLE, IGROV-1_COSMIC, IGROV1_CELLMINER	IGROV-1_COSMIC, IGROV1_CCLE, IGROV1_CELLMINER			TRUE
IGROV1	COSMIC	IGROV-1_COSMIC, IGROV1_CCLE, IGROV1_CELLMINER	IGROV-1_COSMIC, IGROV1_CELLMINER, IGROV1_CCLE	IGROV-1_COSMIC, IGROV1_CCLE, IGROV1_CELLMINER			TRUE
IHH4	COSMIC	IHH-4_COSMIC	IHH-4_COSMIC	IHH-4_COSMIC			TRUE
IM95	CCLE	IM-95_COSMIC, IM95_CCLE	IM95_CCLE, IM-95_COSMIC	IM-95_COSMIC, IM95_CCLE			TRUE
IM95	COSMIC	IM-95_COSMIC, IM95_CCLE	IM-95_COSMIC, IM95_CCLE	IM-95_COSMIC, IM95_CCLE			TRUE
IM9	COSMIC	IM-9_COSMIC	IM-9_COSMIC	IM-9_COSMIC			TRUE
IMR5	COSMIC	IMR-5_COSMIC, IMR32_CCLE	IMR-5_COSMIC, IMR32_CCLE	IMR-5_COSMIC, IMR32_CCLE			TRUE
IPC298	CCLE	IPC-298_COSMIC, IPC298_CCLE	IPC298_CCLE, IPC-298_COSMIC	IPC-298_COSMIC, IPC298_CCLE			TRUE
IPC298	COSMIC	IPC-298_COSMIC, IPC298_CCLE	IPC-298_COSMIC, IPC298_CCLE	IPC-298_COSMIC, IPC298_CCLE			TRUE
ISHIKAWAHERAKLIO02ER	CCLE	ISHIKAWAHERAKLIO02ER_CCLE	ISHIKAWAHERAKLIO02ER_CCLE	ISHIKAWAHERAKLIO02ER_CCLE			TRUE
ISTMEL1	COSMIC	IST-MEL1_COSMIC	IST-MEL1_COSMIC	IST-MEL1_COSMIC			TRUE
ISTMES1	CCLE	IST-MES1_COSMIC, ISTMES1_CCLE	ISTMES1_CCLE, IST-MES1_COSMIC	IST-MES1_COSMIC, ISTMES1_CCLE			TRUE
ISTMES1	COSMIC	IST-MES1_COSMIC, ISTMES1_CCLE	IST-MES1_COSMIC, ISTMES1_CCLE	IST-MES1_COSMIC, ISTMES1_CCLE			TRUE
ISTMES2	CCLE	ISTMES2_CCLE	ISTMES2_CCLE	ISTMES2_CCLE			TRUE
ISTSL1	COSMIC	IST-SL1_COSMIC	IST-SL1_COSMIC	IST-SL1_COSMIC			TRUE
ISTSL2	COSMIC	IST-SL2_COSMIC	IST-SL2_COSMIC	IST-SL2_COSMIC			TRUE
J82	CCLE	J82_COSMIC, J82_CCLE	J82_CCLE, J82_COSMIC	J82_COSMIC, J82_CCLE			TRUE
J82	COSMIC	J82_COSMIC, J82_CCLE	J82_COSMIC, J82_CCLE	J82_COSMIC, J82_CCLE			TRUE
JAR	COSMIC	JAR_COSMIC	JAR_COSMIC	JAR_COSMIC			TRUE
JEG3	COSMIC	JEG-3_COSMIC	JEG-3_COSMIC	JEG-3_COSMIC			TRUE
JEKO1	COSMIC	JEKO-1_COSMIC, JEKO1_CCLE	JEKO-1_COSMIC, JEKO1_CCLE	JEKO-1_COSMIC, JEKO1_CCLE			TRUE
JHH1	COSMIC	JHH-1_COSMIC, JHH1_CCLE	JHH-1_COSMIC, JHH1_CCLE	JHH-1_COSMIC, JHH1_CCLE			TRUE
JHH2	CCLE	JHH-2_COSMIC, JHH2_CCLE	JHH2_CCLE, JHH-2_COSMIC	JHH-2_COSMIC, JHH2_CCLE			TRUE
JHH2	COSMIC	JHH-2_COSMIC, JHH2_CCLE	JHH-2_COSMIC, JHH2_CCLE	JHH-2_COSMIC, JHH2_CCLE			TRUE
JHH4	CCLE	JHH-4_COSMIC, JHH4_CCLE	JHH4_CCLE, JHH-4_COSMIC	JHH-4_COSMIC, JHH4_CCLE			TRUE
JHH4	COSMIC	JHH-4_COSMIC, JHH4_CCLE	JHH-4_COSMIC, JHH4_CCLE	JHH-4_COSMIC, JHH4_CCLE			TRUE
JHH5	CCLE	JHH5_CCLE	JHH5_CCLE	JHH5_CCLE			TRUE
JHH6	COSMIC	JHH-6_COSMIC, JHH6_CCLE	JHH-6_COSMIC, JHH6_CCLE	JHH-6_COSMIC, JHH6_CCLE			TRUE
JHH7	CCLE	JHH-7_COSMIC, JHH7_CCLE	JHH7_CCLE, JHH-7_COSMIC	JHH-7_COSMIC, JHH7_CCLE			TRUE
JHH7	COSMIC	JHH-7_COSMIC, JHH7_CCLE	JHH-7_COSMIC, JHH7_CCLE	JHH-7_COSMIC, JHH7_CCLE			TRUE
JHOC5	CCLE	JHOC5_CCLE	JHOC5_CCLE	JHOC5_CCLE			TRUE
JHOM1	CCLE	JHOM1_CCLE	JHOM1_CCLE	JHOM1_CCLE			TRUE
JHOM2B	CCLE	JHOM2B_CCLE	JHOM2B_CCLE	JHOM2B_CCLE			TRUE
JHOS2	CCLE	JHOS-2_COSMIC, JHOS2_CCLE	JHOS2_CCLE, JHOS-2_COSMIC	JHOS-2_COSMIC, JHOS2_CCLE			TRUE
JHOS2	COSMIC	JHOS-2_COSMIC, JHOS2_CCLE	JHOS-2_COSMIC, JHOS2_CCLE	JHOS-2_COSMIC, JHOS2_CCLE			TRUE
JHOS3	COSMIC	JHOS-3_COSMIC	JHOS-3_COSMIC	JHOS-3_COSMIC			TRUE
JHOS4	COSMIC	JHOS-4_COSMIC, JHOS4_CCLE	JHOS-4_COSMIC, JHOS4_CCLE	JHOS-4_COSMIC, JHOS4_CCLE			TRUE
JHU011	COSMIC	JHU-011_COSMIC	JHU-011_COSMIC	JHU-011_COSMIC			TRUE
JHU022	COSMIC	JHU-022_COSMIC	JHU-022_COSMIC	JHU-022_COSMIC			TRUE
JHU029	COSMIC	JHU-029_COSMIC	JHU-029_COSMIC	JHU-029_COSMIC			TRUE
JHUEM1	CCLE	JHUEM1_CCLE	JHUEM1_CCLE	JHUEM1_CCLE			TRUE
JHUEM2	CCLE	JHUEM2_CCLE	JHUEM2_CCLE	JHUEM2_CCLE			TRUE
JHUEM7	CCLE	JHUEM7_CCLE	JHUEM7_CCLE, HCC_2998_CELLMINER, HCC2998_COSMIC	JHUEM7_CCLE		HCC_2998_CELLMINER, HCC2998_COSMIC	TRUE
JIMT1	COSMIC	JIMT-1_COSMIC, JIMT1_CCLE	JIMT-1_COSMIC, JIMT1_CCLE	JIMT-1_COSMIC, JIMT1_CCLE			TRUE
JIYOYEP2003	COSMIC	JIYOYEP-2003_COSMIC	JIYOYEP-2003_COSMIC, P3HR1_CCLE	JIYOYEP-2003_COSMIC		P3HR1_CCLE	TRUE
JJN3	COSMIC	JJN-3_COSMIC, JJN3_CCLE	JJN-3_COSMIC, JJN3_CCLE	JJN-3_COSMIC, JJN3_CCLE			TRUE
JK1	CCLE	JK1_CCLE	JK1_CCLE	JK1_CCLE			TRUE
JL1	CCLE	JL1_CCLE	JL1_CCLE	JL1_CCLE			TRUE
JMSU1	CCLE	JMSU1_CCLE	JMSU1_CCLE	JMSU1_CCLE			TRUE
JSC1	COSMIC	JSC-1_COSMIC	JSC-1_COSMIC	JSC-1_COSMIC			TRUE
JURKAT	COSMIC	JURKAT_COSMIC	JURKAT_COSMIC, MOLT_4_CELLMINER	JURKAT_COSMIC		MOLT_4_CELLMINER	TRUE
JURLMK1	COSMIC	JURL-MK1_COSMIC	JURL-MK1_COSMIC	JURL-MK1_COSMIC			TRUE
JVM2	COSMIC	JVM-2_COSMIC, JVM2_CCLE	JVM-2_COSMIC, JVM2_CCLE	JVM-2_COSMIC, JVM2_CCLE			TRUE
JVM3	CCLE	JVM-3_COSMIC, JVM3_CCLE	JVM3_CCLE, JVM-3_COSMIC	JVM-3_COSMIC, JVM3_CCLE			TRUE
K029AX	CCLE	K029AX_CCLE	K029AX_CCLE	K029AX_CCLE			TRUE
K2	COSMIC	K2_COSMIC	K2_COSMIC	K2_COSMIC			TRUE
K5	COSMIC	K5_COSMIC	K5_COSMIC	K5_COSMIC			TRUE
KALS1	CCLE	KALS-1_COSMIC, KALS1_CCLE	KALS1_CCLE, KALS-1_COSMIC	KALS-1_COSMIC, KALS1_CCLE			TRUE
KALS1	COSMIC	KALS-1_COSMIC, KALS1_CCLE	KALS-1_COSMIC, KALS1_CCLE	KALS-1_COSMIC, KALS1_CCLE			TRUE
KARPAS1106P	COSMIC	KARPAS-1106P_COSMIC	KARPAS-1106P_COSMIC	KARPAS-1106P_COSMIC			TRUE
KARPAS231	COSMIC	KARPAS-231_COSMIC	KARPAS-231_COSMIC	KARPAS-231_COSMIC			TRUE
KARPAS299	CCLE	KARPAS-299_COSMIC, KARPAS299_CCLE	KARPAS299_CCLE, KARPAS-299_COSMIC	KARPAS-299_COSMIC, KARPAS299_CCLE			TRUE
KARPAS299	COSMIC	KARPAS-299_COSMIC, KARPAS299_CCLE	KARPAS-299_COSMIC, KARPAS299_CCLE	KARPAS-299_COSMIC, KARPAS299_CCLE			TRUE
KARPAS422	COSMIC	KARPAS-422_COSMIC, OCILY10_CCLE	KARPAS-422_COSMIC, OCILY10_CCLE	KARPAS-422_COSMIC, OCILY10_CCLE			TRUE
KARPAS45	COSMIC	KARPAS-45_COSMIC	KARPAS-45_COSMIC	KARPAS-45_COSMIC			TRUE
KARPAS620	CCLE	KARPAS-620_COSMIC, KARPAS620_CCLE	KARPAS620_CCLE, KARPAS-620_COSMIC	KARPAS-620_COSMIC, KARPAS620_CCLE			TRUE
KARPAS620	COSMIC	KARPAS-620_COSMIC, KARPAS620_CCLE	KARPAS-620_COSMIC, KARPAS620_CCLE	KARPAS-620_COSMIC, KARPAS620_CCLE			TRUE
KASUMI1	CCLE	KASUMI-1_COSMIC, KASUMI1_CCLE	KASUMI1_CCLE, KASUMI-1_COSMIC	KASUMI-1_COSMIC, KASUMI1_CCLE			TRUE
KASUMI1	COSMIC	KASUMI-1_COSMIC, KASUMI1_CCLE	KASUMI-1_COSMIC, KASUMI1_CCLE	KASUMI-1_COSMIC, KASUMI1_CCLE			TRUE
KASUMI2	CCLE	KASUMI2_CCLE	KASUMI2_CCLE	KASUMI2_CCLE			TRUE
KASUMI6	CCLE	KASUMI6_CCLE	KASUMI6_CCLE	KASUMI6_CCLE			TRUE
KATOIII	CCLE	KATOIII_COSMIC, KATOIII_CCLE	KATOIII_CCLE, KATOIII_COSMIC	KATOIII_COSMIC, KATOIII_CCLE			TRUE
KATOIII	COSMIC	KATOIII_COSMIC, KATOIII_CCLE	KATOIII_COSMIC, KATOIII_CCLE	KATOIII_COSMIC, KATOIII_CCLE			TRUE
KCL22	COSMIC	KCL-22_COSMIC, KCL22_CCLE	KCL-22_COSMIC, KCL22_CCLE	KCL-22_COSMIC, KCL22_CCLE			TRUE
KE37	CCLE	KE-37_COSMIC, KE37_CCLE	KE37_CCLE, KE-37_COSMIC	KE-37_COSMIC, KE37_CCLE			TRUE
KE37	COSMIC	KE-37_COSMIC, KE37_CCLE	KE-37_COSMIC, KE37_CCLE	KE-37_COSMIC, KE37_CCLE			TRUE
KE39	CCLE	KE39_CCLE	KE39_CCLE	KE39_CCLE			TRUE
KE97	CCLE	KE97_CCLE	KE97_CCLE	KE97_CCLE			TRUE
KELLY	COSMIC	KELLY_COSMIC, KELLY_CCLE	KELLY_COSMIC, KELLY_CCLE	KELLY_COSMIC, KELLY_CCLE			TRUE
KG1	CCLE	KG-1_COSMIC, KG1_CCLE	KG1_CCLE, KG-1_COSMIC	KG-1_COSMIC, KG1_CCLE			TRUE
KG1	COSMIC	KG-1_COSMIC, KG1_CCLE	KG-1_COSMIC, KG1_CCLE	KG-1_COSMIC, KG1_CCLE			TRUE
KGN	COSMIC	KGN_COSMIC	KGN_COSMIC	KGN_COSMIC			TRUE
KHM1B	CCLE	KHM1B_CCLE	KHM1B_CCLE	KHM1B_CCLE			TRUE
KIJK	CCLE	KIJK_CCLE	KIJK_CCLE	KIJK_CCLE			TRUE
KINGS1	COSMIC	KINGS-1_COSMIC	KINGS-1_COSMIC	KINGS-1_COSMIC			TRUE
KLE	CCLE	KLE_COSMIC, KLE_CCLE	KLE_CCLE, KLE_COSMIC	KLE_COSMIC, KLE_CCLE			TRUE
KM12	CCLE	KM12_COSMIC, KM12_CCLE, KM12_CELLMINER	KM12_CCLE, KM12_COSMIC, KM12_CELLMINER	KM12_COSMIC, KM12_CCLE, KM12_CELLMINER			TRUE
KM12	CELLMINER	KM12_COSMIC, KM12_CCLE, KM12_CELLMINER	KM12_CELLMINER, KM12_COSMIC, KM12_CCLE	KM12_COSMIC, KM12_CCLE, KM12_CELLMINER			TRUE
KMBC2	CCLE	KMBC2_CCLE	KMBC2_CCLE	KMBC2_CCLE			TRUE
KMH2ALTERNATIVE	COSMIC	KMH2ALTERNATIVE_COSMIC	KMH2ALTERNATIVE_COSMIC	KMH2ALTERNATIVE_COSMIC			TRUE
KMH2	COSMIC	KMH2_COSMIC, KMH2_CCLE	KMH2_COSMIC, KMH2_CCLE	KMH2_COSMIC, KMH2_CCLE			TRUE
KMM1	CCLE	KMM1_CCLE	KMM1_CCLE	KMM1_CCLE			TRUE
KMOE2	COSMIC	KMOE-2_COSMIC	KMOE-2_COSMIC	KMOE-2_COSMIC			TRUE
KMRC1	CCLE	KMRC-1_COSMIC, KMRC1_CCLE	KMRC1_CCLE, KMRC-1_COSMIC	KMRC-1_COSMIC, KMRC1_CCLE			TRUE
KMRC1	COSMIC	KMRC-1_COSMIC, KMRC1_CCLE	KMRC-1_COSMIC, KMRC1_CCLE	KMRC-1_COSMIC, KMRC1_CCLE			TRUE
KMRC20	COSMIC	KMRC-20_COSMIC, KMRC20_CCLE	KMRC-20_COSMIC, KMRC20_CCLE	KMRC-20_COSMIC, KMRC20_CCLE			TRUE
KMRC2	CCLE	KMRC2_CCLE	KMRC2_CCLE	KMRC2_CCLE			TRUE
KMRC3	CCLE	KMRC3_CCLE	KMRC3_CCLE	KMRC3_CCLE			TRUE
KMS11	COSMIC	KMS-11_COSMIC, KMS11_CCLE	KMS-11_COSMIC, KMS11_CCLE	KMS-11_COSMIC, KMS11_CCLE			TRUE
KMS12BM	CCLE	KMS-12-BM_COSMIC, KMS12BM_CCLE	KMS12BM_CCLE, KMS-12-BM_COSMIC	KMS-12-BM_COSMIC, KMS12BM_CCLE			TRUE
KMS12BM	COSMIC	KMS-12-BM_COSMIC, KMS12BM_CCLE	KMS-12-BM_COSMIC, KMS12BM_CCLE	KMS-12-BM_COSMIC, KMS12BM_CCLE			TRUE
KMS20	CCLE	KMS20_CCLE	KMS20_CCLE	KMS20_CCLE			TRUE
KMS21BM	CCLE	KMS21BM_CCLE	KMS21BM_CCLE	KMS21BM_CCLE			TRUE
KMS26	CCLE	KMS26_CCLE	KMS26_CCLE	KMS26_CCLE			TRUE
KMS27	CCLE	KMS27_CCLE	KMS27_CCLE	KMS27_CCLE			TRUE
KMS28BM	CCLE	KMS28BM_CCLE	KMS28BM_CCLE	KMS28BM_CCLE			TRUE
KMS34	CCLE	KMS34_CCLE	KMS34_CCLE	KMS34_CCLE			TRUE
KNS42	CCLE	KNS-42_COSMIC, KNS42_CCLE	KNS42_CCLE, KNS-42_COSMIC	KNS-42_COSMIC, KNS42_CCLE			TRUE
KNS60	CCLE	KNS60_CCLE	KNS60_CCLE	KNS60_CCLE			TRUE
KNS62	CCLE	KNS-62_COSMIC, KNS62_CCLE	KNS62_CCLE, KNS-62_COSMIC	KNS-62_COSMIC, KNS62_CCLE			TRUE
KNS62	COSMIC	KNS-62_COSMIC, KNS62_CCLE	KNS-62_COSMIC, KNS62_CCLE	KNS-62_COSMIC, KNS62_CCLE			TRUE
KNS81FD	COSMIC	KNS-81-FD_COSMIC	KNS-81-FD_COSMIC	KNS-81-FD_COSMIC			TRUE
KO52	CCLE	KO52_COSMIC, KO52_CCLE	KO52_CCLE, KO52_COSMIC	KO52_COSMIC, KO52_CCLE			TRUE
KON	COSMIC	KON_COSMIC	KON_COSMIC	KON_COSMIC			TRUE
KOPN8	CCLE	KOPN-8_COSMIC, KOPN8_CCLE	KOPN8_CCLE, KOPN-8_COSMIC	KOPN-8_COSMIC, KOPN8_CCLE			TRUE
KOPN8	COSMIC	KOPN-8_COSMIC, KOPN8_CCLE	KOPN-8_COSMIC, KOPN8_CCLE	KOPN-8_COSMIC, KOPN8_CCLE			TRUE
KOSC2	COSMIC	KOSC-2_COSMIC	KOSC-2_COSMIC	KOSC-2_COSMIC			TRUE
KP4	COSMIC	KP-4_COSMIC, KP4_CCLE	KP-4_COSMIC, KP4_CCLE	KP-4_COSMIC, KP4_CCLE			TRUE
KPNSI9S	CCLE	KPNSI9S_CCLE	KPNSI9S_CCLE	KPNSI9S_CCLE			TRUE
KPNYN	COSMIC	KP-N-YN_COSMIC, KPNYN_CCLE	KP-N-YN_COSMIC, KPNYN_CCLE	KP-N-YN_COSMIC, KPNYN_CCLE			TRUE
KPNYS	COSMIC	KP-N-YS_COSMIC	KP-N-YS_COSMIC	KP-N-YS_COSMIC			TRUE
KS1	COSMIC	KS-1_COSMIC, KS1_CCLE	KS-1_COSMIC, KS1_CCLE	KS-1_COSMIC, KS1_CCLE			TRUE
KU1919	COSMIC	KU-19-19_COSMIC, KU1919_CCLE	KU-19-19_COSMIC, KU1919_CCLE	KU-19-19_COSMIC, KU1919_CCLE			TRUE
KU812	CCLE	KU812_COSMIC, KU812_CCLE	KU812_CCLE, KU812_COSMIC	KU812_COSMIC, KU812_CCLE			TRUE
KU812	COSMIC	KU812_COSMIC, KU812_CCLE	KU812_COSMIC, KU812_CCLE	KU812_COSMIC, KU812_CCLE			TRUE
KURAMOCHI	CCLE	KURAMOCHI_COSMIC, KURAMOCHI_CCLE	KURAMOCHI_CCLE, KURAMOCHI_COSMIC	KURAMOCHI_COSMIC, KURAMOCHI_CCLE			TRUE
KURAMOCHI	COSMIC	KURAMOCHI_COSMIC, KURAMOCHI_CCLE	KURAMOCHI_COSMIC, KURAMOCHI_CCLE	KURAMOCHI_COSMIC, KURAMOCHI_CCLE			TRUE
KY821	COSMIC	KY821_COSMIC	KY821_COSMIC	KY821_COSMIC			TRUE
KYAE1	COSMIC	KYAE-1_COSMIC	KYAE-1_COSMIC	KYAE-1_COSMIC			TRUE
KYM1	CCLE	KYM-1_COSMIC, KYM1_CCLE	KYM1_CCLE, KYM-1_COSMIC	KYM-1_COSMIC, KYM1_CCLE			TRUE
KYM1	COSMIC	KYM-1_COSMIC, KYM1_CCLE	KYM-1_COSMIC, KYM1_CCLE	KYM-1_COSMIC, KYM1_CCLE			TRUE
KYO1	CCLE	KYO1_CCLE	KYO1_CCLE	KYO1_CCLE			TRUE
KYSE140	COSMIC	KYSE-140_COSMIC, KYSE140_CCLE	KYSE-140_COSMIC, KYSE140_CCLE	KYSE-140_COSMIC, KYSE140_CCLE			TRUE
KYSE150	CCLE	KYSE-150_COSMIC, KYSE150_CCLE	KYSE150_CCLE, KYSE-150_COSMIC	KYSE-150_COSMIC, KYSE150_CCLE			TRUE
KYSE150	COSMIC	KYSE-150_COSMIC, KYSE150_CCLE	KYSE-150_COSMIC, KYSE150_CCLE	KYSE-150_COSMIC, KYSE150_CCLE			TRUE
KYSE180	CCLE	KYSE-180_COSMIC, KYSE180_CCLE	KYSE180_CCLE, KYSE-180_COSMIC	KYSE-180_COSMIC, KYSE180_CCLE			TRUE
KYSE180	COSMIC	KYSE-180_COSMIC, KYSE180_CCLE	KYSE-180_COSMIC, KYSE180_CCLE	KYSE-180_COSMIC, KYSE180_CCLE			TRUE
KYSE220	COSMIC	KYSE-220_COSMIC	KYSE-220_COSMIC	KYSE-220_COSMIC			TRUE
KYSE270	COSMIC	KYSE-270_COSMIC, KYSE270_CCLE	KYSE-270_COSMIC, KYSE270_CCLE	KYSE-270_COSMIC, KYSE270_CCLE			TRUE
KYSE30	CCLE	KYSE-30_COSMIC, KYSE30_CCLE	KYSE30_CCLE, KYSE-30_COSMIC	KYSE-30_COSMIC, KYSE30_CCLE			TRUE
KYSE30	COSMIC	KYSE-30_COSMIC, KYSE30_CCLE	KYSE-30_COSMIC, KYSE30_CCLE	KYSE-30_COSMIC, KYSE30_CCLE			TRUE
KYSE410	COSMIC	KYSE-410_COSMIC, KYSE410_CCLE	KYSE-410_COSMIC, KYSE410_CCLE	KYSE-410_COSMIC, KYSE410_CCLE			TRUE
KYSE450	CCLE	KYSE-450_COSMIC, KYSE450_CCLE	KYSE450_CCLE, KYSE-450_COSMIC	KYSE-450_COSMIC, KYSE450_CCLE			TRUE
KYSE450	COSMIC	KYSE-450_COSMIC, KYSE450_CCLE	KYSE-450_COSMIC, KYSE450_CCLE	KYSE-450_COSMIC, KYSE450_CCLE			TRUE
KYSE50	COSMIC	KYSE-50_COSMIC	KYSE-50_COSMIC	KYSE-50_COSMIC			TRUE
KYSE510	CCLE	KYSE-510_COSMIC, KYSE510_CCLE	KYSE510_CCLE, KYSE-510_COSMIC	KYSE-510_COSMIC, KYSE510_CCLE			TRUE
KYSE510	COSMIC	KYSE-510_COSMIC, KYSE510_CCLE	KYSE-510_COSMIC, KYSE510_CCLE	KYSE-510_COSMIC, KYSE510_CCLE			TRUE
KYSE520	CCLE	KYSE-520_COSMIC, KYSE520_CCLE	KYSE520_CCLE, KYSE-520_COSMIC	KYSE-520_COSMIC, KYSE520_CCLE			TRUE
KYSE520	COSMIC	KYSE-520_COSMIC, KYSE520_CCLE	KYSE-520_COSMIC, KYSE520_CCLE	KYSE-520_COSMIC, KYSE520_CCLE			TRUE
KYSE70	CCLE	KYSE-70_COSMIC, KYSE70_CCLE	KYSE70_CCLE, KYSE-70_COSMIC	KYSE-70_COSMIC, KYSE70_CCLE			TRUE
KYSE70	COSMIC	KYSE-70_COSMIC, KYSE70_CCLE	KYSE-70_COSMIC, KYSE70_CCLE	KYSE-70_COSMIC, KYSE70_CCLE			TRUE
L1236	CCLE	L-1236_COSMIC, L1236_CCLE	L1236_CCLE, L-1236_COSMIC	L-1236_COSMIC, L1236_CCLE			TRUE
L1236	COSMIC	L-1236_COSMIC, L1236_CCLE	L-1236_COSMIC, L1236_CCLE	L-1236_COSMIC, L1236_CCLE			TRUE
L33	CCLE	L33_CCLE	L33_CCLE	L33_CCLE			TRUE
L363	COSMIC	L-363_COSMIC, L363_CCLE	L-363_COSMIC, L363_CCLE	L-363_COSMIC, L363_CCLE			TRUE
L428	CCLE	L-428_COSMIC, L428_CCLE	L428_CCLE, L-428_COSMIC	L-428_COSMIC, L428_CCLE			TRUE
L428	COSMIC	L-428_COSMIC, L428_CCLE	L-428_COSMIC, L428_CCLE	L-428_COSMIC, L428_CCLE			TRUE
L540	COSMIC	L-540_COSMIC, L540_CCLE	L-540_COSMIC, L540_CCLE	L-540_COSMIC, L540_CCLE			TRUE
LAMA84	COSMIC	LAMA-84_COSMIC	LAMA-84_COSMIC	LAMA-84_COSMIC			TRUE
LAN6	COSMIC	LAN-6_COSMIC	LAN-6_COSMIC	LAN-6_COSMIC			TRUE
LB1047RCC	COSMIC	LB1047-RCC_COSMIC	LB1047-RCC_COSMIC	LB1047-RCC_COSMIC			TRUE
LB2241RCC	COSMIC	LB2241-RCC_COSMIC	LB2241-RCC_COSMIC	LB2241-RCC_COSMIC			TRUE
LB2518MEL	COSMIC	LB2518-MEL_COSMIC	LB2518-MEL_COSMIC	LB2518-MEL_COSMIC			TRUE
LB373MELD	COSMIC	LB373-MEL-D_COSMIC	LB373-MEL-D_COSMIC	LB373-MEL-D_COSMIC			TRUE
LB647SCLC	COSMIC	LB647-SCLC_COSMIC	LB647-SCLC_COSMIC	LB647-SCLC_COSMIC			TRUE
LB771HNC	COSMIC	LB771-HNC_COSMIC	LB771-HNC_COSMIC	LB771-HNC_COSMIC			TRUE
LB831BLC	COSMIC	LB831-BLC_COSMIC	LB831-BLC_COSMIC	LB831-BLC_COSMIC			TRUE
LB996RCC	COSMIC	LB996-RCC_COSMIC	LB996-RCC_COSMIC	LB996-RCC_COSMIC			TRUE
LC2AD	COSMIC	LC-2-AD_COSMIC	LC-2-AD_COSMIC	LC-2-AD_COSMIC			TRUE
LC41	COSMIC	LC4-1_COSMIC	LC4-1_COSMIC	LC4-1_COSMIC			TRUE
LCLC103H	COSMIC	LCLC-103H_COSMIC, LCLC103H_CCLE	LCLC-103H_COSMIC, LCLC103H_CCLE	LCLC-103H_COSMIC, LCLC103H_CCLE			TRUE
LCLC97TM1	COSMIC	LCLC-97TM1_COSMIC, LCLC97TM1_CCLE	LCLC-97TM1_COSMIC, LCLC97TM1_CCLE	LCLC-97TM1_COSMIC, LCLC97TM1_CCLE			TRUE
LI7	CCLE	LI7_CCLE	LI7_CCLE	LI7_CCLE			TRUE
LIM1215	COSMIC	LIM1215_COSMIC	LIM1215_COSMIC	LIM1215_COSMIC			TRUE
LK2	COSMIC	LK-2_COSMIC, LK2_CCLE	LK-2_COSMIC, LK2_CCLE	LK-2_COSMIC, LK2_CCLE			TRUE
LMSU	CCLE	LMSU_CCLE	LMSU_CCLE	LMSU_CCLE			TRUE
LN18	COSMIC	LN-18_COSMIC, LN18_CCLE	LN-18_COSMIC, LN18_CCLE	LN-18_COSMIC, LN18_CCLE			TRUE
LN229	CCLE	LN-229_COSMIC, LN229_CCLE	LN229_CCLE, LN-229_COSMIC	LN-229_COSMIC, LN229_CCLE			TRUE
LN229	COSMIC	LN-229_COSMIC, LN229_CCLE	LN-229_COSMIC, LN229_CCLE	LN-229_COSMIC, LN229_CCLE			TRUE
LN405	COSMIC	LN-405_COSMIC	LN-405_COSMIC	LN-405_COSMIC			TRUE
LNCAPCLONEFGC	CCLE	LNCAP-CLONE-FGC_COSMIC, LNCAPCLONEFGC_CCLE	LNCAPCLONEFGC_CCLE, LNCAP-CLONE-FGC_COSMIC	LNCAP-CLONE-FGC_COSMIC, LNCAPCLONEFGC_CCLE			TRUE
LNCAPCLONEFGC	COSMIC	LNCAP-CLONE-FGC_COSMIC, LNCAPCLONEFGC_CCLE	LNCAP-CLONE-FGC_COSMIC, LNCAPCLONEFGC_CCLE	LNCAP-CLONE-FGC_COSMIC, LNCAPCLONEFGC_CCLE			TRUE
LNZTA3WT4	COSMIC	LNZTA3WT4_COSMIC	LNZTA3WT4_COSMIC	LNZTA3WT4_COSMIC			TRUE
LOUCY	CCLE	LOUCY_COSMIC, LOUCY_CCLE	LOUCY_CCLE, LOUCY_COSMIC	LOUCY_COSMIC, LOUCY_CCLE			TRUE
LOUCY	COSMIC	LOUCY_COSMIC, LOUCY_CCLE	LOUCY_COSMIC, LOUCY_CCLE	LOUCY_COSMIC, LOUCY_CCLE			TRUE
LOUNH91	CCLE	LOU-NH91_COSMIC, LOUNH91_CCLE	LOUNH91_CCLE, LOU-NH91_COSMIC	LOU-NH91_COSMIC, LOUNH91_CCLE			TRUE
LOVO	CCLE	LOVO_COSMIC, LOVO_CCLE	LOVO_CCLE, LOVO_COSMIC	LOVO_COSMIC, LOVO_CCLE			TRUE
LOVO	COSMIC	LOVO_COSMIC, LOVO_CCLE	LOVO_COSMIC, LOVO_CCLE	LOVO_COSMIC, LOVO_CCLE			TRUE
LP1	COSMIC	LP-1_COSMIC, LP1_CCLE	LP-1_COSMIC, LP1_CCLE	LP-1_COSMIC, LP1_CCLE			TRUE
LS1034	CCLE	LS-1034_COSMIC, LS1034_CCLE	LS1034_CCLE, LS-1034_COSMIC	LS-1034_COSMIC, LS1034_CCLE			TRUE
LS123	CCLE	LS-123_COSMIC, LS123_CCLE	LS123_CCLE, LS-123_COSMIC	LS-123_COSMIC, LS123_CCLE			TRUE
LS180	CCLE	LS-180_COSMIC, LS180_CCLE	LS180_CCLE, LS-180_COSMIC	LS-180_COSMIC, LS180_CCLE			TRUE
LS180	COSMIC	LS-180_COSMIC, LS180_CCLE	LS-180_COSMIC, LS180_CCLE	LS-180_COSMIC, LS180_CCLE			TRUE
LS411N	CCLE	LS-411N_COSMIC, LS411N_CCLE	LS411N_CCLE, LS-411N_COSMIC	LS-411N_COSMIC, LS411N_CCLE			TRUE
LS411N	COSMIC	LS-411N_COSMIC, LS411N_CCLE	LS-411N_COSMIC, LS411N_CCLE	LS-411N_COSMIC, LS411N_CCLE			TRUE
LU134A	COSMIC	LU-134-A_COSMIC	LU-134-A_COSMIC	LU-134-A_COSMIC			TRUE
LU135	COSMIC	LU-135_COSMIC	LU-135_COSMIC	LU-135_COSMIC			TRUE
LU139	COSMIC	LU-139_COSMIC	LU-139_COSMIC	LU-139_COSMIC			TRUE
LU165	COSMIC	LU-165_COSMIC	LU-165_COSMIC	LU-165_COSMIC			TRUE
LU65	CCLE	LU-65_COSMIC, LU65_CCLE	LU65_CCLE, LU-65_COSMIC	LU-65_COSMIC, LU65_CCLE			TRUE
LU65	COSMIC	LU-65_COSMIC, LU65_CCLE	LU-65_COSMIC, LU65_CCLE	LU-65_COSMIC, LU65_CCLE			TRUE
LU99A	COSMIC	LU-99A_COSMIC, LU99_CCLE	LU-99A_COSMIC, LU99_CCLE	LU-99A_COSMIC, LU99_CCLE			TRUE
LU99	CCLE	LU99_CCLE, LU-99A_COSMIC	LU99_CCLE, LU-99A_COSMIC	LU99_CCLE, LU-99A_COSMIC			TRUE
LUDLU1	CCLE	LUDLU1_CCLE	LUDLU1_CCLE	LUDLU1_CCLE			TRUE
LXF289	CCLE	LXF-289_COSMIC, LXF289_CCLE	LXF289_CCLE, LXF-289_COSMIC	LXF-289_COSMIC, LXF289_CCLE			TRUE
LXF289	COSMIC	LXF-289_COSMIC, LXF289_CCLE	LXF-289_COSMIC, LXF289_CCLE	LXF-289_COSMIC, LXF289_CCLE			TRUE
M059J	COSMIC	M059J_COSMIC, M059K_CCLE	M059J_COSMIC, M059K_CCLE	M059J_COSMIC, M059K_CCLE			TRUE
M059K	CCLE	M059K_CCLE, M059J_COSMIC	M059K_CCLE, M059J_COSMIC	M059K_CCLE, M059J_COSMIC			TRUE
M07E	CCLE	M07E_CCLE	M07E_CCLE	M07E_CCLE			TRUE
MALME3M	CELLMINER	MALME3M_CCLE, MALME_3M_CELLMINER	MALME_3M_CELLMINER, MALME3M_CCLE	MALME3M_CCLE, MALME_3M_CELLMINER			TRUE
MC1010	COSMIC	MC-1010_COSMIC	MC-1010_COSMIC	MC-1010_COSMIC			TRUE
MC116	COSMIC	MC116_COSMIC, MC116_CCLE	MC116_COSMIC, MC116_CCLE	MC116_COSMIC, MC116_CCLE			TRUE
MCC13	COSMIC	MCC13_COSMIC	MCC13_COSMIC	MCC13_COSMIC			TRUE
MCC26	COSMIC	MCC26_COSMIC	MCC26_COSMIC	MCC26_COSMIC			TRUE
MCCAR	COSMIC	MC-CAR_COSMIC	MC-CAR_COSMIC	MC-CAR_COSMIC			TRUE
MCIXC	COSMIC	MC-IXC_COSMIC, SKNMC_CCLE	MC-IXC_COSMIC, SKNMC_CCLE	MC-IXC_COSMIC, SKNMC_CCLE			TRUE
MDAMB134VI	CCLE	MDAMB134VI_CCLE	MDAMB134VI_CCLE	MDAMB134VI_CCLE			TRUE
MDAMB157	COSMIC	MDA-MB-157_COSMIC	MDA-MB-157_COSMIC	MDA-MB-157_COSMIC			TRUE
MDAMB175VII	COSMIC	MDA-MB-175-VII_COSMIC	MDA-MB-175-VII_COSMIC	MDA-MB-175-VII_COSMIC			TRUE
MDAMB330	COSMIC	MDA-MB-330_COSMIC	MDA-MB-330_COSMIC	MDA-MB-330_COSMIC			TRUE
MDAMB361	CCLE	MDA-MB-361_COSMIC, MDAMB361_CCLE	MDAMB361_CCLE, MDA-MB-361_COSMIC	MDA-MB-361_COSMIC, MDAMB361_CCLE			TRUE
MDAMB361	COSMIC	MDA-MB-361_COSMIC, MDAMB361_CCLE	MDA-MB-361_COSMIC, MDAMB361_CCLE	MDA-MB-361_COSMIC, MDAMB361_CCLE			TRUE
MDAMB415	COSMIC	MDA-MB-415_COSMIC, MDAMB415_CCLE	MDA-MB-415_COSMIC, MDAMB415_CCLE	MDA-MB-415_COSMIC, MDAMB415_CCLE			TRUE
MDAMB436	CCLE	MDA-MB-436_COSMIC, MDAMB436_CCLE	MDAMB436_CCLE, MDA-MB-436_COSMIC	MDA-MB-436_COSMIC, MDAMB436_CCLE			TRUE
MDAMB436	COSMIC	MDA-MB-436_COSMIC, MDAMB436_CCLE	MDA-MB-436_COSMIC, MDAMB436_CCLE	MDA-MB-436_COSMIC, MDAMB436_CCLE			TRUE
MDAMB453	CCLE	MDA-MB-453_COSMIC, MDAMB453_CCLE	MDAMB453_CCLE, MDA-MB-453_COSMIC	MDA-MB-453_COSMIC, MDAMB453_CCLE			TRUE
MDAMB453	COSMIC	MDA-MB-453_COSMIC, MDAMB453_CCLE	MDA-MB-453_COSMIC, MDAMB453_CCLE	MDA-MB-453_COSMIC, MDAMB453_CCLE			TRUE
MDAMB468	CCLE	MDA-MB-468_COSMIC, MDAMB468_CCLE	MDAMB468_CCLE, MDA-MB-468_COSMIC	MDA-MB-468_COSMIC, MDAMB468_CCLE			TRUE
MDAMB468	COSMIC	MDA-MB-468_COSMIC, MDAMB468_CCLE	MDA-MB-468_COSMIC, MDAMB468_CCLE	MDA-MB-468_COSMIC, MDAMB468_CCLE			TRUE
MDAPCA2B	CCLE	MDAPCA2B_CCLE	MDAPCA2B_CCLE	MDAPCA2B_CCLE			TRUE
MDST8	CCLE	MDST8_COSMIC, MDST8_CCLE	MDST8_CCLE, MDST8_COSMIC	MDST8_COSMIC, MDST8_CCLE			TRUE
MDST8	COSMIC	MDST8_COSMIC, MDST8_CCLE	MDST8_COSMIC, MDST8_CCLE	MDST8_COSMIC, MDST8_CCLE			TRUE
ME180	COSMIC	ME-180_COSMIC	ME-180_COSMIC	ME-180_COSMIC			TRUE
ME1	CCLE	ME-1_COSMIC, ME1_CCLE	ME1_CCLE, ME-1_COSMIC	ME-1_COSMIC, ME1_CCLE			TRUE
ME1	COSMIC	ME-1_COSMIC, ME1_CCLE	ME-1_COSMIC, ME1_CCLE	ME-1_COSMIC, ME1_CCLE			TRUE
MEC1	CCLE	MEC1_CCLE	MEC1_CCLE	MEC1_CCLE			TRUE
MEG01	COSMIC	MEG-01_COSMIC, MEG01_CCLE	MEG-01_COSMIC, MEG01_CCLE	MEG-01_COSMIC, MEG01_CCLE			TRUE
MELHO	CCLE	MEL-HO_COSMIC, MELHO_CCLE	MELHO_CCLE, MEL-HO_COSMIC	MEL-HO_COSMIC, MELHO_CCLE			TRUE
MELJUSO	COSMIC	MEL-JUSO_COSMIC, MELJUSO_CCLE	MEL-JUSO_COSMIC, MELJUSO_CCLE	MEL-JUSO_COSMIC, MELJUSO_CCLE			TRUE
MESSA	COSMIC	MES-SA_COSMIC	MES-SA_COSMIC	MES-SA_COSMIC			TRUE
MEWO	CCLE	MEWO_COSMIC, MEWO_CCLE	MEWO_CCLE, MEWO_COSMIC	MEWO_COSMIC, MEWO_CCLE			TRUE
MEWO	COSMIC	MEWO_COSMIC, MEWO_CCLE	MEWO_COSMIC, MEWO_CCLE	MEWO_COSMIC, MEWO_CCLE			TRUE
MFE280	COSMIC	MFE-280_COSMIC, MFE280_CCLE	MFE-280_COSMIC, MFE280_CCLE	MFE-280_COSMIC, MFE280_CCLE			TRUE
MFE296	CCLE	MFE-296_COSMIC, MFE296_CCLE	MFE296_CCLE, MFE-296_COSMIC	MFE-296_COSMIC, MFE296_CCLE			TRUE
MFE296	COSMIC	MFE-296_COSMIC, MFE296_CCLE	MFE-296_COSMIC, MFE296_CCLE	MFE-296_COSMIC, MFE296_CCLE			TRUE
MFE319	CCLE	MFE-319_COSMIC, MFE319_CCLE	MFE319_CCLE, MFE-319_COSMIC	MFE-319_COSMIC, MFE319_CCLE			TRUE
MFE319	COSMIC	MFE-319_COSMIC, MFE319_CCLE	MFE-319_COSMIC, MFE319_CCLE	MFE-319_COSMIC, MFE319_CCLE			TRUE
MFHINO	COSMIC	MFH-INO_COSMIC	MFH-INO_COSMIC	MFH-INO_COSMIC			TRUE
MFM223	COSMIC	MFM-223_COSMIC	MFM-223_COSMIC	MFM-223_COSMIC			TRUE
MG63	CCLE	MG-63_COSMIC, MG63_CCLE	MG63_CCLE, MG-63_COSMIC	MG-63_COSMIC, MG63_CCLE			TRUE
MG63	COSMIC	MG-63_COSMIC, MG63_CCLE	MG-63_COSMIC, MG63_CCLE	MG-63_COSMIC, MG63_CCLE			TRUE
MHHCALL2	COSMIC	MHH-CALL-2_COSMIC, MHHCALL2_CCLE	MHH-CALL-2_COSMIC, MHHCALL2_CCLE	MHH-CALL-2_COSMIC, MHHCALL2_CCLE			TRUE
MHHCALL3	CCLE	MHHCALL3_CCLE	MHHCALL3_CCLE	MHHCALL3_CCLE			TRUE
MHHCALL4	CCLE	MHH-CALL-4_COSMIC, MHHCALL4_CCLE	MHHCALL4_CCLE, MHH-CALL-4_COSMIC	MHH-CALL-4_COSMIC, MHHCALL4_CCLE			TRUE
MHHCALL4	COSMIC	MHH-CALL-4_COSMIC, MHHCALL4_CCLE	MHH-CALL-4_COSMIC, MHHCALL4_CCLE	MHH-CALL-4_COSMIC, MHHCALL4_CCLE			TRUE
MHHES1	CCLE	MHH-ES-1_COSMIC, MHHES1_CCLE	MHHES1_CCLE, MHH-ES-1_COSMIC	MHH-ES-1_COSMIC, MHHES1_CCLE			TRUE
MHHES1	COSMIC	MHH-ES-1_COSMIC, MHHES1_CCLE	MHH-ES-1_COSMIC, MHHES1_CCLE	MHH-ES-1_COSMIC, MHHES1_CCLE			TRUE
MHHNB11	CCLE	MHH-NB-11_COSMIC, MHHNB11_CCLE	MHHNB11_CCLE, MHH-NB-11_COSMIC	MHH-NB-11_COSMIC, MHHNB11_CCLE			TRUE
MHHNB11	COSMIC	MHH-NB-11_COSMIC, MHHNB11_CCLE	MHH-NB-11_COSMIC, MHHNB11_CCLE	MHH-NB-11_COSMIC, MHHNB11_CCLE			TRUE
MHHPREB1	COSMIC	MHH-PREB-1_COSMIC	MHH-PREB-1_COSMIC	MHH-PREB-1_COSMIC			TRUE
MIAPACA2	COSMIC	MIA-PACA-2_COSMIC, MIAPACA2_CCLE	MIA-PACA-2_COSMIC, MIAPACA2_CCLE	MIA-PACA-2_COSMIC, MIAPACA2_CCLE			TRUE
MINO	CCLE	MINO_CCLE	MINO_CCLE	MINO_CCLE			TRUE
MJ	CCLE	MJ_CCLE	MJ_CCLE	MJ_CCLE			TRUE
MKN1	CCLE	MKN1_COSMIC, MKN1_CCLE	MKN1_CCLE, MKN1_COSMIC	MKN1_COSMIC, MKN1_CCLE			TRUE
MKN1	COSMIC	MKN1_COSMIC, MKN1_CCLE	MKN1_COSMIC, MKN1_CCLE	MKN1_COSMIC, MKN1_CCLE			TRUE
MKN45	COSMIC	MKN45_COSMIC	MKN45_COSMIC	MKN45_COSMIC			TRUE
MKN7	CCLE	MKN7_COSMIC, MKN7_CCLE	MKN7_CCLE, MKN7_COSMIC	MKN7_COSMIC, MKN7_CCLE			TRUE
MKN7	COSMIC	MKN7_COSMIC, MKN7_CCLE	MKN7_COSMIC, MKN7_CCLE	MKN7_COSMIC, MKN7_CCLE			TRUE
ML1	COSMIC	ML-1_COSMIC, ML1_CCLE	ML-1_COSMIC, ML1_CCLE	ML-1_COSMIC, ML1_CCLE			TRUE
ML2	COSMIC	ML-2_COSMIC	ML-2_COSMIC	ML-2_COSMIC			TRUE
MLMA	COSMIC	MLMA_COSMIC	MLMA_COSMIC	MLMA_COSMIC			TRUE
MM1S	COSMIC	MM1S_COSMIC, MM1S_CCLE	MM1S_COSMIC, MM1S_CCLE	MM1S_COSMIC, MM1S_CCLE			TRUE
MMACSF	COSMIC	MMAC-SF_COSMIC	MMAC-SF_COSMIC	MMAC-SF_COSMIC			TRUE
MN60	COSMIC	MN-60_COSMIC	MN-60_COSMIC	MN-60_COSMIC			TRUE
MOGGCCM	CCLE	MOG-G-CCM_COSMIC, MOGGCCM_CCLE	MOGGCCM_CCLE, MOG-G-CCM_COSMIC	MOG-G-CCM_COSMIC, MOGGCCM_CCLE			TRUE
MOGGCCM	COSMIC	MOG-G-CCM_COSMIC, MOGGCCM_CCLE	MOG-G-CCM_COSMIC, MOGGCCM_CCLE	MOG-G-CCM_COSMIC, MOGGCCM_CCLE			TRUE
MOGGUVW	CCLE	MOG-G-UVW_COSMIC, MOGGUVW_CCLE	MOGGUVW_CCLE, MOG-G-UVW_COSMIC	MOG-G-UVW_COSMIC, MOGGUVW_CCLE			TRUE
MOGGUVW	COSMIC	MOG-G-UVW_COSMIC, MOGGUVW_CCLE	MOG-G-UVW_COSMIC, MOGGUVW_CCLE	MOG-G-UVW_COSMIC, MOGGUVW_CCLE			TRUE
MOLM13	CCLE	MOLM-13_COSMIC, MOLM13_CCLE	MOLM13_CCLE, MOLM-13_COSMIC	MOLM-13_COSMIC, MOLM13_CCLE			TRUE
MOLM13	COSMIC	MOLM-13_COSMIC, MOLM13_CCLE	MOLM-13_COSMIC, MOLM13_CCLE	MOLM-13_COSMIC, MOLM13_CCLE			TRUE
MOLM16	COSMIC	MOLM-16_COSMIC, MOLM16_CCLE	MOLM-16_COSMIC, MOLM16_CCLE	MOLM-16_COSMIC, MOLM16_CCLE			TRUE
MOLM6	CCLE	MOLM6_CCLE	MOLM6_CCLE	MOLM6_CCLE			TRUE
MOLP2	CCLE	MOLP2_CCLE	MOLP2_CCLE	MOLP2_CCLE			TRUE
MOLP8	COSMIC	MOLP-8_COSMIC, MOLP8_CCLE	MOLP-8_COSMIC, MOLP8_CCLE	MOLP-8_COSMIC, MOLP8_CCLE			TRUE
MOLT13	CCLE	MOLT-13_COSMIC, MOLT13_CCLE	MOLT13_CCLE, MOLT-13_COSMIC	MOLT-13_COSMIC, MOLT13_CCLE			TRUE
MOLT13	COSMIC	MOLT-13_COSMIC, MOLT13_CCLE	MOLT-13_COSMIC, MOLT13_CCLE	MOLT-13_COSMIC, MOLT13_CCLE			TRUE
MOLT16	CCLE	MOLT-16_COSMIC, MOLT16_CCLE	MOLT16_CCLE, MOLT-16_COSMIC	MOLT-16_COSMIC, MOLT16_CCLE			TRUE
MOLT16	COSMIC	MOLT-16_COSMIC, MOLT16_CCLE	MOLT-16_COSMIC, MOLT16_CCLE	MOLT-16_COSMIC, MOLT16_CCLE			TRUE
MOLT4	CELLMINER	MOLT-4_COSMIC, MOLT_4_CELLMINER	MOLT_4_CELLMINER, MOLT-4_COSMIC	MOLT-4_COSMIC, MOLT_4_CELLMINER			TRUE
MOLT4	COSMIC	MOLT-4_COSMIC, MOLT_4_CELLMINER	MOLT-4_COSMIC, MOLT_4_CELLMINER	MOLT-4_COSMIC, MOLT_4_CELLMINER			TRUE
MORCPR	CCLE	MORCPR_CCLE	MORCPR_CCLE	MORCPR_CCLE			TRUE
MOT	COSMIC	MO-T_COSMIC	MO-T_COSMIC	MO-T_COSMIC			TRUE
MOTN1	CCLE	MOTN1_CCLE	MOTN1_CCLE	MOTN1_CCLE			TRUE
MPP89	COSMIC	MPP-89_COSMIC, MPP89_CCLE	MPP-89_COSMIC, MPP89_CCLE	MPP-89_COSMIC, MPP89_CCLE			TRUE
MRKNU1	COSMIC	MRK-NU-1_COSMIC	MRK-NU-1_COSMIC	MRK-NU-1_COSMIC			TRUE
MS1	COSMIC	MS-1_COSMIC	MS-1_COSMIC	MS-1_COSMIC			TRUE
MS751	COSMIC	MS751_COSMIC	MS751_COSMIC	MS751_COSMIC			TRUE
MUTZ3	CCLE	MUTZ3_CCLE	MUTZ3_CCLE	MUTZ3_CCLE			TRUE
MUTZ5	CCLE	MUTZ5_CCLE	MUTZ5_CCLE	MUTZ5_CCLE			TRUE
MV411	COSMIC	MV-4-11_COSMIC, MV411_CCLE	MV-4-11_COSMIC, MV411_CCLE	MV-4-11_COSMIC, MV411_CCLE			TRUE
MYM12	COSMIC	MY-M12_COSMIC	MY-M12_COSMIC	MY-M12_COSMIC			TRUE
MZ1PC	COSMIC	MZ1-PC_COSMIC	MZ1-PC_COSMIC	MZ1-PC_COSMIC			TRUE
MZ2MEL	COSMIC	MZ2-MEL_COSMIC	MZ2-MEL_COSMIC	MZ2-MEL_COSMIC			TRUE
MZ7MEL	COSMIC	MZ7-MEL_COSMIC	MZ7-MEL_COSMIC	MZ7-MEL_COSMIC			TRUE
NALM19	CCLE	NALM19_CCLE	NALM19_CCLE	NALM19_CCLE			TRUE
NALM1	CCLE	NALM1_CCLE	NALM1_CCLE	NALM1_CCLE			TRUE
NALM6	CCLE	NALM-6_COSMIC, NALM6_CCLE	NALM6_CCLE, NALM-6_COSMIC	NALM-6_COSMIC, NALM6_CCLE			TRUE
NALM6	COSMIC	NALM-6_COSMIC, NALM6_CCLE	NALM-6_COSMIC, NALM6_CCLE	NALM-6_COSMIC, NALM6_CCLE			TRUE
NAMALWA	CCLE	NAMALWA_COSMIC, NAMALWA_CCLE	NAMALWA_CCLE, NAMALWA_COSMIC	NAMALWA_COSMIC, NAMALWA_CCLE			TRUE
NAMALWA	COSMIC	NAMALWA_COSMIC, NAMALWA_CCLE	NAMALWA_COSMIC, NAMALWA_CCLE	NAMALWA_COSMIC, NAMALWA_CCLE			TRUE
NB10	COSMIC	NB10_COSMIC	NB10_COSMIC	NB10_COSMIC			TRUE
NB12	COSMIC	NB12_COSMIC	NB12_COSMIC	NB12_COSMIC			TRUE
NB13	COSMIC	NB13_COSMIC	NB13_COSMIC	NB13_COSMIC			TRUE
NB14	COSMIC	NB14_COSMIC	NB14_COSMIC	NB14_COSMIC			TRUE
NB17	COSMIC	NB17_COSMIC	NB17_COSMIC	NB17_COSMIC			TRUE
NB1	CCLE	NB1_COSMIC, NB1_CCLE	NB1_CCLE, NB1_COSMIC	NB1_COSMIC, NB1_CCLE			TRUE
NB1	COSMIC	NB1_COSMIC, NB1_CCLE	NB1_COSMIC, NB1_CCLE	NB1_COSMIC, NB1_CCLE			TRUE
NB4	CCLE	NB-4_COSMIC, NB4_CCLE	NB4_CCLE, NB-4_COSMIC	NB-4_COSMIC, NB4_CCLE			TRUE
NB4	COSMIC	NB-4_COSMIC, NB4_CCLE	NB-4_COSMIC, NB4_CCLE	NB-4_COSMIC, NB4_CCLE			TRUE
NB5	COSMIC	NB5_COSMIC	NB5_COSMIC	NB5_COSMIC			TRUE
NB69	COSMIC	NB69_COSMIC	NB69_COSMIC	NB69_COSMIC			TRUE
NB6	COSMIC	NB6_COSMIC	NB6_COSMIC	NB6_COSMIC			TRUE
NB7	COSMIC	NB7_COSMIC	NB7_COSMIC	NB7_COSMIC			TRUE
NBSUSSR	COSMIC	NBSUSSR_COSMIC	NBSUSSR_COSMIC	NBSUSSR_COSMIC			TRUE
NBTU110	COSMIC	NB(TU)1-10_COSMIC	NB(TU)1-10_COSMIC	NB(TU)1-10_COSMIC			TRUE
NCC010	COSMIC	NCC010_COSMIC	NCC010_COSMIC	NCC010_COSMIC			TRUE
NCC021	COSMIC	NCC021_COSMIC	NCC021_COSMIC	NCC021_COSMIC			TRUE
NCCIT	COSMIC	NCCIT_COSMIC	NCCIT_COSMIC	NCCIT_COSMIC			TRUE
NCCSTCK140	CCLE	NCCSTCK140_CCLE	NCCSTCK140_CCLE	NCCSTCK140_CCLE			TRUE
NCIH1048	COSMIC	NCI-H1048_COSMIC, NCIH1048_CCLE	NCI-H1048_COSMIC, NCIH1048_CCLE	NCI-H1048_COSMIC, NCIH1048_CCLE			TRUE
NCIH1092	CCLE	NCI-H1092_COSMIC, NCIH1092_CCLE	NCIH1092_CCLE, NCI-H1092_COSMIC	NCI-H1092_COSMIC, NCIH1092_CCLE			TRUE
NCIH1092	COSMIC	NCI-H1092_COSMIC, NCIH1092_CCLE	NCI-H1092_COSMIC, NCIH1092_CCLE	NCI-H1092_COSMIC, NCIH1092_CCLE			TRUE
NCIH1105	CCLE	NCI-H1105_COSMIC, NCIH1105_CCLE	NCIH1105_CCLE, NCI-H1105_COSMIC	NCI-H1105_COSMIC, NCIH1105_CCLE			TRUE
NCIH1105	COSMIC	NCI-H1105_COSMIC, NCIH1105_CCLE	NCI-H1105_COSMIC, NCIH1105_CCLE	NCI-H1105_COSMIC, NCIH1105_CCLE			TRUE
NCIH1155	COSMIC	NCI-H1155_COSMIC	NCI-H1155_COSMIC	NCI-H1155_COSMIC			TRUE
NCIH1184	CCLE	NCIH1184_CCLE	NCIH1184_CCLE	NCIH1184_CCLE			TRUE
NCIH128	COSMIC	NCI-H128_COSMIC	NCI-H128_COSMIC	NCI-H128_COSMIC			TRUE
NCIH1299	COSMIC	NCI-H1299_COSMIC, NCIH1299_CCLE	NCI-H1299_COSMIC, NCIH1299_CCLE	NCI-H1299_COSMIC, NCIH1299_CCLE			TRUE
NCIH1304	COSMIC	NCI-H1304_COSMIC	NCI-H1304_COSMIC	NCI-H1304_COSMIC			TRUE
NCIH1339	CCLE	NCIH1339_CCLE	NCIH1339_CCLE	NCIH1339_CCLE			TRUE
NCIH1341	CCLE	NCI-H1341_COSMIC, NCIH1341_CCLE	NCIH1341_CCLE, NCI-H1341_COSMIC	NCI-H1341_COSMIC, NCIH1341_CCLE			TRUE
NCIH1341	COSMIC	NCI-H1341_COSMIC, NCIH1341_CCLE	NCI-H1341_COSMIC, NCIH1341_CCLE	NCI-H1341_COSMIC, NCIH1341_CCLE			TRUE
NCIH1355	COSMIC	NCI-H1355_COSMIC, NCIH1355_CCLE	NCI-H1355_COSMIC, NCIH1355_CCLE	NCI-H1355_COSMIC, NCIH1355_CCLE			TRUE
NCIH1373	CCLE	NCIH1373_CCLE	NCIH1373_CCLE	NCIH1373_CCLE			TRUE
NCIH1385	CCLE	NCIH1385_CCLE	NCIH1385_CCLE	NCIH1385_CCLE			TRUE
NCIH1395	COSMIC	NCI-H1395_COSMIC	NCI-H1395_COSMIC	NCI-H1395_COSMIC			TRUE
NCIH1417	COSMIC	NCI-H1417_COSMIC	NCI-H1417_COSMIC	NCI-H1417_COSMIC			TRUE
NCIH1435	COSMIC	NCI-H1435_COSMIC, NCIH1435_CCLE	NCI-H1435_COSMIC, NCIH1435_CCLE	NCI-H1435_COSMIC, NCIH1435_CCLE			TRUE
NCIH1436	COSMIC	NCI-H1436_COSMIC, NCIH1436_CCLE	NCI-H1436_COSMIC, NCIH1436_CCLE	NCI-H1436_COSMIC, NCIH1436_CCLE			TRUE
NCIH1437	CCLE	NCI-H1437_COSMIC, NCIH1437_CCLE	NCIH1437_CCLE, NCI-H1437_COSMIC	NCI-H1437_COSMIC, NCIH1437_CCLE			TRUE
NCIH146	COSMIC	NCI-H146_COSMIC, NCIH146_CCLE	NCI-H146_COSMIC, NCIH146_CCLE	NCI-H146_COSMIC, NCIH146_CCLE			TRUE
NCIH1563	CCLE	NCI-H1563_COSMIC, NCIH1563_CCLE	NCIH1563_CCLE, NCI-H1563_COSMIC	NCI-H1563_COSMIC, NCIH1563_CCLE			TRUE
NCIH1563	COSMIC	NCI-H1563_COSMIC, NCIH1563_CCLE	NCI-H1563_COSMIC, NCIH1563_CCLE	NCI-H1563_COSMIC, NCIH1563_CCLE			TRUE
NCIH1568	CCLE	NCI-H1568_COSMIC, NCIH1568_CCLE	NCIH1568_CCLE, NCI-H1568_COSMIC	NCI-H1568_COSMIC, NCIH1568_CCLE			TRUE
NCIH1568	COSMIC	NCI-H1568_COSMIC, NCIH1568_CCLE	NCI-H1568_COSMIC, NCIH1568_CCLE	NCI-H1568_COSMIC, NCIH1568_CCLE			TRUE
NCIH1573	CCLE	NCI-H1573_COSMIC, NCIH1573_CCLE	NCIH1573_CCLE, NCI-H1573_COSMIC	NCI-H1573_COSMIC, NCIH1573_CCLE			TRUE
NCIH1573	COSMIC	NCI-H1573_COSMIC, NCIH1573_CCLE	NCI-H1573_COSMIC, NCIH1573_CCLE	NCI-H1573_COSMIC, NCIH1573_CCLE			TRUE
NCIH1618	CCLE	NCIH1618_CCLE	NCIH1618_CCLE	NCIH1618_CCLE			TRUE
NCIH1623	COSMIC	NCI-H1623_COSMIC, NCIH1623_CCLE	NCI-H1623_COSMIC, NCIH1623_CCLE	NCI-H1623_COSMIC, NCIH1623_CCLE			TRUE
NCIH1648	COSMIC	NCI-H1648_COSMIC, NCIH1648_CCLE	NCI-H1648_COSMIC, NCIH1648_CCLE	NCI-H1648_COSMIC, NCIH1648_CCLE			TRUE
NCIH1650	CCLE	NCI-H1650_COSMIC, NCIH1650_CCLE	NCIH1650_CCLE, NCI-H1650_COSMIC	NCI-H1650_COSMIC, NCIH1650_CCLE			TRUE
NCIH1650	COSMIC	NCI-H1650_COSMIC, NCIH1650_CCLE	NCI-H1650_COSMIC, NCIH1650_CCLE	NCI-H1650_COSMIC, NCIH1650_CCLE			TRUE
NCIH1651	COSMIC	NCI-H1651_COSMIC, NCIH1651_CCLE	NCI-H1651_COSMIC, NCIH1651_CCLE	NCI-H1651_COSMIC, NCIH1651_CCLE			TRUE
NCIH1666	CCLE	NCI-H1666_COSMIC, NCIH1666_CCLE	NCIH1666_CCLE, NCI-H1666_COSMIC	NCI-H1666_COSMIC, NCIH1666_CCLE			TRUE
NCIH1666	COSMIC	NCI-H1666_COSMIC, NCIH1666_CCLE	NCI-H1666_COSMIC, NCIH1666_CCLE	NCI-H1666_COSMIC, NCIH1666_CCLE			TRUE
NCIH1688	COSMIC	NCI-H1688_COSMIC	NCI-H1688_COSMIC	NCI-H1688_COSMIC			TRUE
NCIH1693	COSMIC	NCI-H1693_COSMIC, NCIH1693_CCLE	NCI-H1693_COSMIC, NCIH1693_CCLE	NCI-H1693_COSMIC, NCIH1693_CCLE			TRUE
NCIH1694	CCLE	NCI-H1694_COSMIC, NCIH1694_CCLE	NCIH1694_CCLE, NCI-H1694_COSMIC	NCI-H1694_COSMIC, NCIH1694_CCLE			TRUE
NCIH1694	COSMIC	NCI-H1694_COSMIC, NCIH1694_CCLE	NCI-H1694_COSMIC, NCIH1694_CCLE	NCI-H1694_COSMIC, NCIH1694_CCLE			TRUE
NCIH1703	CCLE	NCI-H1703_COSMIC, NCIH1703_CCLE	NCIH1703_CCLE, NCI-H1703_COSMIC	NCI-H1703_COSMIC, NCIH1703_CCLE			TRUE
NCIH1703	COSMIC	NCI-H1703_COSMIC, NCIH1703_CCLE	NCI-H1703_COSMIC, NCIH1703_CCLE	NCI-H1703_COSMIC, NCIH1703_CCLE			TRUE
NCIH1734	CCLE	NCI-H1734_COSMIC, NCIH1734_CCLE	NCIH1734_CCLE, NCI-H1734_COSMIC	NCI-H1734_COSMIC, NCIH1734_CCLE			TRUE
NCIH1734	COSMIC	NCI-H1734_COSMIC, NCIH1734_CCLE	NCI-H1734_COSMIC, NCIH1734_CCLE	NCI-H1734_COSMIC, NCIH1734_CCLE			TRUE
NCIH1770	COSMIC	NCI-H1770_COSMIC, NCIH2106_CCLE	NCI-H1770_COSMIC, NCIH2106_CCLE	NCI-H1770_COSMIC, NCIH2106_CCLE			TRUE
NCIH1781	CCLE	NCI-H1781_COSMIC, NCIH1781_CCLE	NCIH1781_CCLE, NCI-H1781_COSMIC	NCI-H1781_COSMIC, NCIH1781_CCLE			TRUE
NCIH1781	COSMIC	NCI-H1781_COSMIC, NCIH1781_CCLE	NCI-H1781_COSMIC, NCIH1781_CCLE	NCI-H1781_COSMIC, NCIH1781_CCLE			TRUE
NCIH1792	COSMIC	NCI-H1792_COSMIC, NCIH1792_CCLE	NCI-H1792_COSMIC, NCIH1792_CCLE	NCI-H1792_COSMIC, NCIH1792_CCLE			TRUE
NCIH1793	CCLE	NCI-H1793_COSMIC, NCIH1793_CCLE	NCIH1793_CCLE, NCI-H1793_COSMIC	NCI-H1793_COSMIC, NCIH1793_CCLE			TRUE
NCIH1793	COSMIC	NCI-H1793_COSMIC, NCIH1793_CCLE	NCI-H1793_COSMIC, NCIH1793_CCLE	NCI-H1793_COSMIC, NCIH1793_CCLE			TRUE
NCIH1836	CCLE	NCI-H1836_COSMIC, NCIH1836_CCLE	NCIH1836_CCLE, NCI-H1836_COSMIC	NCI-H1836_COSMIC, NCIH1836_CCLE			TRUE
NCIH1836	COSMIC	NCI-H1836_COSMIC, NCIH1836_CCLE	NCI-H1836_COSMIC, NCIH1836_CCLE	NCI-H1836_COSMIC, NCIH1836_CCLE			TRUE
NCIH1838	COSMIC	NCI-H1838_COSMIC, NCIH1838_CCLE	NCI-H1838_COSMIC, NCIH1838_CCLE	NCI-H1838_COSMIC, NCIH1838_CCLE			TRUE
NCIH1869	CCLE	NCI-H1869_COSMIC, NCIH1869_CCLE	NCIH1869_CCLE, NCI-H1869_COSMIC	NCI-H1869_COSMIC, NCIH1869_CCLE			TRUE
NCIH1869	COSMIC	NCI-H1869_COSMIC, NCIH1869_CCLE	NCI-H1869_COSMIC, NCIH1869_CCLE	NCI-H1869_COSMIC, NCIH1869_CCLE			TRUE
NCIH1876	CCLE	NCI-H1876_COSMIC, NCIH1876_CCLE	NCIH1876_CCLE, NCI-H1876_COSMIC	NCI-H1876_COSMIC, NCIH1876_CCLE			TRUE
NCIH1876	COSMIC	NCI-H1876_COSMIC, NCIH1876_CCLE	NCI-H1876_COSMIC, NCIH1876_CCLE	NCI-H1876_COSMIC, NCIH1876_CCLE			TRUE
NCIH187	COSMIC	NCI-H187_COSMIC	NCI-H187_COSMIC	NCI-H187_COSMIC			TRUE
NCIH1915	CCLE	NCI-H1915_COSMIC, NCIH1915_CCLE	NCIH1915_CCLE, NCI-H1915_COSMIC	NCI-H1915_COSMIC, NCIH1915_CCLE			TRUE
NCIH1915	COSMIC	NCI-H1915_COSMIC, NCIH1915_CCLE	NCI-H1915_COSMIC, NCIH1915_CCLE	NCI-H1915_COSMIC, NCIH1915_CCLE			TRUE
NCIH1930	CCLE	NCIH1930_CCLE	NCIH1930_CCLE	NCIH1930_CCLE			TRUE
NCIH1944	CCLE	NCI-H1944_COSMIC, NCIH1944_CCLE	NCIH1944_CCLE, NCI-H1944_COSMIC	NCI-H1944_COSMIC, NCIH1944_CCLE			TRUE
NCIH1944	COSMIC	NCI-H1944_COSMIC, NCIH1944_CCLE	NCI-H1944_COSMIC, NCIH1944_CCLE	NCI-H1944_COSMIC, NCIH1944_CCLE			TRUE
NCIH1963	COSMIC	NCI-H1963_COSMIC, NCIH1963_CCLE	NCI-H1963_COSMIC, NCIH1963_CCLE	NCI-H1963_COSMIC, NCIH1963_CCLE			TRUE
NCIH196	CCLE	NCI-H196_COSMIC, NCIH196_CCLE	NCIH196_CCLE, NCI-H196_COSMIC	NCI-H196_COSMIC, NCIH196_CCLE			TRUE
NCIH196	COSMIC	NCI-H196_COSMIC, NCIH196_CCLE	NCI-H196_COSMIC, NCIH196_CCLE	NCI-H196_COSMIC, NCIH196_CCLE			TRUE
NCIH1975	CCLE	NCI-H1975_COSMIC, NCIH1975_CCLE	NCIH1975_CCLE, NCI-H1975_COSMIC	NCI-H1975_COSMIC, NCIH1975_CCLE			TRUE
NCIH1975	COSMIC	NCI-H1975_COSMIC, NCIH1975_CCLE	NCI-H1975_COSMIC, NCIH1975_CCLE	NCI-H1975_COSMIC, NCIH1975_CCLE			TRUE
NCIH2009	CCLE	NCI-H2009_COSMIC, NCIH2009_CCLE	NCIH2009_CCLE, NCI-H2009_COSMIC	NCI-H2009_COSMIC, NCIH2009_CCLE			TRUE
NCIH2009	COSMIC	NCI-H2009_COSMIC, NCIH2009_CCLE	NCI-H2009_COSMIC, NCIH2009_CCLE	NCI-H2009_COSMIC, NCIH2009_CCLE			TRUE
NCIH2023	CCLE	NCI-H2023_COSMIC, NCIH2023_CCLE	NCIH2023_CCLE, NCI-H2023_COSMIC	NCI-H2023_COSMIC, NCIH2023_CCLE			TRUE
NCIH2023	COSMIC	NCI-H2023_COSMIC, NCIH2023_CCLE	NCI-H2023_COSMIC, NCIH2023_CCLE	NCI-H2023_COSMIC, NCIH2023_CCLE			TRUE
NCIH2029	CCLE	NCI-H2029_COSMIC, NCIH2029_CCLE	NCIH2029_CCLE, NCI-H2029_COSMIC	NCI-H2029_COSMIC, NCIH2029_CCLE			TRUE
NCIH2029	COSMIC	NCI-H2029_COSMIC, NCIH2029_CCLE	NCI-H2029_COSMIC, NCIH2029_CCLE	NCI-H2029_COSMIC, NCIH2029_CCLE			TRUE
NCIH2030	CCLE	NCI-H2030_COSMIC, NCIH2030_CCLE	NCIH2030_CCLE, NCI-H2030_COSMIC	NCI-H2030_COSMIC, NCIH2030_CCLE			TRUE
NCIH2066	CCLE	NCI-H2066_COSMIC, NCIH2066_CCLE	NCIH2066_CCLE, NCI-H2066_COSMIC	NCI-H2066_COSMIC, NCIH2066_CCLE			TRUE
NCIH2066	COSMIC	NCI-H2066_COSMIC, NCIH2066_CCLE	NCI-H2066_COSMIC, NCIH2066_CCLE	NCI-H2066_COSMIC, NCIH2066_CCLE			TRUE
NCIH2073	CCLE	NCIH2073_CCLE, NCI-H1993_COSMIC	NCIH2073_CCLE, NCI-H1993_COSMIC	NCIH2073_CCLE, NCI-H1993_COSMIC			TRUE
NCIH2081	COSMIC	NCI-H2081_COSMIC, NCIH2081_CCLE	NCI-H2081_COSMIC, NCIH2081_CCLE	NCI-H2081_COSMIC, NCIH2081_CCLE			TRUE
NCIH2085	COSMIC	NCI-H2085_COSMIC	NCI-H2085_COSMIC	NCI-H2085_COSMIC			TRUE
NCIH2087	COSMIC	NCI-H2087_COSMIC, NCIH2087_CCLE	NCI-H2087_COSMIC, NCIH2087_CCLE	NCI-H2087_COSMIC, NCIH2087_CCLE			TRUE
NCIH209	CCLE	NCI-H209_COSMIC, NCIH209_CCLE	NCIH209_CCLE, NCI-H209_COSMIC	NCI-H209_COSMIC, NCIH209_CCLE			TRUE
NCIH209	COSMIC	NCI-H209_COSMIC, NCIH209_CCLE	NCI-H209_COSMIC, NCIH209_CCLE	NCI-H209_COSMIC, NCIH209_CCLE			TRUE
NCIH2106	CCLE	NCIH2106_CCLE, NCI-H1770_COSMIC	NCIH2106_CCLE, NCI-H1770_COSMIC	NCIH2106_CCLE, NCI-H1770_COSMIC			TRUE
NCIH2110	CCLE	NCI-H2110_COSMIC, NCIH2110_CCLE	NCIH2110_CCLE, NCI-H2110_COSMIC	NCI-H2110_COSMIC, NCIH2110_CCLE			TRUE
NCIH2110	COSMIC	NCI-H2110_COSMIC, NCIH2110_CCLE	NCI-H2110_COSMIC, NCIH2110_CCLE	NCI-H2110_COSMIC, NCIH2110_CCLE			TRUE
NCIH211	CCLE	NCI-H211_COSMIC, NCIH211_CCLE	NCIH211_CCLE, NCI-H211_COSMIC	NCI-H211_COSMIC, NCIH211_CCLE			TRUE
NCIH211	COSMIC	NCI-H211_COSMIC, NCIH211_CCLE	NCI-H211_COSMIC, NCIH211_CCLE	NCI-H211_COSMIC, NCIH211_CCLE			TRUE
NCIH2122	CCLE	NCI-H2122_COSMIC, NCIH2122_CCLE	NCIH2122_CCLE, NCI-H2122_COSMIC	NCI-H2122_COSMIC, NCIH2122_CCLE			TRUE
NCIH2122	COSMIC	NCI-H2122_COSMIC, NCIH2122_CCLE	NCI-H2122_COSMIC, NCIH2122_CCLE	NCI-H2122_COSMIC, NCIH2122_CCLE			TRUE
NCIH2126	CCLE	NCI-H2126_COSMIC, NCIH2126_CCLE	NCIH2126_CCLE, NCI-H2126_COSMIC	NCI-H2126_COSMIC, NCIH2126_CCLE			TRUE
NCIH2135	COSMIC	NCI-H2135_COSMIC	NCI-H2135_COSMIC	NCI-H2135_COSMIC			TRUE
NCIH2170	CCLE	NCI-H2170_COSMIC, NCIH2170_CCLE	NCIH2170_CCLE, NCI-H2170_COSMIC	NCI-H2170_COSMIC, NCIH2170_CCLE			TRUE
NCIH2170	COSMIC	NCI-H2170_COSMIC, NCIH2170_CCLE	NCI-H2170_COSMIC, NCIH2170_CCLE	NCI-H2170_COSMIC, NCIH2170_CCLE			TRUE
NCIH2171	CCLE	NCI-H2171_COSMIC, NCIH2171_CCLE	NCIH2171_CCLE, NCI-H2171_COSMIC	NCI-H2171_COSMIC, NCIH2171_CCLE			TRUE
NCIH2171	COSMIC	NCI-H2171_COSMIC, NCIH2171_CCLE	NCI-H2171_COSMIC, NCIH2171_CCLE	NCI-H2171_COSMIC, NCIH2171_CCLE			TRUE
NCIH2172	CCLE	NCI-H2172_COSMIC, NCIH2172_CCLE	NCIH2172_CCLE, NCI-H2172_COSMIC	NCI-H2172_COSMIC, NCIH2172_CCLE			TRUE
NCIH2172	COSMIC	NCI-H2172_COSMIC, NCIH2172_CCLE	NCI-H2172_COSMIC, NCIH2172_CCLE	NCI-H2172_COSMIC, NCIH2172_CCLE			TRUE
NCIH2227	COSMIC	NCI-H2227_COSMIC, NCIH2227_CCLE	NCI-H2227_COSMIC, NCIH2227_CCLE	NCI-H2227_COSMIC, NCIH2227_CCLE			TRUE
NCIH2228	COSMIC	NCI-H2228_COSMIC, NCIH2228_CCLE	NCI-H2228_COSMIC, NCIH2228_CCLE	NCI-H2228_COSMIC, NCIH2228_CCLE			TRUE
NCIH2286	CCLE	NCIH2286_CCLE	NCIH2286_CCLE	NCIH2286_CCLE			TRUE
NCIH2291	CCLE	NCI-H2291_COSMIC, NCIH2291_CCLE	NCIH2291_CCLE, NCI-H2291_COSMIC	NCI-H2291_COSMIC, NCIH2291_CCLE			TRUE
NCIH2291	COSMIC	NCI-H2291_COSMIC, NCIH2291_CCLE	NCI-H2291_COSMIC, NCIH2291_CCLE	NCI-H2291_COSMIC, NCIH2291_CCLE			TRUE
NCIH2342	CCLE	NCI-H2342_COSMIC, NCIH2342_CCLE	NCIH2342_CCLE, NCI-H2342_COSMIC	NCI-H2342_COSMIC, NCIH2342_CCLE			TRUE
NCIH2342	COSMIC	NCI-H2342_COSMIC, NCIH2342_CCLE	NCI-H2342_COSMIC, NCIH2342_CCLE	NCI-H2342_COSMIC, NCIH2342_CCLE			TRUE
NCIH2347	COSMIC	NCI-H2347_COSMIC, NCIH2347_CCLE	NCI-H2347_COSMIC, NCIH2347_CCLE	NCI-H2347_COSMIC, NCIH2347_CCLE			TRUE
NCIH2405	COSMIC	NCI-H2405_COSMIC, NCIH2405_CCLE	NCI-H2405_COSMIC, NCIH2405_CCLE	NCI-H2405_COSMIC, NCIH2405_CCLE			TRUE
NCIH2444	CCLE	NCI-H2444_COSMIC, NCIH2444_CCLE	NCIH2444_CCLE, NCI-H2444_COSMIC	NCI-H2444_COSMIC, NCIH2444_CCLE			TRUE
NCIH2452	COSMIC	NCI-H2452_COSMIC, NCIH2452_CCLE	NCI-H2452_COSMIC, NCIH2452_CCLE	NCI-H2452_COSMIC, NCIH2452_CCLE			TRUE
NCIH250	COSMIC	NCI-H250_COSMIC	NCI-H250_COSMIC	NCI-H250_COSMIC			TRUE
NCIH28	COSMIC	NCI-H28_COSMIC	NCI-H28_COSMIC	NCI-H28_COSMIC			TRUE
NCIH292	COSMIC	NCI-H292_COSMIC	NCI-H292_COSMIC	NCI-H292_COSMIC			TRUE
NCIH3122	COSMIC	NCI-H3122_COSMIC	NCI-H3122_COSMIC	NCI-H3122_COSMIC			TRUE
NCIH322M	CELLMINER	NCI-H322M_COSMIC, NCI_H322M_CELLMINER	NCI_H322M_CELLMINER, NCI-H322M_COSMIC	NCI-H322M_COSMIC, NCI_H322M_CELLMINER			TRUE
NCIH322M	COSMIC	NCI-H322M_COSMIC, NCI_H322M_CELLMINER	NCI-H322M_COSMIC, NCI_H322M_CELLMINER	NCI-H322M_COSMIC, NCI_H322M_CELLMINER			TRUE
NCIH345	COSMIC	NCI-H345_COSMIC	NCI-H345_COSMIC	NCI-H345_COSMIC			TRUE
NCIH358	CCLE	NCI-H358_COSMIC, NCIH358_CCLE	NCIH358_CCLE, NCI-H358_COSMIC	NCI-H358_COSMIC, NCIH358_CCLE			TRUE
NCIH358	COSMIC	NCI-H358_COSMIC, NCIH358_CCLE	NCI-H358_COSMIC, NCIH358_CCLE	NCI-H358_COSMIC, NCIH358_CCLE			TRUE
NCIH378	COSMIC	NCI-H378_COSMIC	NCI-H378_COSMIC	NCI-H378_COSMIC			TRUE
NCIH446	CCLE	NCI-H446_COSMIC, NCIH446_CCLE	NCIH446_CCLE, NCI-H446_COSMIC	NCI-H446_COSMIC, NCIH446_CCLE			TRUE
NCIH446	COSMIC	NCI-H446_COSMIC, NCIH446_CCLE	NCI-H446_COSMIC, NCIH446_CCLE	NCI-H446_COSMIC, NCIH446_CCLE			TRUE
NCIH460	CCLE	NCI-H460_COSMIC, NCIH460_CCLE, NCI_H460_CELLMINER	NCIH460_CCLE, NCI-H460_COSMIC, NCI_H460_CELLMINER	NCI-H460_COSMIC, NCIH460_CCLE, NCI_H460_CELLMINER			TRUE
NCIH508	CCLE	NCI-H508_COSMIC, NCIH508_CCLE	NCIH508_CCLE, NCI-H508_COSMIC	NCI-H508_COSMIC, NCIH508_CCLE			TRUE
NCIH508	COSMIC	NCI-H508_COSMIC, NCIH508_CCLE	NCI-H508_COSMIC, NCIH508_CCLE	NCI-H508_COSMIC, NCIH508_CCLE			TRUE
NCIH510A	COSMIC	NCI-H510A_COSMIC, NCIH510_CCLE	NCI-H510A_COSMIC, NCIH510_CCLE	NCI-H510A_COSMIC, NCIH510_CCLE			TRUE
NCIH510	CCLE	NCIH510_CCLE, NCI-H510A_COSMIC	NCIH510_CCLE, NCI-H510A_COSMIC	NCIH510_CCLE, NCI-H510A_COSMIC			TRUE
NCIH520	CCLE	NCI-H520_COSMIC, NCIH520_CCLE	NCIH520_CCLE, NCI-H520_COSMIC	NCI-H520_COSMIC, NCIH520_CCLE			TRUE
NCIH520	COSMIC	NCI-H520_COSMIC, NCIH520_CCLE	NCI-H520_COSMIC, NCIH520_CCLE	NCI-H520_COSMIC, NCIH520_CCLE			TRUE
NCIH524	COSMIC	NCI-H524_COSMIC, NCIH524_CCLE	NCI-H524_COSMIC, NCIH524_CCLE	NCI-H524_COSMIC, NCIH524_CCLE			TRUE
NCIH596	COSMIC	NCI-H596_COSMIC, NCIH596_CCLE	NCI-H596_COSMIC, NCIH596_CCLE	NCI-H596_COSMIC, NCIH596_CCLE			TRUE
NCIH630	COSMIC	NCI-H630_COSMIC	NCI-H630_COSMIC	NCI-H630_COSMIC			TRUE
NCIH647	COSMIC	NCI-H647_COSMIC, NCIH647_CCLE	NCI-H647_COSMIC, NCIH647_CCLE	NCI-H647_COSMIC, NCIH647_CCLE			TRUE
NCIH64	COSMIC	NCI-H64_COSMIC	NCI-H64_COSMIC	NCI-H64_COSMIC			TRUE
NCIH650	CCLE	NCI-H650_COSMIC, NCIH650_CCLE	NCIH650_CCLE, NCI-H650_COSMIC	NCI-H650_COSMIC, NCIH650_CCLE			TRUE
NCIH650	COSMIC	NCI-H650_COSMIC, NCIH650_CCLE	NCI-H650_COSMIC, NCIH650_CCLE	NCI-H650_COSMIC, NCIH650_CCLE			TRUE
NCIH660	CCLE	NCI-H660_COSMIC, NCIH660_CCLE	NCIH660_CCLE, NCI-H660_COSMIC	NCI-H660_COSMIC, NCIH660_CCLE			TRUE
NCIH660	COSMIC	NCI-H660_COSMIC, NCIH660_CCLE	NCI-H660_COSMIC, NCIH660_CCLE	NCI-H660_COSMIC, NCIH660_CCLE			TRUE
NCIH661	CCLE	NCI-H661_COSMIC, NCIH661_CCLE	NCIH661_CCLE, NCI-H661_COSMIC	NCI-H661_COSMIC, NCIH661_CCLE			TRUE
NCIH661	COSMIC	NCI-H661_COSMIC, NCIH661_CCLE	NCI-H661_COSMIC, NCIH661_CCLE	NCI-H661_COSMIC, NCIH661_CCLE			TRUE
NCIH684	CCLE	NCIH684_CCLE	NCIH684_CCLE	NCIH684_CCLE			TRUE
NCIH69	COSMIC	NCI-H69_COSMIC, NCIH69_CCLE	NCI-H69_COSMIC, NCIH69_CCLE	NCI-H69_COSMIC, NCIH69_CCLE			TRUE
NCIH716	CCLE	NCI-H716_COSMIC, NCIH716_CCLE	NCIH716_CCLE, NCI-H716_COSMIC	NCI-H716_COSMIC, NCIH716_CCLE			TRUE
NCIH716	COSMIC	NCI-H716_COSMIC, NCIH716_CCLE	NCI-H716_COSMIC, NCIH716_CCLE	NCI-H716_COSMIC, NCIH716_CCLE			TRUE
NCIH720	COSMIC	NCI-H720_COSMIC	NCI-H720_COSMIC	NCI-H720_COSMIC			TRUE
NCIH727	COSMIC	NCI-H727_COSMIC, NCIH727_CCLE	NCI-H727_COSMIC, NCIH727_CCLE	NCI-H727_COSMIC, NCIH727_CCLE			TRUE
NCIH740	COSMIC	NCI-H740_COSMIC	NCI-H740_COSMIC	NCI-H740_COSMIC			TRUE
NCIH747	CCLE	NCI-H747_COSMIC, NCIH747_CCLE	NCIH747_CCLE, NCI-H747_COSMIC	NCI-H747_COSMIC, NCIH747_CCLE			TRUE
NCIH747	COSMIC	NCI-H747_COSMIC, NCIH747_CCLE	NCI-H747_COSMIC, NCIH747_CCLE	NCI-H747_COSMIC, NCIH747_CCLE			TRUE
NCIH748	COSMIC	NCI-H748_COSMIC	NCI-H748_COSMIC	NCI-H748_COSMIC			TRUE
NCIH810	CCLE	NCI-H810_COSMIC, NCIH810_CCLE	NCIH810_CCLE, NCI-H810_COSMIC	NCI-H810_COSMIC, NCIH810_CCLE			TRUE
NCIH810	COSMIC	NCI-H810_COSMIC, NCIH810_CCLE	NCI-H810_COSMIC, NCIH810_CCLE	NCI-H810_COSMIC, NCIH810_CCLE			TRUE
NCIH820	COSMIC	NCI-H820_COSMIC	NCI-H820_COSMIC	NCI-H820_COSMIC			TRUE
NCIH82	COSMIC	NCI-H82_COSMIC, NCIH82_CCLE	NCI-H82_COSMIC, NCIH82_CCLE	NCI-H82_COSMIC, NCIH82_CCLE			TRUE
NCIH835	COSMIC	NCI-H835_COSMIC	NCI-H835_COSMIC	NCI-H835_COSMIC			TRUE
NCIH838	CCLE	NCI-H838_COSMIC, NCIH838_CCLE	NCIH838_CCLE, NCI-H838_COSMIC	NCI-H838_COSMIC, NCIH838_CCLE			TRUE
NCIH838	COSMIC	NCI-H838_COSMIC, NCIH838_CCLE	NCI-H838_COSMIC, NCIH838_CCLE	NCI-H838_COSMIC, NCIH838_CCLE			TRUE
NCIH841	COSMIC	NCI-H841_COSMIC, NCIH841_CCLE	NCI-H841_COSMIC, NCIH841_CCLE	NCI-H841_COSMIC, NCIH841_CCLE			TRUE
NCIH847	COSMIC	NCI-H847_COSMIC	NCI-H847_COSMIC	NCI-H847_COSMIC			TRUE
NCIH854	CCLE	NCIH854_CCLE	NCIH854_CCLE	NCIH854_CCLE			TRUE
NCIH889	CCLE	NCIH889_CCLE	NCIH889_CCLE	NCIH889_CCLE			TRUE
NCIH929	COSMIC	NCI-H929_COSMIC, NCIH929_CCLE	NCI-H929_COSMIC, NCIH929_CCLE	NCI-H929_COSMIC, NCIH929_CCLE			TRUE
NCIN87	CCLE	NCI-N87_COSMIC, NCIN87_CCLE	NCIN87_CCLE, NCI-N87_COSMIC	NCI-N87_COSMIC, NCIN87_CCLE			TRUE
NCIN87	COSMIC	NCI-N87_COSMIC, NCIN87_CCLE	NCI-N87_COSMIC, NCIN87_CCLE	NCI-N87_COSMIC, NCIN87_CCLE			TRUE
NCISNU16	COSMIC	NCI-SNU-16_COSMIC	NCI-SNU-16_COSMIC	NCI-SNU-16_COSMIC			TRUE
NCISNU1	COSMIC	NCI-SNU-1_COSMIC, SNU1_CCLE	NCI-SNU-1_COSMIC, SNU1_CCLE	NCI-SNU-1_COSMIC, SNU1_CCLE			TRUE
NCO2	CCLE	NCO2_CCLE	NCO2_CCLE	NCO2_CCLE			TRUE
NEC8	COSMIC	NEC8_COSMIC	NEC8_COSMIC	NEC8_COSMIC			TRUE
NH12	COSMIC	NH-12_COSMIC	NH-12_COSMIC	NH-12_COSMIC			TRUE
NH6	CCLE	NH6_CCLE	NH6_CCLE	NH6_CCLE			TRUE
NK92MI	COSMIC	NK-92MI_COSMIC	NK-92MI_COSMIC	NK-92MI_COSMIC			TRUE
NKM1	COSMIC	NKM-1_COSMIC	NKM-1_COSMIC	NKM-1_COSMIC			TRUE
NMCG1	COSMIC	NMC-G1_COSMIC, NMCG1_CCLE	NMC-G1_COSMIC, NMCG1_CCLE	NMC-G1_COSMIC, NMCG1_CCLE			TRUE
NO10	COSMIC	NO-10_COSMIC	NO-10_COSMIC	NO-10_COSMIC			TRUE
NO11	COSMIC	NO-11_COSMIC	NO-11_COSMIC	NO-11_COSMIC			TRUE
NOMO1	COSMIC	NOMO-1_COSMIC	NOMO-1_COSMIC	NOMO-1_COSMIC			TRUE
NOS1	COSMIC	NOS-1_COSMIC	NOS-1_COSMIC	NOS-1_COSMIC			TRUE
NTERA2CLD1	COSMIC	NTERA-2_CL_D1_COSMIC	NTERA-2_CL_D1_COSMIC	NTERA-2_CL_D1_COSMIC			TRUE
NUDHL1	CCLE	NUDHL1_CCLE	NUDHL1_CCLE	NUDHL1_CCLE			TRUE
NUDUL1	CCLE	NU-DUL-1_COSMIC, NUDUL1_CCLE	NUDUL1_CCLE, NU-DUL-1_COSMIC	NU-DUL-1_COSMIC, NUDUL1_CCLE			TRUE
NUDUL1	COSMIC	NU-DUL-1_COSMIC, NUDUL1_CCLE	NU-DUL-1_COSMIC, NUDUL1_CCLE	NU-DUL-1_COSMIC, NUDUL1_CCLE			TRUE
NUGC3	CCLE	NUGC-3_COSMIC, NUGC3_CCLE	NUGC3_CCLE, NUGC-3_COSMIC	NUGC-3_COSMIC, NUGC3_CCLE			TRUE
NUGC3	COSMIC	NUGC-3_COSMIC, NUGC3_CCLE	NUGC-3_COSMIC, NUGC3_CCLE	NUGC-3_COSMIC, NUGC3_CCLE			TRUE
NUGC4	CCLE	NUGC-4_COSMIC, NUGC4_CCLE	NUGC4_CCLE, NUGC-4_COSMIC	NUGC-4_COSMIC, NUGC4_CCLE			TRUE
NUGC4	COSMIC	NUGC-4_COSMIC, NUGC4_CCLE	NUGC-4_COSMIC, NUGC4_CCLE	NUGC-4_COSMIC, NUGC4_CCLE			TRUE
NY	COSMIC	NY_COSMIC	NY_COSMIC	NY_COSMIC			TRUE
OACM51	COSMIC	OACM5-1_COSMIC	OACM5-1_COSMIC	OACM5-1_COSMIC			TRUE
OACP4C	COSMIC	OACP4C_COSMIC	OACP4C_COSMIC	OACP4C_COSMIC			TRUE
OAW28	CCLE	OAW-28_COSMIC, OAW28_CCLE	OAW28_CCLE, OAW-28_COSMIC	OAW-28_COSMIC, OAW28_CCLE			TRUE
OAW28	COSMIC	OAW-28_COSMIC, OAW28_CCLE	OAW-28_COSMIC, OAW28_CCLE	OAW-28_COSMIC, OAW28_CCLE			TRUE
OAW42	COSMIC	OAW-42_COSMIC, OAW42_CCLE	OAW-42_COSMIC, OAW42_CCLE	OAW-42_COSMIC, OAW42_CCLE			TRUE
OC314	COSMIC	OC-314_COSMIC, OC316_CCLE	OC-314_COSMIC, OC316_CCLE	OC-314_COSMIC, OC316_CCLE			TRUE
OC316	CCLE	OC316_CCLE, OC-314_COSMIC	OC316_CCLE, OC-314_COSMIC	OC316_CCLE, OC-314_COSMIC			TRUE
OCIAML2	COSMIC	OCI-AML2_COSMIC, OCIAML2_CCLE	OCI-AML2_COSMIC, OCIAML2_CCLE	OCI-AML2_COSMIC, OCIAML2_CCLE			TRUE
OCIAML5	CCLE	OCI-AML5_COSMIC, OCIAML5_CCLE	OCIAML5_CCLE, OCI-AML5_COSMIC	OCI-AML5_COSMIC, OCIAML5_CCLE			TRUE
OCILY10	CCLE	OCILY10_CCLE, KARPAS-422_COSMIC	OCILY10_CCLE, KARPAS-422_COSMIC	OCILY10_CCLE, KARPAS-422_COSMIC			TRUE
OCILY19	CCLE	OCI-LY-19_COSMIC, OCILY19_CCLE	OCILY19_CCLE, OCI-LY-19_COSMIC	OCI-LY-19_COSMIC, OCILY19_CCLE			TRUE
OCILY19	COSMIC	OCI-LY-19_COSMIC, OCILY19_CCLE	OCI-LY-19_COSMIC, OCILY19_CCLE	OCI-LY-19_COSMIC, OCILY19_CCLE			TRUE
OCILY3	CCLE	OCILY3_CCLE	OCILY3_CCLE	OCILY3_CCLE			TRUE
OCILY7	COSMIC	OCI-LY7_COSMIC	OCI-LY7_COSMIC	OCI-LY7_COSMIC			TRUE
OCIM1	CCLE	OCI-M1_COSMIC, OCIM1_CCLE	OCIM1_CCLE, OCI-M1_COSMIC	OCI-M1_COSMIC, OCIM1_CCLE			TRUE
OCIM1	COSMIC	OCI-M1_COSMIC, OCIM1_CCLE	OCI-M1_COSMIC, OCIM1_CCLE	OCI-M1_COSMIC, OCIM1_CCLE			TRUE
OCUBM	COSMIC	OCUB-M_COSMIC	OCUB-M_COSMIC	OCUB-M_COSMIC			TRUE
OCUM1	CCLE	OCUM-1_COSMIC, OCUM1_CCLE	OCUM1_CCLE, OCUM-1_COSMIC	OCUM-1_COSMIC, OCUM1_CCLE			TRUE
OCUM1	COSMIC	OCUM-1_COSMIC, OCUM1_CCLE	OCUM-1_COSMIC, OCUM1_CCLE	OCUM-1_COSMIC, OCUM1_CCLE			TRUE
OE19	CCLE	OE19_COSMIC, OE19_CCLE	OE19_CCLE, OE19_COSMIC	OE19_COSMIC, OE19_CCLE			TRUE
OE19	COSMIC	OE19_COSMIC, OE19_CCLE	OE19_COSMIC, OE19_CCLE	OE19_COSMIC, OE19_CCLE			TRUE
OE21	COSMIC	OE21_COSMIC, OE21_CCLE	OE21_COSMIC, OE21_CCLE	OE21_COSMIC, OE21_CCLE			TRUE
OE33	CCLE	OE33_COSMIC, OE33_CCLE	OE33_CCLE, OE33_COSMIC	OE33_COSMIC, OE33_CCLE			TRUE
OE33	COSMIC	OE33_COSMIC, OE33_CCLE	OE33_COSMIC, OE33_CCLE	OE33_COSMIC, OE33_CCLE			TRUE
OMC1	COSMIC	OMC-1_COSMIC	OMC-1_COSMIC	OMC-1_COSMIC			TRUE
ONS76	CCLE	ONS-76_COSMIC, ONS76_CCLE	ONS76_CCLE, ONS-76_COSMIC	ONS-76_COSMIC, ONS76_CCLE			TRUE
ONS76	COSMIC	ONS-76_COSMIC, ONS76_CCLE	ONS-76_COSMIC, ONS76_CCLE	ONS-76_COSMIC, ONS76_CCLE			TRUE
OPM2	COSMIC	OPM-2_COSMIC, OPM2_CCLE	OPM-2_COSMIC, OPM2_CCLE	OPM-2_COSMIC, OPM2_CCLE			TRUE
OSC19	COSMIC	OSC-19_COSMIC	OSC-19_COSMIC	OSC-19_COSMIC			TRUE
OSC20	COSMIC	OSC-20_COSMIC	OSC-20_COSMIC	OSC-20_COSMIC			TRUE
OSRC2	COSMIC	OS-RC-2_COSMIC, OSRC2_CCLE	OS-RC-2_COSMIC, OSRC2_CCLE	OS-RC-2_COSMIC, OSRC2_CCLE			TRUE
OUMS23	COSMIC	OUMS-23_COSMIC, OUMS23_CCLE	OUMS-23_COSMIC, OUMS23_CCLE	OUMS-23_COSMIC, OUMS23_CCLE			TRUE
OUMS27	CCLE	OUMS27_CCLE	OUMS27_CCLE	OUMS27_CCLE			TRUE
OV17R	COSMIC	OV-17R_COSMIC	OV-17R_COSMIC	OV-17R_COSMIC			TRUE
OV56	CCLE	OV-56_COSMIC, OV56_CCLE	OV56_CCLE, OV-56_COSMIC	OV-56_COSMIC, OV56_CCLE			TRUE
OV56	COSMIC	OV-56_COSMIC, OV56_CCLE	OV-56_COSMIC, OV56_CCLE	OV-56_COSMIC, OV56_CCLE			TRUE
OV7	COSMIC	OV-7_COSMIC	OV-7_COSMIC	OV-7_COSMIC			TRUE
OV90	COSMIC	OV-90_COSMIC, OV90_CCLE	OV-90_COSMIC, OV90_CCLE	OV-90_COSMIC, OV90_CCLE			TRUE
OVCA420	COSMIC	OVCA420_COSMIC	OVCA420_COSMIC	OVCA420_COSMIC			TRUE
OVCA433	COSMIC	OVCA433_COSMIC	OVCA433_COSMIC	OVCA433_COSMIC			TRUE
OVCAR5	CELLMINER	OVCAR-5_COSMIC, OVCAR_5_CELLMINER	OVCAR_5_CELLMINER, OVCAR-5_COSMIC	OVCAR-5_COSMIC, OVCAR_5_CELLMINER			TRUE
OVCAR5	COSMIC	OVCAR-5_COSMIC, OVCAR_5_CELLMINER	OVCAR-5_COSMIC, OVCAR_5_CELLMINER	OVCAR-5_COSMIC, OVCAR_5_CELLMINER			TRUE
OVCAR8	COSMIC	OVCAR-8_COSMIC, OVCAR8_CCLE, OVCAR_8_CELLMINER, NCI_ADR_RES_CELLMINER	OVCAR-8_COSMIC, OVCAR_8_CELLMINER, OVCAR8_CCLE, NCI_ADR_RES_CELLMINER	OVCAR-8_COSMIC, OVCAR8_CCLE, OVCAR_8_CELLMINER, NCI_ADR_RES_CELLMINER			TRUE
OVISE	COSMIC	OVISE_COSMIC, OVISE_CCLE	OVISE_COSMIC, OVISE_CCLE	OVISE_COSMIC, OVISE_CCLE			TRUE
OVK18	COSMIC	OVK-18_COSMIC, OVK18_CCLE	OVK-18_COSMIC, OVK18_CCLE	OVK-18_COSMIC, OVK18_CCLE			TRUE
OVKATE	CCLE	OVKATE_COSMIC, OVKATE_CCLE	OVKATE_CCLE, OVKATE_COSMIC	OVKATE_COSMIC, OVKATE_CCLE			TRUE
OVKATE	COSMIC	OVKATE_COSMIC, OVKATE_CCLE	OVKATE_COSMIC, OVKATE_CCLE	OVKATE_COSMIC, OVKATE_CCLE			TRUE
OVMANA	CCLE	OVMANA_CCLE	OVMANA_CCLE	OVMANA_CCLE			TRUE
OVMIU	COSMIC	OVMIU_COSMIC	OVMIU_COSMIC	OVMIU_COSMIC			TRUE
OVSAHO	CCLE	OVSAHO_CCLE	OVSAHO_CCLE	OVSAHO_CCLE			TRUE
OVTOKO	CCLE	OVTOKO_COSMIC, OVTOKO_CCLE	OVTOKO_CCLE, OVTOKO_COSMIC	OVTOKO_COSMIC, OVTOKO_CCLE			TRUE
OVTOKO	COSMIC	OVTOKO_COSMIC, OVTOKO_CCLE	OVTOKO_COSMIC, OVTOKO_CCLE	OVTOKO_COSMIC, OVTOKO_CCLE			TRUE
P12ICHIKAWA	CCLE	P12-ICHIKAWA_COSMIC, P12ICHIKAWA_CCLE	P12ICHIKAWA_CCLE, P12-ICHIKAWA_COSMIC	P12-ICHIKAWA_COSMIC, P12ICHIKAWA_CCLE			TRUE
P12ICHIKAWA	COSMIC	P12-ICHIKAWA_COSMIC, P12ICHIKAWA_CCLE	P12-ICHIKAWA_COSMIC, P12ICHIKAWA_CCLE	P12-ICHIKAWA_COSMIC, P12ICHIKAWA_CCLE			TRUE
P30OHK	COSMIC	P30-OHK_COSMIC	P30-OHK_COSMIC	P30-OHK_COSMIC			TRUE
P31FUJ	COSMIC	P31-FUJ_COSMIC, P31FUJ_CCLE	P31-FUJ_COSMIC, P31FUJ_CCLE	P31-FUJ_COSMIC, P31FUJ_CCLE			TRUE
P32ISH	COSMIC	P32-ISH_COSMIC	P32-ISH_COSMIC	P32-ISH_COSMIC			TRUE
P3HR1	CCLE	P3HR1_CCLE	P3HR1_CCLE, JIYOYEP-2003_COSMIC	P3HR1_CCLE		JIYOYEP-2003_COSMIC	TRUE
PA1	COSMIC	PA-1_COSMIC	PA-1_COSMIC	PA-1_COSMIC			TRUE
PANC0203	CCLE	PANC-02-03_COSMIC, PANC0203_CCLE	PANC0203_CCLE, PANC-02-03_COSMIC	PANC-02-03_COSMIC, PANC0203_CCLE			TRUE
PANC0203	COSMIC	PANC-02-03_COSMIC, PANC0203_CCLE	PANC-02-03_COSMIC, PANC0203_CCLE	PANC-02-03_COSMIC, PANC0203_CCLE			TRUE
PANC0213	CCLE	PANC0213_CCLE	PANC0213_CCLE	PANC0213_CCLE			TRUE
PANC0327	CCLE	PANC-03-27_COSMIC, PANC0327_CCLE	PANC0327_CCLE, PANC-03-27_COSMIC	PANC-03-27_COSMIC, PANC0327_CCLE			TRUE
PANC0327	COSMIC	PANC-03-27_COSMIC, PANC0327_CCLE	PANC-03-27_COSMIC, PANC0327_CCLE	PANC-03-27_COSMIC, PANC0327_CCLE			TRUE
PANC0403	COSMIC	PANC-04-03_COSMIC, PANC0403_CCLE	PANC-04-03_COSMIC, PANC0403_CCLE	PANC-04-03_COSMIC, PANC0403_CCLE			TRUE
PATU8902	COSMIC	PA-TU-8902_COSMIC, PATU8902_CCLE	PA-TU-8902_COSMIC, PATU8902_CCLE	PA-TU-8902_COSMIC, PATU8902_CCLE			TRUE
PATU8988T	COSMIC	PA-TU-8988T_COSMIC	PA-TU-8988T_COSMIC	PA-TU-8988T_COSMIC			TRUE
PC14	CCLE	PC-14_COSMIC, PC14_CCLE	PC14_CCLE, PC-14_COSMIC	PC-14_COSMIC, PC14_CCLE			TRUE
PC14	COSMIC	PC-14_COSMIC, PC14_CCLE	PC-14_COSMIC, PC14_CCLE	PC-14_COSMIC, PC14_CCLE			TRUE
PC3[JPC3]	COSMIC	PC-3_[JPC-3]_COSMIC	PC-3_[JPC-3]_COSMIC	PC-3_[JPC-3]_COSMIC			TRUE
PCI15A	COSMIC	PCI-15A_COSMIC	PCI-15A_COSMIC	PCI-15A_COSMIC			TRUE
PCI30	COSMIC	PCI-30_COSMIC	PCI-30_COSMIC	PCI-30_COSMIC			TRUE
PCI38	COSMIC	PCI-38_COSMIC	PCI-38_COSMIC	PCI-38_COSMIC			TRUE
PCI4B	COSMIC	PCI-4B_COSMIC	PCI-4B_COSMIC	PCI-4B_COSMIC			TRUE
PCI6A	COSMIC	PCI-6A_COSMIC	PCI-6A_COSMIC	PCI-6A_COSMIC			TRUE
PCM6	CCLE	PCM6_CCLE	PCM6_CCLE	PCM6_CCLE			TRUE
PECAPJ15	CCLE	PECA-PJ15_COSMIC, PECAPJ15_CCLE	PECAPJ15_CCLE, PECA-PJ15_COSMIC	PECA-PJ15_COSMIC, PECAPJ15_CCLE			TRUE
PECAPJ15	COSMIC	PECA-PJ15_COSMIC, PECAPJ15_CCLE	PECA-PJ15_COSMIC, PECAPJ15_CCLE	PECA-PJ15_COSMIC, PECAPJ15_CCLE			TRUE
PECAPJ34CLONEC12	CCLE	PECAPJ34CLONEC12_CCLE	PECAPJ34CLONEC12_CCLE	PECAPJ34CLONEC12_CCLE			TRUE
PECAPJ41CLONED2	CCLE	PECAPJ41CLONED2_CCLE	PECAPJ41CLONED2_CCLE	PECAPJ41CLONED2_CCLE			TRUE
PECAPJ49	CCLE	PECAPJ49_CCLE	PECAPJ49_CCLE	PECAPJ49_CCLE			TRUE
PEER	CCLE	PEER_CCLE, BE-13_COSMIC	PEER_CCLE, BE-13_COSMIC	PEER_CCLE, BE-13_COSMIC			TRUE
PEO1	COSMIC	PEO1_COSMIC	PEO1_COSMIC	PEO1_COSMIC			TRUE
PF382	CCLE	PF-382_COSMIC, PF382_CCLE	PF382_CCLE, PF-382_COSMIC	PF-382_COSMIC, PF382_CCLE			TRUE
PF382	COSMIC	PF-382_COSMIC, PF382_CCLE	PF-382_COSMIC, PF382_CCLE	PF-382_COSMIC, PF382_CCLE			TRUE
PFEIFFER	CCLE	PFEIFFER_CCLE	PFEIFFER_CCLE	PFEIFFER_CCLE			TRUE
PFSK1	COSMIC	PFSK-1_COSMIC	PFSK-1_COSMIC	PFSK-1_COSMIC			TRUE
PK1	CCLE	PK1_CCLE	PK1_CCLE	PK1_CCLE			TRUE
PK45H	CCLE	PK45H_CCLE	PK45H_CCLE	PK45H_CCLE			TRUE
PK59	CCLE	PK59_CCLE	PK59_CCLE	PK59_CCLE			TRUE
PL18	COSMIC	PL18_COSMIC	PL18_COSMIC	PL18_COSMIC			TRUE
PL21	COSMIC	PL-21_COSMIC, PL21_CCLE	PL-21_COSMIC, PL21_CCLE	PL-21_COSMIC, PL21_CCLE			TRUE
PL4	COSMIC	PL4_COSMIC	PL4_COSMIC	PL4_COSMIC			TRUE
PSN1	COSMIC	PSN1_COSMIC, PSN1_CCLE	PSN1_COSMIC, PSN1_CCLE	PSN1_COSMIC, PSN1_CCLE			TRUE
PWR1E	COSMIC	PWR-1E_COSMIC	PWR-1E_COSMIC	PWR-1E_COSMIC			TRUE
QGP1	CCLE	QGP-1_COSMIC, QGP1_CCLE	QGP1_CCLE, QGP-1_COSMIC	QGP-1_COSMIC, QGP1_CCLE			TRUE
QGP1	COSMIC	QGP-1_COSMIC, QGP1_CCLE	QGP-1_COSMIC, QGP1_CCLE	QGP-1_COSMIC, QGP1_CCLE			TRUE
QIMRWIL	COSMIC	QIMR-WIL_COSMIC	QIMR-WIL_COSMIC	QIMR-WIL_COSMIC			TRUE
RAJI	CCLE	RAJI_COSMIC, RAJI_CCLE	RAJI_CCLE, RAJI_COSMIC	RAJI_COSMIC, RAJI_CCLE			TRUE
RAJI	COSMIC	RAJI_COSMIC, RAJI_CCLE	RAJI_COSMIC, RAJI_CCLE	RAJI_COSMIC, RAJI_CCLE			TRUE
RAMOS2G64C10	COSMIC	RAMOS-2G6-4C10_COSMIC	RAMOS-2G6-4C10_COSMIC	RAMOS-2G6-4C10_COSMIC			TRUE
RCC10RGB	COSMIC	RCC10RGB_COSMIC, RCC10RGB_CCLE	RCC10RGB_COSMIC, RCC10RGB_CCLE	RCC10RGB_COSMIC, RCC10RGB_CCLE			TRUE
RCCAB	COSMIC	RCC-AB_COSMIC	RCC-AB_COSMIC	RCC-AB_COSMIC			TRUE
RCCER	COSMIC	RCC-ER_COSMIC	RCC-ER_COSMIC	RCC-ER_COSMIC			TRUE
RCCFG2	COSMIC	RCC-FG2_COSMIC	RCC-FG2_COSMIC	RCC-FG2_COSMIC			TRUE
RCCJF	COSMIC	RCC-JF_COSMIC	RCC-JF_COSMIC	RCC-JF_COSMIC			TRUE
RCCJW	COSMIC	RCC-JW_COSMIC	RCC-JW_COSMIC	RCC-JW_COSMIC			TRUE
RCCMF	COSMIC	RCC-MF_COSMIC	RCC-MF_COSMIC	RCC-MF_COSMIC			TRUE
RCHACV	COSMIC	RCH-ACV_COSMIC, RCHACV_CCLE	RCH-ACV_COSMIC, RCHACV_CCLE	RCH-ACV_COSMIC, RCHACV_CCLE			TRUE
RCK8	COSMIC	RC-K8_COSMIC	RC-K8_COSMIC	RC-K8_COSMIC			TRUE
RCM1	CCLE	RCM-1_COSMIC, RCM1_CCLE	RCM1_CCLE, RCM-1_COSMIC	RCM-1_COSMIC, RCM1_CCLE			TRUE
RCM1	COSMIC	RCM-1_COSMIC, RCM1_CCLE	RCM-1_COSMIC, RCM1_CCLE	RCM-1_COSMIC, RCM1_CCLE			TRUE
RD	COSMIC	RD_COSMIC, RD_CCLE	RD_COSMIC, RD_CCLE	RD_COSMIC, RD_CCLE			TRUE
REC1	CCLE	REC1_CCLE	REC1_CCLE	REC1_CCLE			TRUE
REH	CCLE	REH_COSMIC, REH_CCLE	REH_CCLE, REH_COSMIC	REH_COSMIC, REH_CCLE			TRUE
REH	COSMIC	REH_COSMIC, REH_CCLE	REH_COSMIC, REH_CCLE	REH_COSMIC, REH_CCLE			TRUE
RERFGC1B	CCLE	RERF-GC-1B_COSMIC, RERFGC1B_CCLE	RERFGC1B_CCLE, RERF-GC-1B_COSMIC	RERF-GC-1B_COSMIC, RERFGC1B_CCLE			TRUE
RERFGC1B	COSMIC	RERF-GC-1B_COSMIC, RERFGC1B_CCLE	RERF-GC-1B_COSMIC, RERFGC1B_CCLE	RERF-GC-1B_COSMIC, RERFGC1B_CCLE			TRUE
RERFLCAD1	CCLE	RERFLCAD1_CCLE	RERFLCAD1_CCLE	RERFLCAD1_CCLE			TRUE
RERFLCAD2	CCLE	RERFLCAD2_CCLE	RERFLCAD2_CCLE	RERFLCAD2_CCLE			TRUE
RERFLCAI	CCLE	RERFLCAI_CCLE, GT3TKB_COSMIC	RERFLCAI_CCLE, GT3TKB_COSMIC	RERFLCAI_CCLE, GT3TKB_COSMIC			TRUE
RERFLCFM	COSMIC	RERF-LC-FM_COSMIC	RERF-LC-FM_COSMIC	RERF-LC-FM_COSMIC			TRUE
RERFLCKJ	CCLE	RERF-LC-KJ_COSMIC, RERFLCKJ_CCLE	RERFLCKJ_CCLE, RERF-LC-KJ_COSMIC	RERF-LC-KJ_COSMIC, RERFLCKJ_CCLE			TRUE
RERFLCKJ	COSMIC	RERF-LC-KJ_COSMIC, RERFLCKJ_CCLE	RERF-LC-KJ_COSMIC, RERFLCKJ_CCLE	RERF-LC-KJ_COSMIC, RERFLCKJ_CCLE			TRUE
RERFLCMS	COSMIC	RERF-LC-MS_COSMIC, RERFLCMS_CCLE	RERF-LC-MS_COSMIC, RERFLCMS_CCLE	RERF-LC-MS_COSMIC, RERFLCMS_CCLE			TRUE
RERFLCSQ1	CCLE	RERF-LC-SQ1_COSMIC, RERFLCSQ1_CCLE	RERFLCSQ1_CCLE, RERF-LC-SQ1_COSMIC	RERF-LC-SQ1_COSMIC, RERFLCSQ1_CCLE			TRUE
RERFLCSQ1	COSMIC	RERF-LC-SQ1_COSMIC, RERFLCSQ1_CCLE	RERF-LC-SQ1_COSMIC, RERFLCSQ1_CCLE	RERF-LC-SQ1_COSMIC, RERFLCSQ1_CCLE			TRUE
RF48	COSMIC	RF-48_COSMIC	RF-48_COSMIC	RF-48_COSMIC			TRUE
RH18	COSMIC	RH-18_COSMIC	RH-18_COSMIC	RH-18_COSMIC			TRUE
RH1	COSMIC	RH-1_COSMIC	RH-1_COSMIC	RH-1_COSMIC			TRUE
RI1	CCLE	RI1_CCLE	RI1_CCLE	RI1_CCLE			TRUE
RKN	COSMIC	RKN_COSMIC, RKN_CCLE	RKN_COSMIC, RKN_CCLE	RKN_COSMIC, RKN_CCLE			TRUE
RKO	CCLE	RKO_COSMIC, RKO_CCLE	RKO_CCLE, RKO_COSMIC	RKO_COSMIC, RKO_CCLE			TRUE
RKO	COSMIC	RKO_COSMIC, RKO_CCLE	RKO_COSMIC, RKO_CCLE	RKO_COSMIC, RKO_CCLE			TRUE
RL952	CCLE	RL95-2_COSMIC, RL952_CCLE	RL952_CCLE, RL95-2_COSMIC	RL95-2_COSMIC, RL952_CCLE			TRUE
RL952	COSMIC	RL95-2_COSMIC, RL952_CCLE	RL95-2_COSMIC, RL952_CCLE	RL95-2_COSMIC, RL952_CCLE			TRUE
RL	COSMIC	RL_COSMIC, RL_CCLE	RL_COSMIC, RL_CCLE	RL_COSMIC, RL_CCLE			TRUE
RMGI	COSMIC	RMG-I_COSMIC, RMGI_CCLE	RMG-I_COSMIC, RMGI_CCLE	RMG-I_COSMIC, RMGI_CCLE			TRUE
RMUGS	CCLE	RMUGS_CCLE	RMUGS_CCLE	RMUGS_CCLE			TRUE
RO82W1	COSMIC	RO82-W-1_COSMIC	RO82-W-1_COSMIC	RO82-W-1_COSMIC			TRUE
ROS50	COSMIC	ROS-50_COSMIC	ROS-50_COSMIC	ROS-50_COSMIC			TRUE
RPMI2650	COSMIC	RPMI-2650_COSMIC	RPMI-2650_COSMIC	RPMI-2650_COSMIC			TRUE
RPMI6666	COSMIC	RPMI-6666_COSMIC	RPMI-6666_COSMIC	RPMI-6666_COSMIC			TRUE
RPMI7951	COSMIC	RPMI-7951_COSMIC, RPMI7951_CCLE	RPMI-7951_COSMIC, RPMI7951_CCLE	RPMI-7951_COSMIC, RPMI7951_CCLE			TRUE
RPMI8402	CCLE	RPMI-8402_COSMIC, RPMI8402_CCLE	RPMI8402_CCLE, RPMI-8402_COSMIC	RPMI-8402_COSMIC, RPMI8402_CCLE			TRUE
RPMI8866	COSMIC	RPMI-8866_COSMIC	RPMI-8866_COSMIC	RPMI-8866_COSMIC			TRUE
RS411	CCLE	RS4-11_COSMIC, RS411_CCLE	RS411_CCLE, RS4-11_COSMIC	RS4-11_COSMIC, RS411_CCLE			TRUE
RS411	COSMIC	RS4-11_COSMIC, RS411_CCLE	RS4-11_COSMIC, RS411_CCLE	RS4-11_COSMIC, RS411_CCLE			TRUE
RS5	CCLE	RS5_CCLE	RS5_CCLE	RS5_CCLE			TRUE
RT4	COSMIC	RT4_COSMIC, RT4_CCLE	RT4_COSMIC, RT4_CCLE	RT4_COSMIC, RT4_CCLE			TRUE
RVH421	COSMIC	RVH-421_COSMIC	RVH-421_COSMIC	RVH-421_COSMIC			TRUE
RXF393	CELLMINER	RXF393_COSMIC, RXF_393_CELLMINER	RXF_393_CELLMINER, RXF393_COSMIC	RXF393_COSMIC, RXF_393_CELLMINER			TRUE
RXF393	COSMIC	RXF393_COSMIC, RXF_393_CELLMINER	RXF393_COSMIC, RXF_393_CELLMINER	RXF393_COSMIC, RXF_393_CELLMINER			TRUE
S117	CCLE	S-117_COSMIC, S117_CCLE	S117_CCLE, DAUDI_COSMIC, S-117_COSMIC	S-117_COSMIC, S117_CCLE		DAUDI_COSMIC	TRUE
S117	COSMIC	S-117_COSMIC, S117_CCLE	S-117_COSMIC, S117_CCLE	S-117_COSMIC, S117_CCLE			TRUE
SAOS2	COSMIC	SAOS-2_COSMIC, SAOS2_CCLE	SAOS-2_COSMIC, SAOS2_CCLE	SAOS-2_COSMIC, SAOS2_CCLE			TRUE
SARC9371	COSMIC	SARC9371_COSMIC	SARC9371_COSMIC	SARC9371_COSMIC			TRUE
SAS	COSMIC	SAS_COSMIC	SAS_COSMIC	SAS_COSMIC			TRUE
SAT	COSMIC	SAT_COSMIC	SAT_COSMIC	SAT_COSMIC			TRUE
SBC1	COSMIC	SBC-1_COSMIC	SBC-1_COSMIC	SBC-1_COSMIC			TRUE
SBC3	COSMIC	SBC-3_COSMIC	SBC-3_COSMIC	SBC-3_COSMIC			TRUE
SBC5	CCLE	SBC-5_COSMIC, SBC5_CCLE	SBC5_CCLE, SBC-5_COSMIC	SBC-5_COSMIC, SBC5_CCLE			TRUE
SBC5	COSMIC	SBC-5_COSMIC, SBC5_CCLE	SBC-5_COSMIC, SBC5_CCLE	SBC-5_COSMIC, SBC5_CCLE			TRUE
SC1	COSMIC	SC-1_COSMIC	SC-1_COSMIC	SC-1_COSMIC			TRUE
SCABER	CCLE	SCABER_COSMIC, SCABER_CCLE	SCABER_CCLE, SCABER_COSMIC	SCABER_COSMIC, SCABER_CCLE			TRUE
SCABER	COSMIC	SCABER_COSMIC, SCABER_CCLE	SCABER_COSMIC, SCABER_CCLE	SCABER_COSMIC, SCABER_CCLE			TRUE
SCC15	CCLE	SCC-15_COSMIC, SCC15_CCLE	SCC15_CCLE, SCC-15_COSMIC	SCC-15_COSMIC, SCC15_CCLE			TRUE
SCC15	COSMIC	SCC-15_COSMIC, SCC15_CCLE	SCC-15_COSMIC, SCC15_CCLE	SCC-15_COSMIC, SCC15_CCLE			TRUE
SCC3	COSMIC	SCC-3_COSMIC	SCC-3_COSMIC	SCC-3_COSMIC			TRUE
SCC4	COSMIC	SCC-4_COSMIC, SCC4_CCLE	SCC-4_COSMIC, SCC4_CCLE	SCC-4_COSMIC, SCC4_CCLE			TRUE
SCC90	COSMIC	SCC90_COSMIC	SCC90_COSMIC	SCC90_COSMIC			TRUE
SCC9	CCLE	SCC-9_COSMIC, SCC9_CCLE	SCC9_CCLE, SCC-9_COSMIC	SCC-9_COSMIC, SCC9_CCLE			TRUE
SCC9	COSMIC	SCC-9_COSMIC, SCC9_CCLE	SCC-9_COSMIC, SCC9_CCLE	SCC-9_COSMIC, SCC9_CCLE			TRUE
SCH	COSMIC	SCH_COSMIC	SCH_COSMIC	SCH_COSMIC			TRUE
SCLC21H	CCLE	SCLC21H_CCLE	SCLC21H_CCLE	SCLC21H_CCLE			TRUE
SEM	CCLE	SEM_CCLE	SEM_CCLE	SEM_CCLE			TRUE
SET2	COSMIC	SET2_COSMIC, SET2_CCLE	SET2_COSMIC, SET2_CCLE	SET2_COSMIC, SET2_CCLE			TRUE
SF126	CCLE	SF126_COSMIC, SF126_CCLE	SF126_CCLE, SF126_COSMIC	SF126_COSMIC, SF126_CCLE			TRUE
SF126	COSMIC	SF126_COSMIC, SF126_CCLE	SF126_COSMIC, SF126_CCLE	SF126_COSMIC, SF126_CCLE			TRUE
SF268	CELLMINER	SF268_COSMIC, SF_268_CELLMINER	SF_268_CELLMINER, SF268_COSMIC	SF268_COSMIC, SF_268_CELLMINER			TRUE
SF268	COSMIC	SF268_COSMIC, SF_268_CELLMINER	SF268_COSMIC, SF_268_CELLMINER	SF268_COSMIC, SF_268_CELLMINER			TRUE
SF295	CCLE	SF295_COSMIC, SF295_CCLE, SF_295_CELLMINER	SF295_CCLE, SF295_COSMIC, SF_295_CELLMINER	SF295_COSMIC, SF295_CCLE, SF_295_CELLMINER			TRUE
SF539	CELLMINER	SF539_COSMIC, SF_539_CELLMINER	SF_539_CELLMINER, SF539_COSMIC	SF539_COSMIC, SF_539_CELLMINER			TRUE
SF539	COSMIC	SF539_COSMIC, SF_539_CELLMINER	SF539_COSMIC, SF_539_CELLMINER	SF539_COSMIC, SF_539_CELLMINER			TRUE
SH10TC	CCLE	SH10TC_CCLE	SH10TC_CCLE	SH10TC_CCLE			TRUE
SH4	COSMIC	SH-4_COSMIC, SH4_CCLE	SH-4_COSMIC, SH4_CCLE	SH-4_COSMIC, SH4_CCLE			TRUE
SHP77	COSMIC	SHP-77_COSMIC, SHP77_CCLE	SHP-77_COSMIC, SHP77_CCLE	SHP-77_COSMIC, SHP77_CCLE			TRUE
SIGM5	CCLE	SIG-M5_COSMIC, SIGM5_CCLE	SIGM5_CCLE, SIG-M5_COSMIC	SIG-M5_COSMIC, SIGM5_CCLE			TRUE
SIGM5	COSMIC	SIG-M5_COSMIC, SIGM5_CCLE	SIG-M5_COSMIC, SIGM5_CCLE	SIG-M5_COSMIC, SIGM5_CCLE			TRUE
SIHA	COSMIC	SIHA_COSMIC	SIHA_COSMIC	SIHA_COSMIC			TRUE
SIMA	CCLE	SIMA_COSMIC, SIMA_CCLE	SIMA_CCLE, SIMA_COSMIC	SIMA_COSMIC, SIMA_CCLE			TRUE
SIMA	COSMIC	SIMA_COSMIC, SIMA_CCLE	SIMA_COSMIC, SIMA_CCLE	SIMA_COSMIC, SIMA_CCLE			TRUE
SISO	COSMIC	SISO_COSMIC	SISO_COSMIC	SISO_COSMIC			TRUE
SJSA1	CCLE	SJSA-1_COSMIC, SJSA1_CCLE	SJSA1_CCLE, SJSA-1_COSMIC	SJSA-1_COSMIC, SJSA1_CCLE			TRUE
SJSA1	COSMIC	SJSA-1_COSMIC, SJSA1_CCLE	SJSA-1_COSMIC, SJSA1_CCLE	SJSA-1_COSMIC, SJSA1_CCLE			TRUE
SKCO1	COSMIC	SK-CO-1_COSMIC, SKCO1_CCLE	SK-CO-1_COSMIC, SKCO1_CCLE	SK-CO-1_COSMIC, SKCO1_CCLE			TRUE
SKES1	CCLE	SK-ES-1_COSMIC, SKES1_CCLE	SKES1_CCLE, SK-ES-1_COSMIC	SK-ES-1_COSMIC, SKES1_CCLE			TRUE
SKGIIIA	COSMIC	SKG-IIIA_COSMIC	SKG-IIIA_COSMIC	SKG-IIIA_COSMIC			TRUE
SKGT2	COSMIC	SK-GT-2_COSMIC	SK-GT-2_COSMIC	SK-GT-2_COSMIC			TRUE
SKGT4	COSMIC	SK-GT-4_COSMIC	SK-GT-4_COSMIC	SK-GT-4_COSMIC			TRUE
SKHEP1	CCLE	SK-HEP-1_COSMIC, SKHEP1_CCLE	SKHEP1_CCLE, SK-HEP-1_COSMIC	SK-HEP-1_COSMIC, SKHEP1_CCLE			TRUE
SKHEP1	COSMIC	SK-HEP-1_COSMIC, SKHEP1_CCLE	SK-HEP-1_COSMIC, SKHEP1_CCLE	SK-HEP-1_COSMIC, SKHEP1_CCLE			TRUE
SKLMS1	CCLE	SK-LMS-1_COSMIC, SKLMS1_CCLE	SKLMS1_CCLE, SK-LMS-1_COSMIC	SK-LMS-1_COSMIC, SKLMS1_CCLE			TRUE
SKLMS1	COSMIC	SK-LMS-1_COSMIC, SKLMS1_CCLE	SK-LMS-1_COSMIC, SKLMS1_CCLE	SK-LMS-1_COSMIC, SKLMS1_CCLE			TRUE
SKLU1	COSMIC	SK-LU-1_COSMIC, SKLU1_CCLE	SK-LU-1_COSMIC, SKLU1_CCLE	SK-LU-1_COSMIC, SKLU1_CCLE			TRUE
SKM1	CCLE	SKM-1_COSMIC, SKM1_CCLE	SKM1_CCLE, SKM-1_COSMIC	SKM-1_COSMIC, SKM1_CCLE			TRUE
SKM1	COSMIC	SKM-1_COSMIC, SKM1_CCLE	SKM-1_COSMIC, SKM1_CCLE	SKM-1_COSMIC, SKM1_CCLE			TRUE
SKMEL1	CCLE	SK-MEL-1_COSMIC, SKMEL1_CCLE	SKMEL1_CCLE, SK-MEL-1_COSMIC	SK-MEL-1_COSMIC, SKMEL1_CCLE			TRUE
SKMEL1	COSMIC	SK-MEL-1_COSMIC, SKMEL1_CCLE	SK-MEL-1_COSMIC, SKMEL1_CCLE	SK-MEL-1_COSMIC, SKMEL1_CCLE			TRUE
SKMEL24	COSMIC	SK-MEL-24_COSMIC, SKMEL24_CCLE	SK-MEL-24_COSMIC, SKMEL24_CCLE	SK-MEL-24_COSMIC, SKMEL24_CCLE			TRUE
SKMEL30	CCLE	SK-MEL-30_COSMIC, SKMEL30_CCLE	SKMEL30_CCLE, SK-MEL-30_COSMIC	SK-MEL-30_COSMIC, SKMEL30_CCLE			TRUE
SKMEL30	COSMIC	SK-MEL-30_COSMIC, SKMEL30_CCLE	SK-MEL-30_COSMIC, SKMEL30_CCLE	SK-MEL-30_COSMIC, SKMEL30_CCLE			TRUE
SKMEL31	COSMIC	SK-MEL-31_COSMIC	SK-MEL-31_COSMIC	SK-MEL-31_COSMIC			TRUE
SKMEL3	COSMIC	SK-MEL-3_COSMIC, SKMEL3_CCLE	SK-MEL-3_COSMIC, SKMEL3_CCLE	SK-MEL-3_COSMIC, SKMEL3_CCLE			TRUE
SKMEL5	CCLE	SK-MEL-5_COSMIC, SKMEL5_CCLE, SK_MEL_5_CELLMINER	SKMEL5_CCLE, SK-MEL-5_COSMIC, SK_MEL_5_CELLMINER	SK-MEL-5_COSMIC, SKMEL5_CCLE, SK_MEL_5_CELLMINER			TRUE
SKMES1	CCLE	SK-MES-1_COSMIC, SKMES1_CCLE	SKMES1_CCLE, SK-MES-1_COSMIC	SK-MES-1_COSMIC, SKMES1_CCLE			TRUE
SKMG1	COSMIC	SK-MG-1_COSMIC	SK-MG-1_COSMIC	SK-MG-1_COSMIC			TRUE
SKMM2	COSMIC	SK-MM-2_COSMIC	SK-MM-2_COSMIC	SK-MM-2_COSMIC			TRUE
SKN3	COSMIC	SKN-3_COSMIC	SKN-3_COSMIC	SKN-3_COSMIC			TRUE
SKN	COSMIC	SKN_COSMIC	SKN_COSMIC	SKN_COSMIC			TRUE
SKNDZ	CCLE	SK-N-DZ_COSMIC, SKNDZ_CCLE	SKNDZ_CCLE, SK-N-DZ_COSMIC	SK-N-DZ_COSMIC, SKNDZ_CCLE			TRUE
SKNDZ	COSMIC	SK-N-DZ_COSMIC, SKNDZ_CCLE	SK-N-DZ_COSMIC, SKNDZ_CCLE	SK-N-DZ_COSMIC, SKNDZ_CCLE			TRUE
SKNEP1	COSMIC	SK-NEP-1_COSMIC	SK-NEP-1_COSMIC	SK-NEP-1_COSMIC			TRUE
SKNMC	CCLE	SKNMC_CCLE, MC-IXC_COSMIC	SKNMC_CCLE, MC-IXC_COSMIC	SKNMC_CCLE, MC-IXC_COSMIC			TRUE
SKOV3	CCLE	SK-OV-3_COSMIC, SKOV3_CCLE, SK_OV_3_CELLMINER	SKOV3_CCLE, SK-OV-3_COSMIC, SK_OV_3_CELLMINER	SK-OV-3_COSMIC, SKOV3_CCLE, SK_OV_3_CELLMINER			TRUE
SKPNDW	COSMIC	SK-PN-DW_COSMIC	SK-PN-DW_COSMIC	SK-PN-DW_COSMIC			TRUE
SKUT1	CCLE	SK-UT-1_COSMIC, SKUT1_CCLE	SKUT1_CCLE, SK-UT-1_COSMIC	SK-UT-1_COSMIC, SKUT1_CCLE			TRUE
SKUT1	COSMIC	SK-UT-1_COSMIC, SKUT1_CCLE	SK-UT-1_COSMIC, SKUT1_CCLE	SK-UT-1_COSMIC, SKUT1_CCLE			TRUE
SLVL	COSMIC	SLVL_COSMIC	SLVL_COSMIC	SLVL_COSMIC			TRUE
SN12C	CELLMINER	SN12C_COSMIC, SN12C_CELLMINER	SN12C_CELLMINER, SN12C_COSMIC	SN12C_COSMIC, SN12C_CELLMINER			TRUE
SN12C	COSMIC	SN12C_COSMIC, SN12C_CELLMINER	SN12C_COSMIC, SN12C_CELLMINER	SN12C_COSMIC, SN12C_CELLMINER			TRUE
SNB75	CELLMINER	SNB75_COSMIC, SNB_75_CELLMINER	SNB_75_CELLMINER, SNB75_COSMIC	SNB75_COSMIC, SNB_75_CELLMINER			TRUE
SNB75	COSMIC	SNB75_COSMIC, SNB_75_CELLMINER	SNB75_COSMIC, SNB_75_CELLMINER	SNB75_COSMIC, SNB_75_CELLMINER			TRUE
SNGM	CCLE	SNG-M_COSMIC, SNGM_CCLE	SNGM_CCLE, SNG-M_COSMIC	SNG-M_COSMIC, SNGM_CCLE			TRUE
SNGM	COSMIC	SNG-M_COSMIC, SNGM_CCLE	SNG-M_COSMIC, SNGM_CCLE	SNG-M_COSMIC, SNGM_CCLE			TRUE
SNU1033	CCLE	SNU1033_CCLE	SNU1033_CCLE	SNU1033_CCLE			TRUE
SNU1040	CCLE	SNU-1040_COSMIC, SNU1040_CCLE	SNU1040_CCLE, SNU-1040_COSMIC	SNU-1040_COSMIC, SNU1040_CCLE			TRUE
SNU1040	COSMIC	SNU-1040_COSMIC, SNU1040_CCLE	SNU-1040_COSMIC, SNU1040_CCLE	SNU-1040_COSMIC, SNU1040_CCLE			TRUE
SNU1041	CCLE	SNU1041_CCLE	SNU1041_CCLE	SNU1041_CCLE			TRUE
SNU1066	CCLE	SNU1066_CCLE	SNU1066_CCLE	SNU1066_CCLE			TRUE
SNU1076	CCLE	SNU1076_CCLE	SNU1076_CCLE	SNU1076_CCLE			TRUE
SNU1077	CCLE	SNU1077_CCLE	SNU1077_CCLE	SNU1077_CCLE			TRUE
SNU1079	CCLE	SNU1079_CCLE	SNU1079_CCLE	SNU1079_CCLE			TRUE
SNU1105	CCLE	SNU1105_CCLE	SNU1105_CCLE	SNU1105_CCLE			TRUE
SNU1196	CCLE	SNU1196_CCLE	SNU1196_CCLE	SNU1196_CCLE			TRUE
SNU1197	CCLE	SNU1197_CCLE	SNU1197_CCLE	SNU1197_CCLE			TRUE
SNU119	CCLE	SNU119_CCLE	SNU119_CCLE	SNU119_CCLE			TRUE
SNU1214	CCLE	SNU1214_CCLE	SNU1214_CCLE	SNU1214_CCLE			TRUE
SNU1272	CCLE	SNU1272_CCLE	SNU1272_CCLE	SNU1272_CCLE			TRUE
SNU175	CCLE	SNU-175_COSMIC, SNU175_CCLE	SNU175_CCLE, SNU-175_COSMIC	SNU-175_COSMIC, SNU175_CCLE			TRUE
SNU175	COSMIC	SNU-175_COSMIC, SNU175_CCLE	SNU-175_COSMIC, SNU175_CCLE	SNU-175_COSMIC, SNU175_CCLE			TRUE
SNU182	COSMIC	SNU-182_COSMIC, SNU182_CCLE	SNU-182_COSMIC, SNU182_CCLE	SNU-182_COSMIC, SNU182_CCLE			TRUE
SNU1	CCLE	SNU1_CCLE, NCI-SNU-1_COSMIC	SNU1_CCLE, NCI-SNU-1_COSMIC	SNU1_CCLE, NCI-SNU-1_COSMIC			TRUE
SNU201	CCLE	SNU201_CCLE	SNU201_CCLE	SNU201_CCLE			TRUE
SNU213	CCLE	SNU213_CCLE	SNU213_CCLE	SNU213_CCLE			TRUE
SNU216	CCLE	SNU216_CCLE	SNU216_CCLE	SNU216_CCLE			TRUE
SNU245	CCLE	SNU245_CCLE	SNU245_CCLE	SNU245_CCLE			TRUE
SNU283	COSMIC	SNU-283_COSMIC, SNU283_CCLE	SNU-283_COSMIC, SNU283_CCLE	SNU-283_COSMIC, SNU283_CCLE			TRUE
SNU308	CCLE	SNU308_CCLE	SNU308_CCLE	SNU308_CCLE			TRUE
SNU324	CCLE	SNU324_CCLE	SNU324_CCLE	SNU324_CCLE			TRUE
SNU349	CCLE	SNU349_CCLE	SNU349_CCLE	SNU349_CCLE			TRUE
SNU387	COSMIC	SNU-387_COSMIC, SNU387_CCLE	SNU-387_COSMIC, SNU387_CCLE	SNU-387_COSMIC, SNU387_CCLE			TRUE
SNU398	CCLE	SNU-398_COSMIC, SNU398_CCLE	SNU398_CCLE, SNU-398_COSMIC	SNU-398_COSMIC, SNU398_CCLE			TRUE
SNU398	COSMIC	SNU-398_COSMIC, SNU398_CCLE	SNU-398_COSMIC, SNU398_CCLE	SNU-398_COSMIC, SNU398_CCLE			TRUE
SNU407	CCLE	SNU-407_COSMIC, SNU407_CCLE	SNU407_CCLE, SNU-407_COSMIC	SNU-407_COSMIC, SNU407_CCLE			TRUE
SNU407	COSMIC	SNU-407_COSMIC, SNU407_CCLE	SNU-407_COSMIC, SNU407_CCLE	SNU-407_COSMIC, SNU407_CCLE			TRUE
SNU410	CCLE	SNU410_CCLE	SNU410_CCLE	SNU410_CCLE			TRUE
SNU423	CCLE	SNU-423_COSMIC, SNU423_CCLE	SNU423_CCLE, SNU-423_COSMIC	SNU-423_COSMIC, SNU423_CCLE			TRUE
SNU423	COSMIC	SNU-423_COSMIC, SNU423_CCLE	SNU-423_COSMIC, SNU423_CCLE	SNU-423_COSMIC, SNU423_CCLE			TRUE
SNU449	CCLE	SNU-449_COSMIC, SNU449_CCLE	SNU449_CCLE, SNU-449_COSMIC	SNU-449_COSMIC, SNU449_CCLE			TRUE
SNU449	COSMIC	SNU-449_COSMIC, SNU449_CCLE	SNU-449_COSMIC, SNU449_CCLE	SNU-449_COSMIC, SNU449_CCLE			TRUE
SNU466	CCLE	SNU466_CCLE	SNU466_CCLE	SNU466_CCLE			TRUE
SNU46	CCLE	SNU46_CCLE	SNU46_CCLE	SNU46_CCLE			TRUE
SNU475	CCLE	SNU-475_COSMIC, SNU475_CCLE	SNU475_CCLE, SNU-475_COSMIC	SNU-475_COSMIC, SNU475_CCLE			TRUE
SNU475	COSMIC	SNU-475_COSMIC, SNU475_CCLE	SNU-475_COSMIC, SNU475_CCLE	SNU-475_COSMIC, SNU475_CCLE			TRUE
SNU478	CCLE	SNU478_CCLE	SNU478_CCLE	SNU478_CCLE			TRUE
SNU489	CCLE	SNU489_CCLE	SNU489_CCLE	SNU489_CCLE			TRUE
SNU503	CCLE	SNU503_CCLE	SNU503_CCLE	SNU503_CCLE			TRUE
SNU520	CCLE	SNU520_CCLE	SNU520_CCLE	SNU520_CCLE			TRUE
SNU5	CCLE	SNU5_CCLE, NCI-SNU-5_COSMIC	SNU5_CCLE, NCI-SNU-5_COSMIC	SNU5_CCLE, NCI-SNU-5_COSMIC			TRUE
SNU601	CCLE	SNU601_CCLE	SNU601_CCLE	SNU601_CCLE			TRUE
SNU61	COSMIC	SNU-61_COSMIC	SNU-61_COSMIC	SNU-61_COSMIC			TRUE
SNU620	CCLE	SNU620_CCLE	SNU620_CCLE	SNU620_CCLE			TRUE
SNU626	CCLE	SNU626_CCLE	SNU626_CCLE	SNU626_CCLE			TRUE
SNU668	CCLE	SNU668_CCLE	SNU668_CCLE	SNU668_CCLE			TRUE
SNU685	CCLE	SNU685_CCLE	SNU685_CCLE	SNU685_CCLE			TRUE
SNU719	CCLE	SNU719_CCLE	SNU719_CCLE	SNU719_CCLE			TRUE
SNU738	CCLE	SNU738_CCLE	SNU738_CCLE	SNU738_CCLE			TRUE
SNU761	CCLE	SNU761_CCLE	SNU761_CCLE	SNU761_CCLE			TRUE
SNU81	CCLE	SNU-81_COSMIC, SNU81_CCLE	SNU81_CCLE, SNU-81_COSMIC	SNU-81_COSMIC, SNU81_CCLE			TRUE
SNU81	COSMIC	SNU-81_COSMIC, SNU81_CCLE	SNU-81_COSMIC, SNU81_CCLE	SNU-81_COSMIC, SNU81_CCLE			TRUE
SNU840	CCLE	SNU840_CCLE	SNU840_CCLE	SNU840_CCLE			TRUE
SNU869	CCLE	SNU869_CCLE	SNU869_CCLE	SNU869_CCLE			TRUE
SNU878	CCLE	SNU878_CCLE	SNU878_CCLE	SNU878_CCLE			TRUE
SNU886	CCLE	SNU886_CCLE	SNU886_CCLE	SNU886_CCLE			TRUE
SNU899	CCLE	SNU899_CCLE	SNU899_CCLE	SNU899_CCLE			TRUE
SNU8	CCLE	SNU8_CCLE	SNU8_CCLE	SNU8_CCLE			TRUE
SNUC1	COSMIC	SNU-C1_COSMIC	SNU-C1_COSMIC	SNU-C1_COSMIC			TRUE
SNUC2A	CCLE	SNUC2A_CCLE, SNU-C2B_COSMIC	SNUC2A_CCLE, SNU-C2B_COSMIC	SNUC2A_CCLE, SNU-C2B_COSMIC			TRUE
SNUC2B	COSMIC	SNU-C2B_COSMIC, SNUC2A_CCLE	SNU-C2B_COSMIC, SNUC2A_CCLE	SNU-C2B_COSMIC, SNUC2A_CCLE			TRUE
SNUC4	CCLE	SNUC4_CCLE	SNUC4_CCLE	SNUC4_CCLE			TRUE
SNUC5	CCLE	SNU-C5_COSMIC, SNUC5_CCLE	SNUC5_CCLE, SNU-C5_COSMIC	SNU-C5_COSMIC, SNUC5_CCLE			TRUE
SNUC5	COSMIC	SNU-C5_COSMIC, SNUC5_CCLE	SNU-C5_COSMIC, SNUC5_CCLE	SNU-C5_COSMIC, SNUC5_CCLE			TRUE
SQ1	CCLE	SQ1_CCLE	SQ1_CCLE	SQ1_CCLE			TRUE
ST486	COSMIC	ST486_COSMIC, ST486_CCLE	ST486_COSMIC, ST486_CCLE	ST486_COSMIC, ST486_CCLE			TRUE
STS0421	COSMIC	STS-0421_COSMIC	STS-0421_COSMIC	STS-0421_COSMIC			TRUE
SUDHL10	CCLE	SU-DHL-10_COSMIC, SUDHL10_CCLE	SUDHL10_CCLE, SU-DHL-10_COSMIC	SU-DHL-10_COSMIC, SUDHL10_CCLE			TRUE
SUDHL10	COSMIC	SU-DHL-10_COSMIC, SUDHL10_CCLE	SU-DHL-10_COSMIC, SUDHL10_CCLE	SU-DHL-10_COSMIC, SUDHL10_CCLE			TRUE
SUDHL16	COSMIC	SU-DHL-16_COSMIC	SU-DHL-16_COSMIC	SU-DHL-16_COSMIC			TRUE
SUDHL1	COSMIC	SU-DHL-1_COSMIC, SUDHL1_CCLE	SU-DHL-1_COSMIC, SUDHL1_CCLE	SU-DHL-1_COSMIC, SUDHL1_CCLE			TRUE
SUDHL4	COSMIC	SU-DHL-4_COSMIC, SUDHL4_CCLE	SU-DHL-4_COSMIC, SUDHL4_CCLE	SU-DHL-4_COSMIC, SUDHL4_CCLE			TRUE
SUDHL5	CCLE	SU-DHL-5_COSMIC, SUDHL5_CCLE	SUDHL5_CCLE, SU-DHL-5_COSMIC	SU-DHL-5_COSMIC, SUDHL5_CCLE			TRUE
SUDHL5	COSMIC	SU-DHL-5_COSMIC, SUDHL5_CCLE	SU-DHL-5_COSMIC, SUDHL5_CCLE	SU-DHL-5_COSMIC, SUDHL5_CCLE			TRUE
SUDHL6	CCLE	SU-DHL-6_COSMIC, SUDHL6_CCLE	SUDHL6_CCLE, SU-DHL-6_COSMIC	SU-DHL-6_COSMIC, SUDHL6_CCLE			TRUE
SUDHL6	COSMIC	SU-DHL-6_COSMIC, SUDHL6_CCLE	SU-DHL-6_COSMIC, SUDHL6_CCLE	SU-DHL-6_COSMIC, SUDHL6_CCLE			TRUE
SUDHL8	COSMIC	SU-DHL-8_COSMIC, SUDHL8_CCLE	SU-DHL-8_COSMIC, SUDHL8_CCLE	SU-DHL-8_COSMIC, SUDHL8_CCLE			TRUE
SUIT2	COSMIC	SUIT-2_COSMIC	SUIT-2_COSMIC	SUIT-2_COSMIC			TRUE
SUPB8	COSMIC	SUP-B8_COSMIC	SUP-B8_COSMIC	SUP-B8_COSMIC			TRUE
SUPHD1	COSMIC	SUP-HD1_COSMIC, SUPHD1_CCLE	SUP-HD1_COSMIC, SUPHD1_CCLE	SUP-HD1_COSMIC, SUPHD1_CCLE			TRUE
SUPM2	CCLE	SUP-M2_COSMIC, SUPM2_CCLE	SUPM2_CCLE, SUP-M2_COSMIC	SUP-M2_COSMIC, SUPM2_CCLE			TRUE
SUPT11	CCLE	SUPT11_CCLE	SUPT11_CCLE	SUPT11_CCLE			TRUE
SUPT1	COSMIC	SUP-T1_COSMIC	SUP-T1_COSMIC	SUP-T1_COSMIC			TRUE
SW1088	COSMIC	SW1088_COSMIC, SW1088_CCLE	SW1088_COSMIC, SW1088_CCLE	SW1088_COSMIC, SW1088_CCLE			TRUE
SW1271	CCLE	SW1271_COSMIC, SW1271_CCLE	SW1271_CCLE, SW1271_COSMIC	SW1271_COSMIC, SW1271_CCLE			TRUE
SW1271	COSMIC	SW1271_COSMIC, SW1271_CCLE	SW1271_COSMIC, SW1271_CCLE	SW1271_COSMIC, SW1271_CCLE			TRUE
SW1353	CCLE	SW1353_CCLE	SW1353_CCLE	SW1353_CCLE			TRUE
SW13	COSMIC	SW13_COSMIC	SW13_COSMIC	SW13_COSMIC			TRUE
SW1463	CCLE	SW1463_COSMIC, SW1463_CCLE	SW1463_CCLE, SW1463_COSMIC	SW1463_COSMIC, SW1463_CCLE			TRUE
SW1463	COSMIC	SW1463_COSMIC, SW1463_CCLE	SW1463_COSMIC, SW1463_CCLE	SW1463_COSMIC, SW1463_CCLE			TRUE
SW156	COSMIC	SW156_COSMIC	SW156_COSMIC	SW156_COSMIC			TRUE
SW1573	CCLE	SW1573_COSMIC, SW1573_CCLE	SW1573_CCLE, SW1573_COSMIC	SW1573_COSMIC, SW1573_CCLE			TRUE
SW1573	COSMIC	SW1573_COSMIC, SW1573_CCLE	SW1573_COSMIC, SW1573_CCLE	SW1573_COSMIC, SW1573_CCLE			TRUE
SW1710	CCLE	SW1710_COSMIC, SW1710_CCLE	SW1710_CCLE, SW1710_COSMIC	SW1710_COSMIC, SW1710_CCLE			TRUE
SW1710	COSMIC	SW1710_COSMIC, SW1710_CCLE	SW1710_COSMIC, SW1710_CCLE	SW1710_COSMIC, SW1710_CCLE			TRUE
SW1783	COSMIC	SW1783_COSMIC, SW1783_CCLE	SW1783_COSMIC, SW1783_CCLE	SW1783_COSMIC, SW1783_CCLE			TRUE
SW403	CCLE	SW403_COSMIC, SW403_CCLE	SW403_CCLE, SW403_COSMIC	SW403_COSMIC, SW403_CCLE			TRUE
SW403	COSMIC	SW403_COSMIC, SW403_CCLE	SW403_COSMIC, SW403_CCLE	SW403_COSMIC, SW403_CCLE			TRUE
SW48	CCLE	SW48_COSMIC, SW48_CCLE	SW48_CCLE, SW48_COSMIC	SW48_COSMIC, SW48_CCLE			TRUE
SW48	COSMIC	SW48_COSMIC, SW48_CCLE	SW48_COSMIC, SW48_CCLE	SW48_COSMIC, SW48_CCLE			TRUE
SW626	COSMIC	SW626_COSMIC	SW626_COSMIC	SW626_COSMIC			TRUE
SW684	COSMIC	SW684_COSMIC	SW684_COSMIC, HCC_2998_CELLMINER	SW684_COSMIC		HCC_2998_CELLMINER	TRUE
SW756	COSMIC	SW756_COSMIC	SW756_COSMIC	SW756_COSMIC			TRUE
SW780	CCLE	SW780_COSMIC, SW780_CCLE	SW780_CCLE, SW780_COSMIC	SW780_COSMIC, SW780_CCLE			TRUE
SW780	COSMIC	SW780_COSMIC, SW780_CCLE	SW780_COSMIC, SW780_CCLE	SW780_COSMIC, SW780_CCLE			TRUE
SW837	COSMIC	SW837_COSMIC, SW837_CCLE	SW837_COSMIC, SW837_CCLE	SW837_COSMIC, SW837_CCLE			TRUE
SW872	COSMIC	SW872_COSMIC	SW872_COSMIC	SW872_COSMIC			TRUE
SW900	CCLE	SW900_COSMIC, SW900_CCLE	SW900_CCLE, SW900_COSMIC	SW900_COSMIC, SW900_CCLE			TRUE
SW900	COSMIC	SW900_COSMIC, SW900_CCLE	SW900_COSMIC, SW900_CCLE	SW900_COSMIC, SW900_CCLE			TRUE
SW948	COSMIC	SW948_COSMIC, SW948_CCLE	SW948_COSMIC, SW948_CCLE	SW948_COSMIC, SW948_CCLE			TRUE
SW954	COSMIC	SW954_COSMIC	SW954_COSMIC	SW954_COSMIC			TRUE
SW962	COSMIC	SW962_COSMIC	SW962_COSMIC	SW962_COSMIC			TRUE
SW982	COSMIC	SW982_COSMIC	SW982_COSMIC	SW982_COSMIC			TRUE
T173	CCLE	T173_CCLE	T173_CCLE	T173_CCLE			TRUE
T3M10	CCLE	T3M10_CCLE	T3M10_CCLE	T3M10_CCLE			TRUE
T3M4	CCLE	T3M4_CCLE	T3M4_CCLE	T3M4_CCLE			TRUE
T98G	CCLE	T98G_COSMIC, T98G_CCLE	T98G_CCLE, T98G_COSMIC	T98G_COSMIC, T98G_CCLE			TRUE
T98G	COSMIC	T98G_COSMIC, T98G_CCLE	T98G_COSMIC, T98G_CCLE	T98G_COSMIC, T98G_CCLE			TRUE
TALL1	COSMIC	TALL-1_COSMIC	TALL-1_COSMIC	TALL-1_COSMIC			TRUE
TASK1	COSMIC	TASK1_COSMIC	TASK1_COSMIC	TASK1_COSMIC			TRUE
TC71	CCLE	TC-71_COSMIC, TC71_CCLE	TC71_CCLE, TC-71_COSMIC	TC-71_COSMIC, TC71_CCLE			TRUE
TC71	COSMIC	TC-71_COSMIC, TC71_CCLE	TC-71_COSMIC, TC71_CCLE	TC-71_COSMIC, TC71_CCLE			TRUE
TCCPAN2	CCLE	TCCPAN2_CCLE	TCCPAN2_CCLE	TCCPAN2_CCLE			TRUE
TCCSUP	COSMIC	TCCSUP_COSMIC	TCCSUP_COSMIC	TCCSUP_COSMIC			TRUE
TCYIK	COSMIC	TC-YIK_COSMIC	TC-YIK_COSMIC	TC-YIK_COSMIC			TRUE
TE10	CCLE	TE-10_COSMIC, TE10_CCLE	TE10_CCLE, TE-10_COSMIC	TE-10_COSMIC, TE10_CCLE			TRUE
TE10	COSMIC	TE-10_COSMIC, TE10_CCLE	TE-10_COSMIC, TE10_CCLE	TE-10_COSMIC, TE10_CCLE			TRUE
TE11	COSMIC	TE-11_COSMIC, TE11_CCLE	TE-11_COSMIC, TE11_CCLE	TE-11_COSMIC, TE11_CCLE			TRUE
TE125T	CCLE	TE125T_CCLE	TE125T_CCLE	TE125T_CCLE			TRUE
TE12	COSMIC	TE-12_COSMIC	TE-12_COSMIC	TE-12_COSMIC			TRUE
TE14	CCLE	TE14_CCLE	TE14_CCLE	TE14_CCLE			TRUE
TE159T	CCLE	TE159T_CCLE	TE159T_CCLE	TE159T_CCLE			TRUE
TE15	COSMIC	TE-15_COSMIC	TE-15_COSMIC	TE-15_COSMIC			TRUE
TE1	CCLE	TE-1_COSMIC, TE1_CCLE	TE1_CCLE, TE-1_COSMIC	TE-1_COSMIC, TE1_CCLE			TRUE
TE1	COSMIC	TE-1_COSMIC, TE1_CCLE	TE-1_COSMIC, TE1_CCLE	TE-1_COSMIC, TE1_CCLE			TRUE
TE441T	CCLE	TE-441-T_COSMIC, TE441T_CCLE	TE441T_CCLE, TE-441-T_COSMIC	TE-441-T_COSMIC, TE441T_CCLE			TRUE
TE441T	COSMIC	TE-441-T_COSMIC, TE441T_CCLE	TE-441-T_COSMIC, TE441T_CCLE	TE-441-T_COSMIC, TE441T_CCLE			TRUE
TE4	COSMIC	TE-4_COSMIC, TE4_CCLE	TE-4_COSMIC, TE4_CCLE	TE-4_COSMIC, TE4_CCLE			TRUE
TE5	CCLE	TE-5_COSMIC, TE5_CCLE	TE5_CCLE, TE-5_COSMIC	TE-5_COSMIC, TE5_CCLE			TRUE
TE617T	CCLE	TE617T_CCLE	TE617T_CCLE	TE617T_CCLE			TRUE
TE6	CCLE	TE-6_COSMIC, TE6_CCLE	TE6_CCLE, TE-6_COSMIC	TE-6_COSMIC, TE6_CCLE			TRUE
TE6	COSMIC	TE-6_COSMIC, TE6_CCLE	TE-6_COSMIC, TE6_CCLE	TE-6_COSMIC, TE6_CCLE			TRUE
TE8	CCLE	TE-8_COSMIC, TE8_CCLE	TE8_CCLE, TE-8_COSMIC	TE-8_COSMIC, TE8_CCLE			TRUE
TE9	CCLE	TE-9_COSMIC, TE9_CCLE	TE9_CCLE, TE-9_COSMIC	TE-9_COSMIC, TE9_CCLE			TRUE
TE9	COSMIC	TE-9_COSMIC, TE9_CCLE	TE-9_COSMIC, TE9_CCLE	TE-9_COSMIC, TE9_CCLE			TRUE
TEN	CCLE	TEN_CCLE	TEN_CCLE	TEN_CCLE			TRUE
TF1	CCLE	TF1_CCLE	TF1_CCLE	TF1_CCLE			TRUE
TGBC11TKB	CCLE	TGBC11TKB_COSMIC, TGBC11TKB_CCLE	TGBC11TKB_CCLE, TGBC11TKB_COSMIC	TGBC11TKB_COSMIC, TGBC11TKB_CCLE			TRUE
TGBC11TKB	COSMIC	TGBC11TKB_COSMIC, TGBC11TKB_CCLE	TGBC11TKB_COSMIC, TGBC11TKB_CCLE	TGBC11TKB_COSMIC, TGBC11TKB_CCLE			TRUE
TGBC1TKB	COSMIC	TGBC1TKB_COSMIC	TGBC1TKB_COSMIC	TGBC1TKB_COSMIC			TRUE
TGBC24TKB	COSMIC	TGBC24TKB_COSMIC	TGBC24TKB_COSMIC	TGBC24TKB_COSMIC			TRUE
TGW	COSMIC	TGW_COSMIC	TGW_COSMIC	TGW_COSMIC			TRUE
THP1	CCLE	THP-1_COSMIC, THP1_CCLE	THP1_CCLE, THP-1_COSMIC	THP-1_COSMIC, THP1_CCLE			TRUE
THP1	COSMIC	THP-1_COSMIC, THP1_CCLE	THP-1_COSMIC, THP1_CCLE	THP-1_COSMIC, THP1_CCLE			TRUE
TK10	CELLMINER	TK10_COSMIC, TK_10_CELLMINER	TK_10_CELLMINER, TK10_COSMIC	TK10_COSMIC, TK_10_CELLMINER			TRUE
TK10	COSMIC	TK10_COSMIC, TK_10_CELLMINER	TK10_COSMIC, TK_10_CELLMINER	TK10_COSMIC, TK_10_CELLMINER			TRUE
TK	COSMIC	TK_COSMIC	TK_COSMIC	TK_COSMIC			TRUE
TM31	CCLE	TM31_CCLE	TM31_CCLE	TM31_CCLE			TRUE
TMK1	COSMIC	TMK-1_COSMIC	TMK-1_COSMIC	TMK-1_COSMIC			TRUE
TO175T	CCLE	TO175T_CCLE	TO175T_CCLE	TO175T_CCLE			TRUE
TOLEDO	CCLE	TOLEDO_CCLE	TOLEDO_CCLE	TOLEDO_CCLE			TRUE
TOV21G	CCLE	TOV-21G_COSMIC, TOV21G_CCLE	TOV21G_CCLE, TOV-21G_COSMIC	TOV-21G_COSMIC, TOV21G_CCLE			TRUE
TOV21G	COSMIC	TOV-21G_COSMIC, TOV21G_CCLE	TOV-21G_COSMIC, TOV21G_CCLE	TOV-21G_COSMIC, TOV21G_CCLE			TRUE
TT2609C02	COSMIC	TT2609-C02_COSMIC, TT2609C02_CCLE	TT2609-C02_COSMIC, TT2609C02_CCLE	TT2609-C02_COSMIC, TT2609C02_CCLE			TRUE
TT2	COSMIC	TT2_COSMIC	TT2_COSMIC, TT_CCLE	TT2_COSMIC		TT_CCLE	TRUE
TT	CCLE	TT_COSMIC, TT_CCLE	TT_CCLE, TT2_COSMIC, TT_COSMIC	TT_COSMIC, TT_CCLE		TT2_COSMIC	TRUE
TT	COSMIC	TT_COSMIC, TT_CCLE	TT_COSMIC, TT_CCLE	TT_COSMIC, TT_CCLE			TRUE
TUHR10TKB	CCLE	TUHR10TKB_CCLE	TUHR10TKB_CCLE	TUHR10TKB_CCLE			TRUE
TUHR14TKB	CCLE	TUHR14TKB_CCLE	TUHR14TKB_CCLE	TUHR14TKB_CCLE			TRUE
TUHR4TKB	CCLE	TUHR4TKB_CCLE	TUHR4TKB_CCLE	TUHR4TKB_CCLE			TRUE
TYKNU	CCLE	TYK-NU_COSMIC, TYKNU_CCLE	TYKNU_CCLE, TYK-NU_COSMIC	TYK-NU_COSMIC, TYKNU_CCLE			TRUE
TYKNU	COSMIC	TYK-NU_COSMIC, TYKNU_CCLE	TYK-NU_COSMIC, TYKNU_CCLE	TYK-NU_COSMIC, TYKNU_CCLE			TRUE
U031	COSMIC	U031_COSMIC, UO_31_CELLMINER	U031_COSMIC, UO_31_CELLMINER	U031_COSMIC, UO_31_CELLMINER			TRUE
U2OS	COSMIC	U-2-OS_COSMIC, U2OS_CCLE	U-2-OS_COSMIC, U2OS_CCLE	U-2-OS_COSMIC, U2OS_CCLE			TRUE
U698M	COSMIC	U-698-M_COSMIC	U-698-M_COSMIC	U-698-M_COSMIC			TRUE
U87MG	CCLE	U-87-MG_COSMIC, U87MG_CCLE	U87MG_CCLE, U-87-MG_COSMIC	U-87-MG_COSMIC, U87MG_CCLE			TRUE
U937	CCLE	U937_CCLE, TUR_COSMIC	U937_CCLE, TUR_COSMIC	U937_CCLE, TUR_COSMIC			TRUE
UACC812	COSMIC	UACC-812_COSMIC, UACC812_CCLE	UACC-812_COSMIC, UACC812_CCLE	UACC-812_COSMIC, UACC812_CCLE			TRUE
UACC893	CCLE	UACC-893_COSMIC, UACC893_CCLE	UACC893_CCLE, UACC-893_COSMIC	UACC-893_COSMIC, UACC893_CCLE			TRUE
UACC893	COSMIC	UACC-893_COSMIC, UACC893_CCLE	UACC-893_COSMIC, UACC893_CCLE	UACC-893_COSMIC, UACC893_CCLE			TRUE
UBLC1	CCLE	UBLC1_CCLE	UBLC1_CCLE	UBLC1_CCLE			TRUE
UCH2	COSMIC	U-CH2_COSMIC	U-CH2_COSMIC	U-CH2_COSMIC			TRUE
UDSCC2	COSMIC	UDSCC2_COSMIC	UDSCC2_COSMIC	UDSCC2_COSMIC			TRUE
UMC11	COSMIC	UMC-11_COSMIC	UMC-11_COSMIC	UMC-11_COSMIC			TRUE
UMUC1	CCLE	UMUC1_CCLE	UMUC1_CCLE	UMUC1_CCLE			TRUE
UMUC3	CCLE	UM-UC-3_COSMIC, UMUC3_CCLE	UMUC3_CCLE, UM-UC-3_COSMIC	UM-UC-3_COSMIC, UMUC3_CCLE			TRUE
UMUC3	COSMIC	UM-UC-3_COSMIC, UMUC3_CCLE	UM-UC-3_COSMIC, UMUC3_CCLE	UM-UC-3_COSMIC, UMUC3_CCLE			TRUE
UO31	CELLMINER	UO_31_CELLMINER, U031_COSMIC	UO_31_CELLMINER, U031_COSMIC	UO_31_CELLMINER, U031_COSMIC			TRUE
UT7	CCLE	UT7_CCLE	UT7_CCLE	UT7_CCLE			TRUE
UWB1289	COSMIC	UWB1_289_COSMIC	UWB1_289_COSMIC	UWB1_289_COSMIC			TRUE
VAESBJ	COSMIC	VA-ES-BJ_COSMIC	VA-ES-BJ_COSMIC	VA-ES-BJ_COSMIC			TRUE
VAL	COSMIC	VAL_COSMIC	VAL_COSMIC	VAL_COSMIC			TRUE
VMCUB1	CCLE	VM-CUB-1_COSMIC, VMCUB1_CCLE	VMCUB1_CCLE, VM-CUB-1_COSMIC	VM-CUB-1_COSMIC, VMCUB1_CCLE			TRUE
VMCUB1	COSMIC	VM-CUB-1_COSMIC, VMCUB1_CCLE	VM-CUB-1_COSMIC, VMCUB1_CCLE	VM-CUB-1_COSMIC, VMCUB1_CCLE			TRUE
VMRCLCD	COSMIC	VMRC-LCD_COSMIC, VMRCLCD_CCLE	VMRC-LCD_COSMIC, VMRCLCD_CCLE	VMRC-LCD_COSMIC, VMRCLCD_CCLE			TRUE
VMRCLCP	CCLE	VMRCLCP_CCLE	VMRCLCP_CCLE	VMRCLCP_CCLE			TRUE
VMRCMELG	COSMIC	VMRC-MELG_COSMIC	VMRC-MELG_COSMIC	VMRC-MELG_COSMIC			TRUE
VMRCRCW	CCLE	VMRC-RCW_COSMIC, VMRCRCW_CCLE	VMRCRCW_CCLE, VMRC-RCW_COSMIC	VMRC-RCW_COSMIC, VMRCRCW_CCLE			TRUE
VMRCRCW	COSMIC	VMRC-RCW_COSMIC, VMRCRCW_CCLE	VMRC-RCW_COSMIC, VMRCRCW_CCLE	VMRC-RCW_COSMIC, VMRCRCW_CCLE			TRUE
VMRCRCZ	CCLE	VMRC-RCZ_COSMIC, VMRCRCZ_CCLE	VMRCRCZ_CCLE, VMRC-RCZ_COSMIC	VMRC-RCZ_COSMIC, VMRCRCZ_CCLE			TRUE
VMRCRCZ	COSMIC	VMRC-RCZ_COSMIC, VMRCRCZ_CCLE	VMRC-RCZ_COSMIC, VMRCRCZ_CCLE	VMRC-RCZ_COSMIC, VMRCRCZ_CCLE			TRUE
WIL2NS	COSMIC	WIL2-NS_COSMIC	WIL2-NS_COSMIC	WIL2-NS_COSMIC			TRUE
WM1552C	COSMIC	WM1552C_COSMIC	WM1552C_COSMIC	WM1552C_COSMIC			TRUE
WM1799	CCLE	WM1799_CCLE	WM1799_CCLE	WM1799_CCLE			TRUE
WM278	COSMIC	WM278_COSMIC	WM278_COSMIC	WM278_COSMIC			TRUE
WM35	COSMIC	WM35_COSMIC	WM35_COSMIC	WM35_COSMIC			TRUE
WM793B	COSMIC	WM793B_COSMIC, WM793_CCLE	WM793B_COSMIC, WM793_CCLE	WM793B_COSMIC, WM793_CCLE			TRUE
WM88	CCLE	WM88_CCLE	WM88_CCLE	WM88_CCLE			TRUE
WM983B	CCLE	WM983B_CCLE	WM983B_CCLE	WM983B_CCLE			TRUE
WSUDLCL2	CCLE	WSU-DLCL2_COSMIC, WSUDLCL2_CCLE	WSUDLCL2_CCLE, WSU-DLCL2_COSMIC	WSU-DLCL2_COSMIC, WSUDLCL2_CCLE			TRUE
WSUDLCL2	COSMIC	WSU-DLCL2_COSMIC, WSUDLCL2_CCLE	WSU-DLCL2_COSMIC, WSUDLCL2_CCLE	WSU-DLCL2_COSMIC, WSUDLCL2_CCLE			TRUE
WSUNHL	COSMIC	WSU-NHL_COSMIC	WSU-NHL_COSMIC	WSU-NHL_COSMIC			TRUE
YAPC	CCLE	YAPC_COSMIC, YAPC_CCLE	YAPC_CCLE, YAPC_COSMIC	YAPC_COSMIC, YAPC_CCLE			TRUE
YAPC	COSMIC	YAPC_COSMIC, YAPC_CCLE	YAPC_COSMIC, YAPC_CCLE	YAPC_COSMIC, YAPC_CCLE			TRUE
YD10B	CCLE	YD10B_CCLE	YD10B_CCLE	YD10B_CCLE			TRUE
YD15	CCLE	YD15_CCLE	YD15_CCLE	YD15_CCLE			TRUE
YD38	CCLE	YD38_CCLE	YD38_CCLE	YD38_CCLE			TRUE
YD8	CCLE	YD8_CCLE	YD8_CCLE	YD8_CCLE			TRUE
YKG1	COSMIC	YKG-1_COSMIC, YKG1_CCLE	YKG-1_COSMIC, YKG1_CCLE	YKG-1_COSMIC, YKG1_CCLE			TRUE
YT	COSMIC	YT_COSMIC	YT_COSMIC	YT_COSMIC			TRUE
ZR7530	CCLE	ZR-75-30_COSMIC, ZR7530_CCLE	ZR7530_CCLE, ZR-75-30_COSMIC	ZR-75-30_COSMIC, ZR7530_CCLE			TRUE
ZR7530	COSMIC	ZR-75-30_COSMIC, ZR7530_CCLE	ZR-75-30_COSMIC, ZR7530_CCLE	ZR-75-30_COSMIC, ZR7530_CCLE			TRUE

## Sheet: Weight_0.5
Name_query	Source_query	Expected	Found	True_positive	False_negative	False_positive	Identification_successful
201T	COSMIC	201T_COSMIC	201T_COSMIC	201T_COSMIC			TRUE
22RV1	CCLE	22RV1_COSMIC, 22RV1_CCLE	22RV1_CCLE, 22RV1_COSMIC	22RV1_COSMIC, 22RV1_CCLE			TRUE
22RV1	COSMIC	22RV1_COSMIC, 22RV1_CCLE	22RV1_COSMIC, 22RV1_CCLE	22RV1_COSMIC, 22RV1_CCLE			TRUE
2313287	CCLE	23132-87_COSMIC, 2313287_CCLE	2313287_CCLE, 23132-87_COSMIC	23132-87_COSMIC, 2313287_CCLE			TRUE
2313287	COSMIC	23132-87_COSMIC, 2313287_CCLE	23132-87_COSMIC, 2313287_CCLE	23132-87_COSMIC, 2313287_CCLE			TRUE
253JBV	CCLE	253JBV_CCLE, 253J_CCLE	253JBV_CCLE, 253J_CCLE	253JBV_CCLE, 253J_CCLE			TRUE
253J	CCLE	253J_CCLE, 253JBV_CCLE	253J_CCLE, 253JBV_CCLE	253J_CCLE, 253JBV_CCLE			TRUE
42MGBA	CCLE	42-MG-BA_COSMIC, 42MGBA_CCLE	42MGBA_CCLE, 42-MG-BA_COSMIC	42-MG-BA_COSMIC, 42MGBA_CCLE			TRUE
42MGBA	COSMIC	42-MG-BA_COSMIC, 42MGBA_CCLE	42-MG-BA_COSMIC, 42MGBA_CCLE	42-MG-BA_COSMIC, 42MGBA_CCLE			TRUE
451LU	COSMIC	451LU_COSMIC	451LU_COSMIC	451LU_COSMIC			TRUE
5637	CCLE	5637_COSMIC, 5637_CCLE	5637_CCLE, 5637_COSMIC	5637_COSMIC, 5637_CCLE			TRUE
5637	COSMIC	5637_COSMIC, 5637_CCLE	5637_COSMIC, 5637_CCLE	5637_COSMIC, 5637_CCLE			TRUE
59M	CCLE	59M_CCLE	59M_CCLE	59M_CCLE			TRUE
639V	CCLE	639-V_COSMIC, 639V_CCLE	639V_CCLE, 639-V_COSMIC	639-V_COSMIC, 639V_CCLE			TRUE
639V	COSMIC	639-V_COSMIC, 639V_CCLE	639-V_COSMIC, 639V_CCLE	639-V_COSMIC, 639V_CCLE			TRUE
647V	CCLE	647-V_COSMIC, 647V_CCLE	647V_CCLE, 647-V_COSMIC	647-V_COSMIC, 647V_CCLE			TRUE
647V	COSMIC	647-V_COSMIC, 647V_CCLE	647-V_COSMIC, 647V_CCLE	647-V_COSMIC, 647V_CCLE			TRUE
697	CCLE	697_COSMIC, 697_CCLE	697_CCLE, 697_COSMIC	697_COSMIC, 697_CCLE			TRUE
697	COSMIC	697_COSMIC, 697_CCLE	697_COSMIC, 697_CCLE	697_COSMIC, 697_CCLE			TRUE
769P	CCLE	769-P_COSMIC, 769P_CCLE	769P_CCLE, 769-P_COSMIC	769-P_COSMIC, 769P_CCLE			TRUE
769P	COSMIC	769-P_COSMIC, 769P_CCLE	769-P_COSMIC, 769P_CCLE	769-P_COSMIC, 769P_CCLE			TRUE
7860	CELLMINER	786-0_COSMIC, 786_0_CELLMINER, 786O_CCLE	786_0_CELLMINER, 786-0_COSMIC	786-0_COSMIC, 786_0_CELLMINER	786O_CCLE		TRUE
7860	COSMIC	786-0_COSMIC, 786_0_CELLMINER, 786O_CCLE	786-0_COSMIC, 786_0_CELLMINER	786-0_COSMIC, 786_0_CELLMINER	786O_CCLE		TRUE
786O	CCLE	786O_CCLE, 786-0_COSMIC, 786_0_CELLMINER	786O_CCLE, 786_0_CELLMINER, 786-0_COSMIC	786O_CCLE, 786-0_COSMIC, 786_0_CELLMINER			TRUE
8305C	CCLE	8305C_COSMIC, 8305C_CCLE	8305C_CCLE, 8305C_COSMIC	8305C_COSMIC, 8305C_CCLE			TRUE
8305C	COSMIC	8305C_COSMIC, 8305C_CCLE	8305C_COSMIC, 8305C_CCLE	8305C_COSMIC, 8305C_CCLE			TRUE
8505C	CCLE	8505C_COSMIC, 8505C_CCLE	8505C_CCLE, 8505C_COSMIC	8505C_COSMIC, 8505C_CCLE			TRUE
8505C	COSMIC	8505C_COSMIC, 8505C_CCLE	8505C_COSMIC, 8505C_CCLE	8505C_COSMIC, 8505C_CCLE			TRUE
8MGBA	CCLE	8-MG-BA_COSMIC, 8MGBA_CCLE	8MGBA_CCLE, 8-MG-BA_COSMIC	8-MG-BA_COSMIC, 8MGBA_CCLE			TRUE
8MGBA	COSMIC	8-MG-BA_COSMIC, 8MGBA_CCLE	8-MG-BA_COSMIC, 8MGBA_CCLE	8-MG-BA_COSMIC, 8MGBA_CCLE			TRUE
A101D	CCLE	A101D_COSMIC, A101D_CCLE	A101D_CCLE, A101D_COSMIC	A101D_COSMIC, A101D_CCLE			TRUE
A101D	COSMIC	A101D_COSMIC, A101D_CCLE	A101D_COSMIC, A101D_CCLE	A101D_COSMIC, A101D_CCLE			TRUE
A172	CCLE	A172_COSMIC, A172_CCLE	A172_CCLE, A172_COSMIC	A172_COSMIC, A172_CCLE			TRUE
A172	COSMIC	A172_COSMIC, A172_CCLE	A172_COSMIC, A172_CCLE	A172_COSMIC, A172_CCLE			TRUE
A204	CCLE	A204_COSMIC, A204_CCLE	A204_CCLE, A204_COSMIC	A204_COSMIC, A204_CCLE			TRUE
A204	COSMIC	A204_COSMIC, A204_CCLE	A204_COSMIC, A204_CCLE	A204_COSMIC, A204_CCLE			TRUE
A2058	CCLE	A2058_COSMIC, A2058_CCLE	A2058_CCLE, A2058_COSMIC	A2058_COSMIC, A2058_CCLE			TRUE
A2058	COSMIC	A2058_COSMIC, A2058_CCLE	A2058_COSMIC, A2058_CCLE	A2058_COSMIC, A2058_CCLE			TRUE
A253	CCLE	A253_COSMIC, A253_CCLE	A253_CCLE, A253_COSMIC	A253_COSMIC, A253_CCLE			TRUE
A253	COSMIC	A253_COSMIC, A253_CCLE	A253_COSMIC, A253_CCLE	A253_COSMIC, A253_CCLE			TRUE
A2780	CCLE	A2780_COSMIC, A2780_CCLE	A2780_CCLE, A2780_COSMIC	A2780_COSMIC, A2780_CCLE			TRUE
A2780	COSMIC	A2780_COSMIC, A2780_CCLE	A2780_COSMIC, A2780_CCLE	A2780_COSMIC, A2780_CCLE			TRUE
A375	CCLE	A375_COSMIC, A375_CCLE	A375_CCLE, A375_COSMIC	A375_COSMIC, A375_CCLE			TRUE
A375	COSMIC	A375_COSMIC, A375_CCLE	A375_COSMIC, A375_CCLE	A375_COSMIC, A375_CCLE			TRUE
A388	COSMIC	A388_COSMIC	A388_COSMIC	A388_COSMIC			TRUE
A3KAW	CCLE	A3-KAW_COSMIC, A3KAW_CCLE	A3KAW_CCLE, A3-KAW_COSMIC	A3-KAW_COSMIC, A3KAW_CCLE			TRUE
A3KAW	COSMIC	A3-KAW_COSMIC, A3KAW_CCLE	A3-KAW_COSMIC, A3KAW_CCLE	A3-KAW_COSMIC, A3KAW_CCLE			TRUE
A427	COSMIC	A427_COSMIC	A427_COSMIC	A427_COSMIC			TRUE
A431	COSMIC	A431_COSMIC	A431_COSMIC	A431_COSMIC			TRUE
A498	CCLE	A498_COSMIC, A498_CCLE, A498_CELLMINER	A498_CCLE, A498_CELLMINER, A498_COSMIC	A498_COSMIC, A498_CCLE, A498_CELLMINER			TRUE
A498	CELLMINER	A498_COSMIC, A498_CCLE, A498_CELLMINER	A498_CELLMINER, A498_COSMIC	A498_COSMIC, A498_CELLMINER	A498_CCLE		TRUE
A498	COSMIC	A498_COSMIC, A498_CCLE, A498_CELLMINER	A498_COSMIC, A498_CELLMINER	A498_COSMIC, A498_CELLMINER	A498_CCLE		TRUE
A4FUK	CCLE	A4-FUK_COSMIC, A4FUK_CCLE	A4FUK_CCLE, A4-FUK_COSMIC	A4-FUK_COSMIC, A4FUK_CCLE			TRUE
A4FUK	COSMIC	A4-FUK_COSMIC, A4FUK_CCLE	A4-FUK_COSMIC, A4FUK_CCLE	A4-FUK_COSMIC, A4FUK_CCLE			TRUE
A549	CCLE	A549_COSMIC, A549_CCLE, A549_CELLMINER	A549_CCLE, A549_COSMIC, A549_CELLMINER	A549_COSMIC, A549_CCLE, A549_CELLMINER			TRUE
A549	CELLMINER	A549_COSMIC, A549_CCLE, A549_CELLMINER	A549_CELLMINER, A549_COSMIC	A549_COSMIC, A549_CELLMINER	A549_CCLE		TRUE
A549	COSMIC	A549_COSMIC, A549_CCLE, A549_CELLMINER	A549_COSMIC, A549_CELLMINER	A549_COSMIC, A549_CELLMINER	A549_CCLE		TRUE
A673	CCLE	A673_COSMIC, A673_CCLE	A673_CCLE, A673_COSMIC	A673_COSMIC, A673_CCLE			TRUE
A673	COSMIC	A673_COSMIC, A673_CCLE	A673_COSMIC, A673_CCLE	A673_COSMIC, A673_CCLE			TRUE
A704	CCLE	A704_COSMIC, A704_CCLE	A704_CCLE, A704_COSMIC	A704_COSMIC, A704_CCLE			TRUE
A704	COSMIC	A704_COSMIC, A704_CCLE	A704_COSMIC, A704_CCLE	A704_COSMIC, A704_CCLE			TRUE
ABC1	CCLE	ABC-1_COSMIC, ABC1_CCLE	ABC1_CCLE, ABC-1_COSMIC	ABC-1_COSMIC, ABC1_CCLE			TRUE
ABC1	COSMIC	ABC-1_COSMIC, ABC1_CCLE	ABC-1_COSMIC, ABC1_CCLE	ABC-1_COSMIC, ABC1_CCLE			TRUE
ACCMESO1	CCLE	ACCMESO1_CCLE	ACCMESO1_CCLE	ACCMESO1_CCLE			TRUE
ACCS	CCLE	ACCS_CCLE, T-24_COSMIC	ACCS_CCLE, T-24_COSMIC	ACCS_CCLE, T-24_COSMIC			TRUE
ACHN	CCLE	ACHN_COSMIC, ACHN_CCLE, ACHN_CELLMINER	ACHN_CCLE, ACHN_CELLMINER, ACHN_COSMIC	ACHN_COSMIC, ACHN_CCLE, ACHN_CELLMINER			TRUE
ACHN	CELLMINER	ACHN_COSMIC, ACHN_CCLE, ACHN_CELLMINER	ACHN_CELLMINER, ACHN_COSMIC	ACHN_COSMIC, ACHN_CELLMINER	ACHN_CCLE		TRUE
ACHN	COSMIC	ACHN_COSMIC, ACHN_CCLE, ACHN_CELLMINER	ACHN_COSMIC, ACHN_CELLMINER	ACHN_COSMIC, ACHN_CELLMINER	ACHN_CCLE		TRUE
ACN	COSMIC	ACN_COSMIC	ACN_COSMIC	ACN_COSMIC			TRUE
AGS	CCLE	AGS_COSMIC, AGS_CCLE	AGS_CCLE, AGS_COSMIC	AGS_COSMIC, AGS_CCLE			TRUE
AGS	COSMIC	AGS_COSMIC, AGS_CCLE	AGS_COSMIC, AGS_CCLE	AGS_COSMIC, AGS_CCLE			TRUE
ALEXANDERCELLS	CCLE	ALEXANDERCELLS_CCLE	ALEXANDERCELLS_CCLE	ALEXANDERCELLS_CCLE			TRUE
ALLPO	COSMIC	ALL-PO_COSMIC	ALL-PO_COSMIC	ALL-PO_COSMIC			TRUE
ALLSIL	CCLE	ALL-SIL_COSMIC, ALLSIL_CCLE	ALLSIL_CCLE, ALL-SIL_COSMIC	ALL-SIL_COSMIC, ALLSIL_CCLE			TRUE
ALLSIL	COSMIC	ALL-SIL_COSMIC, ALLSIL_CCLE	ALL-SIL_COSMIC, ALLSIL_CCLE	ALL-SIL_COSMIC, ALLSIL_CCLE			TRUE
AM38	CCLE	AM-38_COSMIC, AM38_CCLE	AM38_CCLE, AM-38_COSMIC	AM-38_COSMIC, AM38_CCLE			TRUE
AM38	COSMIC	AM-38_COSMIC, AM38_CCLE	AM-38_COSMIC, AM38_CCLE	AM-38_COSMIC, AM38_CCLE			TRUE
AML193	CCLE	AML193_CCLE	AML193_CCLE	AML193_CCLE			TRUE
AMO1	CCLE	AMO-1_COSMIC, AMO1_CCLE	AMO1_CCLE, AMO-1_COSMIC	AMO-1_COSMIC, AMO1_CCLE			TRUE
AMO1	COSMIC	AMO-1_COSMIC, AMO1_CCLE	AMO-1_COSMIC, AMO1_CCLE	AMO-1_COSMIC, AMO1_CCLE			TRUE
AN3CA	CCLE	AN3-CA_COSMIC, AN3CA_CCLE	AN3CA_CCLE, AN3-CA_COSMIC	AN3-CA_COSMIC, AN3CA_CCLE			TRUE
AN3CA	COSMIC	AN3-CA_COSMIC, AN3CA_CCLE	AN3-CA_COSMIC, AN3CA_CCLE	AN3-CA_COSMIC, AN3CA_CCLE			TRUE
ARH77	COSMIC	ARH-77_COSMIC	ARH-77_COSMIC	ARH-77_COSMIC			TRUE
ASH3	COSMIC	ASH-3_COSMIC	ASH-3_COSMIC	ASH-3_COSMIC			TRUE
ASPC1	CCLE	ASPC-1_COSMIC, ASPC1_CCLE	ASPC1_CCLE, ASPC-1_COSMIC	ASPC-1_COSMIC, ASPC1_CCLE			TRUE
ASPC1	COSMIC	ASPC-1_COSMIC, ASPC1_CCLE	ASPC-1_COSMIC, ASPC1_CCLE	ASPC-1_COSMIC, ASPC1_CCLE			TRUE
ATN1	COSMIC	ATN-1_COSMIC	ATN-1_COSMIC	ATN-1_COSMIC			TRUE
AU565	CCLE	AU565_COSMIC, AU565_CCLE, SKBR3_CCLE	AU565_CCLE, AU565_COSMIC, SKBR3_CCLE	AU565_COSMIC, AU565_CCLE, SKBR3_CCLE			TRUE
AU565	COSMIC	AU565_COSMIC, AU565_CCLE, SKBR3_CCLE	AU565_COSMIC, AU565_CCLE, SKBR3_CCLE	AU565_COSMIC, AU565_CCLE, SKBR3_CCLE			TRUE
BALL1	COSMIC	BALL-1_COSMIC	BALL-1_COSMIC	BALL-1_COSMIC			TRUE
BB30HNC	COSMIC	BB30-HNC_COSMIC	BB30-HNC_COSMIC	BB30-HNC_COSMIC			TRUE
BB49HNC	COSMIC	BB49-HNC_COSMIC	BB49-HNC_COSMIC	BB49-HNC_COSMIC			TRUE
BB65RCC	COSMIC	BB65-RCC_COSMIC	BB65-RCC_COSMIC	BB65-RCC_COSMIC			TRUE
BC1	COSMIC	BC-1_COSMIC	BC-1_COSMIC	BC-1_COSMIC			TRUE
BC3	COSMIC	BC-3_COSMIC	BC-3_COSMIC	BC-3_COSMIC			TRUE
BCP1	CCLE	BCP1_CCLE	BCP1_CCLE	BCP1_CCLE			TRUE
BCPAP	CCLE	BCPAP_COSMIC, BCPAP_CCLE	BCPAP_CCLE, BCPAP_COSMIC	BCPAP_COSMIC, BCPAP_CCLE			TRUE
BCPAP	COSMIC	BCPAP_COSMIC, BCPAP_CCLE	BCPAP_COSMIC, BCPAP_CCLE	BCPAP_COSMIC, BCPAP_CCLE			TRUE
BDCM	CCLE	BDCM_CCLE	BDCM_CCLE	BDCM_CCLE			TRUE
BE13	COSMIC	BE-13_COSMIC, PEER_CCLE	BE-13_COSMIC, PEER_CCLE	BE-13_COSMIC, PEER_CCLE			TRUE
BE2M17	COSMIC	BE2-M17_COSMIC	BE2-M17_COSMIC	BE2-M17_COSMIC			TRUE
BECKER	CCLE	BECKER_COSMIC, BECKER_CCLE	BECKER_CCLE, BECKER_COSMIC	BECKER_COSMIC, BECKER_CCLE			TRUE
BECKER	COSMIC	BECKER_COSMIC, BECKER_CCLE	BECKER_COSMIC, BECKER_CCLE	BECKER_COSMIC, BECKER_CCLE			TRUE
BEN	CCLE	BEN_COSMIC, BEN_CCLE	BEN_CCLE, BEN_COSMIC	BEN_COSMIC, BEN_CCLE			TRUE
BEN	COSMIC	BEN_COSMIC, BEN_CCLE	BEN_COSMIC, BEN_CCLE	BEN_COSMIC, BEN_CCLE			TRUE
BFTC905	CCLE	BFTC-905_COSMIC, BFTC905_CCLE	BFTC905_CCLE, BFTC-905_COSMIC	BFTC-905_COSMIC, BFTC905_CCLE			TRUE
BFTC905	COSMIC	BFTC-905_COSMIC, BFTC905_CCLE	BFTC-905_COSMIC, BFTC905_CCLE	BFTC-905_COSMIC, BFTC905_CCLE			TRUE
BFTC909	CCLE	BFTC-909_COSMIC, BFTC909_CCLE	BFTC909_CCLE, BFTC-909_COSMIC	BFTC-909_COSMIC, BFTC909_CCLE			TRUE
BFTC909	COSMIC	BFTC-909_COSMIC, BFTC909_CCLE	BFTC-909_COSMIC, BFTC909_CCLE	BFTC-909_COSMIC, BFTC909_CCLE			TRUE
BHT101	COSMIC	BHT-101_COSMIC	BHT-101_COSMIC	BHT-101_COSMIC			TRUE
BHY	CCLE	BHY_COSMIC, BHY_CCLE	BHY_CCLE, BHY_COSMIC	BHY_COSMIC, BHY_CCLE			TRUE
BHY	COSMIC	BHY_COSMIC, BHY_CCLE	BHY_COSMIC, BHY_CCLE	BHY_COSMIC, BHY_CCLE			TRUE
BICR10	COSMIC	BICR10_COSMIC	BICR10_COSMIC	BICR10_COSMIC			TRUE
BICR16	CCLE	BICR16_CCLE	BICR16_CCLE	BICR16_CCLE			TRUE
BICR18	CCLE	BICR18_CCLE	BICR18_CCLE, DAUDI_COSMIC, S117_CCLE	BICR18_CCLE		DAUDI_COSMIC, S117_CCLE	TRUE
BICR22	COSMIC	BICR22_COSMIC	BICR22_COSMIC	BICR22_COSMIC			TRUE
BICR31	CCLE	BICR31_COSMIC, BICR31_CCLE	BICR31_CCLE, BICR31_COSMIC	BICR31_COSMIC, BICR31_CCLE			TRUE
BICR31	COSMIC	BICR31_COSMIC, BICR31_CCLE	BICR31_COSMIC, BICR31_CCLE	BICR31_COSMIC, BICR31_CCLE			TRUE
BICR56	CCLE	BICR56_CCLE	BICR56_CCLE	BICR56_CCLE			TRUE
BICR6	CCLE	BICR6_CCLE	BICR6_CCLE	BICR6_CCLE			TRUE
BICR78	COSMIC	BICR78_COSMIC	BICR78_COSMIC	BICR78_COSMIC			TRUE
BL41	CCLE	BL-41_COSMIC, BL41_CCLE	BL41_CCLE, BL-41_COSMIC	BL-41_COSMIC, BL41_CCLE			TRUE
BL41	COSMIC	BL-41_COSMIC, BL41_CCLE	BL-41_COSMIC, BL41_CCLE	BL-41_COSMIC, BL41_CCLE			TRUE
BL70	CCLE	BL-70_COSMIC, BL70_CCLE	BL70_CCLE, BL-70_COSMIC	BL-70_COSMIC, BL70_CCLE			TRUE
BL70	COSMIC	BL-70_COSMIC, BL70_CCLE	BL-70_COSMIC, BL70_CCLE	BL-70_COSMIC, BL70_CCLE			TRUE
BONNA12	COSMIC	BONNA-12_COSMIC	BONNA-12_COSMIC	BONNA-12_COSMIC			TRUE
BPH1	COSMIC	BPH-1_COSMIC	BPH-1_COSMIC	BPH-1_COSMIC			TRUE
BT20	CCLE	BT-20_COSMIC, BT20_CCLE	BT20_CCLE, BT-20_COSMIC	BT-20_COSMIC, BT20_CCLE			TRUE
BT20	COSMIC	BT-20_COSMIC, BT20_CCLE	BT-20_COSMIC, BT20_CCLE	BT-20_COSMIC, BT20_CCLE			TRUE
BT474	CCLE	BT-474_COSMIC, BT474_CCLE	BT474_CCLE, BT-474_COSMIC	BT-474_COSMIC, BT474_CCLE			TRUE
BT474	COSMIC	BT-474_COSMIC, BT474_CCLE	BT-474_COSMIC, BT474_CCLE	BT-474_COSMIC, BT474_CCLE			TRUE
BT483	CCLE	BT-483_COSMIC, BT483_CCLE	BT483_CCLE, BT-483_COSMIC	BT-483_COSMIC, BT483_CCLE			TRUE
BT483	COSMIC	BT-483_COSMIC, BT483_CCLE	BT-483_COSMIC, BT483_CCLE	BT-483_COSMIC, BT483_CCLE			TRUE
BT549	CCLE	BT-549_COSMIC, BT549_CCLE, BT_549_CELLMINER	BT549_CCLE, BT-549_COSMIC, BT_549_CELLMINER	BT-549_COSMIC, BT549_CCLE, BT_549_CELLMINER			TRUE
BT549	CELLMINER	BT-549_COSMIC, BT549_CCLE, BT_549_CELLMINER	BT_549_CELLMINER, BT-549_COSMIC	BT-549_COSMIC, BT_549_CELLMINER	BT549_CCLE		TRUE
BT549	COSMIC	BT-549_COSMIC, BT549_CCLE, BT_549_CELLMINER	BT-549_COSMIC, BT_549_CELLMINER	BT-549_COSMIC, BT_549_CELLMINER	BT549_CCLE		TRUE
BV173	CCLE	BV-173_COSMIC, BV173_CCLE	BV173_CCLE, BV-173_COSMIC	BV-173_COSMIC, BV173_CCLE			TRUE
BV173	COSMIC	BV-173_COSMIC, BV173_CCLE	BV-173_COSMIC, BV173_CCLE	BV-173_COSMIC, BV173_CCLE			TRUE
BXPC3	CCLE	BXPC-3_COSMIC, BXPC3_CCLE	BXPC3_CCLE, BXPC-3_COSMIC	BXPC-3_COSMIC, BXPC3_CCLE			TRUE
BXPC3	COSMIC	BXPC-3_COSMIC, BXPC3_CCLE	BXPC-3_COSMIC, BXPC3_CCLE	BXPC-3_COSMIC, BXPC3_CCLE			TRUE
C2BBE1	CCLE	C2BBE1_COSMIC, C2BBE1_CCLE	C2BBE1_CCLE, C2BBE1_COSMIC	C2BBE1_COSMIC, C2BBE1_CCLE			TRUE
C2BBE1	COSMIC	C2BBE1_COSMIC, C2BBE1_CCLE	C2BBE1_COSMIC, C2BBE1_CCLE	C2BBE1_COSMIC, C2BBE1_CCLE			TRUE
C32	CCLE	C32_COSMIC, C32_CCLE	C32_CCLE, C32_COSMIC	C32_COSMIC, C32_CCLE			TRUE
C32	COSMIC	C32_COSMIC, C32_CCLE	C32_COSMIC, C32_CCLE	C32_COSMIC, C32_CCLE			TRUE
C33A	COSMIC	C-33-A_COSMIC	C-33-A_COSMIC	C-33-A_COSMIC			TRUE
C3A	CCLE	C3A_COSMIC, C3A_CCLE, HEPG2_CCLE	C3A_CCLE, HEPG2_CCLE, C3A_COSMIC	C3A_COSMIC, C3A_CCLE, HEPG2_CCLE			TRUE
C3A	COSMIC	C3A_COSMIC, C3A_CCLE, HEPG2_CCLE	C3A_COSMIC, C3A_CCLE, HEPG2_CCLE	C3A_COSMIC, C3A_CCLE, HEPG2_CCLE			TRUE
C4I	COSMIC	C-4-I_COSMIC	C-4-I_COSMIC	C-4-I_COSMIC			TRUE
CA46	CCLE	CA46_COSMIC, CA46_CCLE	CA46_CCLE, CA46_COSMIC	CA46_COSMIC, CA46_CCLE			TRUE
CA46	COSMIC	CA46_COSMIC, CA46_CCLE	CA46_COSMIC, CA46_CCLE	CA46_COSMIC, CA46_CCLE			TRUE
CA922	COSMIC	CA9-22_COSMIC	CA9-22_COSMIC	CA9-22_COSMIC			TRUE
CADOES1	CCLE	CADO-ES1_COSMIC, CADOES1_CCLE	CADOES1_CCLE, CADO-ES1_COSMIC	CADO-ES1_COSMIC, CADOES1_CCLE			TRUE
CADOES1	COSMIC	CADO-ES1_COSMIC, CADOES1_CCLE	CADO-ES1_COSMIC, CADOES1_CCLE	CADO-ES1_COSMIC, CADOES1_CCLE			TRUE
CAKI1	CCLE	CAKI-1_COSMIC, CAKI1_CCLE, CAKI_1_CELLMINER	CAKI1_CCLE, CAKI-1_COSMIC, CAKI_1_CELLMINER	CAKI-1_COSMIC, CAKI1_CCLE, CAKI_1_CELLMINER			TRUE
CAKI1	CELLMINER	CAKI-1_COSMIC, CAKI1_CCLE, CAKI_1_CELLMINER	CAKI_1_CELLMINER, CAKI-1_COSMIC	CAKI-1_COSMIC, CAKI_1_CELLMINER	CAKI1_CCLE		TRUE
CAKI1	COSMIC	CAKI-1_COSMIC, CAKI1_CCLE, CAKI_1_CELLMINER	CAKI-1_COSMIC, CAKI_1_CELLMINER	CAKI-1_COSMIC, CAKI_1_CELLMINER	CAKI1_CCLE		TRUE
CAKI2	CCLE	CAKI2_CCLE	CAKI2_CCLE	CAKI2_CCLE			TRUE
CAL120	CCLE	CAL-120_COSMIC, CAL120_CCLE	CAL120_CCLE, CAL-120_COSMIC	CAL-120_COSMIC, CAL120_CCLE			TRUE
CAL120	COSMIC	CAL-120_COSMIC, CAL120_CCLE	CAL-120_COSMIC, CAL120_CCLE	CAL-120_COSMIC, CAL120_CCLE			TRUE
CAL12T	CCLE	CAL-12T_COSMIC, CAL12T_CCLE	CAL12T_CCLE, CAL-12T_COSMIC	CAL-12T_COSMIC, CAL12T_CCLE			TRUE
CAL12T	COSMIC	CAL-12T_COSMIC, CAL12T_CCLE	CAL-12T_COSMIC, CAL12T_CCLE	CAL-12T_COSMIC, CAL12T_CCLE			TRUE
CAL148	CCLE	CAL-148_COSMIC, CAL148_CCLE	CAL148_CCLE, CAL-148_COSMIC	CAL-148_COSMIC, CAL148_CCLE			TRUE
CAL148	COSMIC	CAL-148_COSMIC, CAL148_CCLE	CAL-148_COSMIC, CAL148_CCLE	CAL-148_COSMIC, CAL148_CCLE			TRUE
CAL27	CCLE	CAL-27_COSMIC, CAL27_CCLE	CAL27_CCLE, CAL-27_COSMIC	CAL-27_COSMIC, CAL27_CCLE			TRUE
CAL27	COSMIC	CAL-27_COSMIC, CAL27_CCLE	CAL-27_COSMIC, CAL27_CCLE	CAL-27_COSMIC, CAL27_CCLE			TRUE
CAL29	CCLE	CAL-29_COSMIC, CAL29_CCLE	CAL29_CCLE, CAL-29_COSMIC	CAL-29_COSMIC, CAL29_CCLE			TRUE
CAL29	COSMIC	CAL-29_COSMIC, CAL29_CCLE	CAL-29_COSMIC, CAL29_CCLE	CAL-29_COSMIC, CAL29_CCLE			TRUE
CAL33	CCLE	CAL-33_COSMIC, CAL33_CCLE	CAL33_CCLE, CAL-33_COSMIC	CAL-33_COSMIC, CAL33_CCLE			TRUE
CAL33	COSMIC	CAL-33_COSMIC, CAL33_CCLE	CAL-33_COSMIC, CAL33_CCLE	CAL-33_COSMIC, CAL33_CCLE			TRUE
CAL39	COSMIC	CAL-39_COSMIC	CAL-39_COSMIC	CAL-39_COSMIC			TRUE
CAL51	CCLE	CAL-51_COSMIC, CAL51_CCLE	CAL51_CCLE, CAL-51_COSMIC	CAL-51_COSMIC, CAL51_CCLE			TRUE
CAL51	COSMIC	CAL-51_COSMIC, CAL51_CCLE	CAL-51_COSMIC, CAL51_CCLE	CAL-51_COSMIC, CAL51_CCLE			TRUE
CAL54	CCLE	CAL-54_COSMIC, CAL54_CCLE	CAL54_CCLE, CAL-54_COSMIC	CAL-54_COSMIC, CAL54_CCLE			TRUE
CAL54	COSMIC	CAL-54_COSMIC, CAL54_CCLE	CAL-54_COSMIC, CAL54_CCLE	CAL-54_COSMIC, CAL54_CCLE			TRUE
CAL62	CCLE	CAL-62_COSMIC, CAL62_CCLE	CAL62_CCLE, CAL-62_COSMIC	CAL-62_COSMIC, CAL62_CCLE			TRUE
CAL62	COSMIC	CAL-62_COSMIC, CAL62_CCLE	CAL-62_COSMIC, CAL62_CCLE	CAL-62_COSMIC, CAL62_CCLE			TRUE
CAL72	COSMIC	CAL-72_COSMIC	CAL-72_COSMIC	CAL-72_COSMIC			TRUE
CAL78	CCLE	CAL-78_COSMIC, CAL78_CCLE	CAL78_CCLE, CAL-78_COSMIC	CAL-78_COSMIC, CAL78_CCLE			TRUE
CAL78	COSMIC	CAL-78_COSMIC, CAL78_CCLE	CAL-78_COSMIC, CAL78_CCLE	CAL-78_COSMIC, CAL78_CCLE			TRUE
CAL851	CCLE	CAL-85-1_COSMIC, CAL851_CCLE	CAL851_CCLE, CAL-85-1_COSMIC	CAL-85-1_COSMIC, CAL851_CCLE			TRUE
CAL851	COSMIC	CAL-85-1_COSMIC, CAL851_CCLE	CAL-85-1_COSMIC, CAL851_CCLE	CAL-85-1_COSMIC, CAL851_CCLE			TRUE
CALU1	CCLE	CALU1_CCLE	CALU1_CCLE	CALU1_CCLE			TRUE
CALU3	CCLE	CALU-3_COSMIC, CALU3_CCLE	CALU3_CCLE, CALU-3_COSMIC	CALU-3_COSMIC, CALU3_CCLE			TRUE
CALU3	COSMIC	CALU-3_COSMIC, CALU3_CCLE	CALU-3_COSMIC, CALU3_CCLE	CALU-3_COSMIC, CALU3_CCLE			TRUE
CALU6	CCLE	CALU-6_COSMIC, CALU6_CCLE	CALU6_CCLE, CALU-6_COSMIC	CALU-6_COSMIC, CALU6_CCLE			TRUE
CALU6	COSMIC	CALU-6_COSMIC, CALU6_CCLE	CALU-6_COSMIC, CALU6_CCLE	CALU-6_COSMIC, CALU6_CCLE			TRUE
CAMA1	CCLE	CAMA-1_COSMIC, CAMA1_CCLE	CAMA1_CCLE, CAMA-1_COSMIC	CAMA-1_COSMIC, CAMA1_CCLE			TRUE
CAMA1	COSMIC	CAMA-1_COSMIC, CAMA1_CCLE	CAMA-1_COSMIC, CAMA1_CCLE	CAMA-1_COSMIC, CAMA1_CCLE			TRUE
CAOV3	CCLE	CAOV-3_COSMIC, CAOV3_CCLE	CAOV3_CCLE, CAOV-3_COSMIC	CAOV-3_COSMIC, CAOV3_CCLE			TRUE
CAOV3	COSMIC	CAOV-3_COSMIC, CAOV3_CCLE	CAOV-3_COSMIC, CAOV3_CCLE	CAOV-3_COSMIC, CAOV3_CCLE			TRUE
CAOV4	CCLE	CAOV-4_COSMIC, CAOV4_CCLE	CAOV4_CCLE, CAOV-4_COSMIC	CAOV-4_COSMIC, CAOV4_CCLE			TRUE
CAOV4	COSMIC	CAOV-4_COSMIC, CAOV4_CCLE	CAOV-4_COSMIC, CAOV4_CCLE	CAOV-4_COSMIC, CAOV4_CCLE			TRUE
CAPAN1	CCLE	CAPAN-1_COSMIC, CAPAN1_CCLE	CAPAN1_CCLE, CAPAN-1_COSMIC	CAPAN-1_COSMIC, CAPAN1_CCLE			TRUE
CAPAN1	COSMIC	CAPAN-1_COSMIC, CAPAN1_CCLE	CAPAN-1_COSMIC, CAPAN1_CCLE	CAPAN-1_COSMIC, CAPAN1_CCLE			TRUE
CAPAN2	CCLE	CAPAN-2_COSMIC, CAPAN2_CCLE	CAPAN2_CCLE, CAPAN-2_COSMIC	CAPAN-2_COSMIC, CAPAN2_CCLE			TRUE
CAPAN2	COSMIC	CAPAN-2_COSMIC, CAPAN2_CCLE	CAPAN-2_COSMIC, CAPAN2_CCLE	CAPAN-2_COSMIC, CAPAN2_CCLE			TRUE
CAR1	COSMIC	CAR-1_COSMIC	CAR-1_COSMIC	CAR-1_COSMIC			TRUE
CAS1	CCLE	CAS-1_COSMIC, CAS1_CCLE	CAS1_CCLE, CAS-1_COSMIC	CAS-1_COSMIC, CAS1_CCLE			TRUE
CAS1	COSMIC	CAS-1_COSMIC, CAS1_CCLE	CAS-1_COSMIC, CAS1_CCLE	CAS-1_COSMIC, CAS1_CCLE			TRUE
CASKI	COSMIC	CA-SKI_COSMIC	CA-SKI_COSMIC	CA-SKI_COSMIC			TRUE
CCFSTTG1	CCLE	CCF-STTG1_COSMIC, CCFSTTG1_CCLE	CCFSTTG1_CCLE, CCF-STTG1_COSMIC	CCF-STTG1_COSMIC, CCFSTTG1_CCLE			TRUE
CCFSTTG1	COSMIC	CCF-STTG1_COSMIC, CCFSTTG1_CCLE	CCF-STTG1_COSMIC, CCFSTTG1_CCLE	CCF-STTG1_COSMIC, CCFSTTG1_CCLE			TRUE
CCK81	CCLE	CCK-81_COSMIC, CCK81_CCLE	CCK81_CCLE, CCK-81_COSMIC	CCK-81_COSMIC, CCK81_CCLE			TRUE
CCK81	COSMIC	CCK-81_COSMIC, CCK81_CCLE	CCK-81_COSMIC, CCK81_CCLE	CCK-81_COSMIC, CCK81_CCLE			TRUE
CCRFCEM	CELLMINER	CCRF-CEM_COSMIC, CCRF_CEM_CELLMINER	CCRF_CEM_CELLMINER, CCRF-CEM_COSMIC	CCRF-CEM_COSMIC, CCRF_CEM_CELLMINER			TRUE
CCRFCEM	COSMIC	CCRF-CEM_COSMIC, CCRF_CEM_CELLMINER	CCRF-CEM_COSMIC, CCRF_CEM_CELLMINER	CCRF-CEM_COSMIC, CCRF_CEM_CELLMINER			TRUE
CESS	COSMIC	CESS_COSMIC	CESS_COSMIC	CESS_COSMIC			TRUE
CFPAC1	CCLE	CFPAC-1_COSMIC, CFPAC1_CCLE	CFPAC1_CCLE, CFPAC-1_COSMIC	CFPAC-1_COSMIC, CFPAC1_CCLE			TRUE
CFPAC1	COSMIC	CFPAC-1_COSMIC, CFPAC1_CCLE	CFPAC-1_COSMIC, CFPAC1_CCLE	CFPAC-1_COSMIC, CFPAC1_CCLE			TRUE
CGTHW1	CCLE	CGTH-W-1_COSMIC, CGTHW1_CCLE, SW579_CCLE	CGTHW1_CCLE, SW579_CCLE, CGTH-W-1_COSMIC	CGTH-W-1_COSMIC, CGTHW1_CCLE, SW579_CCLE			TRUE
CGTHW1	COSMIC	CGTH-W-1_COSMIC, CGTHW1_CCLE, SW579_CCLE	CGTH-W-1_COSMIC, CGTHW1_CCLE, SW579_CCLE	CGTH-W-1_COSMIC, CGTHW1_CCLE, SW579_CCLE			TRUE
CHAGOK1	CCLE	CHAGO-K-1_COSMIC, CHAGOK1_CCLE	CHAGOK1_CCLE, CHAGO-K-1_COSMIC	CHAGO-K-1_COSMIC, CHAGOK1_CCLE			TRUE
CHAGOK1	COSMIC	CHAGO-K-1_COSMIC, CHAGOK1_CCLE	CHAGO-K-1_COSMIC, CHAGOK1_CCLE	CHAGO-K-1_COSMIC, CHAGOK1_CCLE			TRUE
CHL1	CCLE	CHL-1_COSMIC, CHL1_CCLE, HMCB_CCLE	CHL1_CCLE, CHL-1_COSMIC	CHL-1_COSMIC, CHL1_CCLE	HMCB_CCLE		TRUE
CHL1	COSMIC	CHL-1_COSMIC, CHL1_CCLE, HMCB_CCLE	CHL-1_COSMIC, CHL1_CCLE	CHL-1_COSMIC, CHL1_CCLE	HMCB_CCLE		TRUE
CHP126	COSMIC	CHP-126_COSMIC	CHP-126_COSMIC	CHP-126_COSMIC			TRUE
CHP134	COSMIC	CHP-134_COSMIC	CHP-134_COSMIC	CHP-134_COSMIC			TRUE
CHP212	CCLE	CHP-212_COSMIC, CHP212_CCLE	CHP212_CCLE, CHP-212_COSMIC	CHP-212_COSMIC, CHP212_CCLE			TRUE
CHP212	COSMIC	CHP-212_COSMIC, CHP212_CCLE	CHP-212_COSMIC, CHP212_CCLE	CHP-212_COSMIC, CHP212_CCLE			TRUE
CHSA0011	COSMIC	CHSA0011_COSMIC	CHSA0011_COSMIC	CHSA0011_COSMIC			TRUE
CHSA0108	COSMIC	CHSA0108_COSMIC	CHSA0108_COSMIC	CHSA0108_COSMIC			TRUE
CHSA8926	COSMIC	CHSA8926_COSMIC	CHSA8926_COSMIC	CHSA8926_COSMIC			TRUE
CI1	CCLE	CI1_CCLE	CI1_CCLE	CI1_CCLE			TRUE
CJM	CCLE	CJM_CCLE	CJM_CCLE	CJM_CCLE			TRUE
CL11	CCLE	CL-11_COSMIC, CL11_CCLE	CL11_CCLE, CL-11_COSMIC	CL-11_COSMIC, CL11_CCLE			TRUE
CL11	COSMIC	CL-11_COSMIC, CL11_CCLE	CL-11_COSMIC, CL11_CCLE	CL-11_COSMIC, CL11_CCLE			TRUE
CL14	CCLE	CL14_CCLE	CL14_CCLE	CL14_CCLE			TRUE
CL34	CCLE	CL-34_COSMIC, CL34_CCLE	CL34_CCLE, CL-34_COSMIC	CL-34_COSMIC, CL34_CCLE			TRUE
CL34	COSMIC	CL-34_COSMIC, CL34_CCLE	CL-34_COSMIC, CL34_CCLE	CL-34_COSMIC, CL34_CCLE			TRUE
CL40	CCLE	CL-40_COSMIC, CL40_CCLE	CL40_CCLE, CL-40_COSMIC	CL-40_COSMIC, CL40_CCLE			TRUE
CL40	COSMIC	CL-40_COSMIC, CL40_CCLE	CL-40_COSMIC, CL40_CCLE	CL-40_COSMIC, CL40_CCLE			TRUE
CMK115	CCLE	CMK115_CCLE, CMK_COSMIC, CMK_CCLE	CMK115_CCLE, CMK_CCLE, CMK_COSMIC	CMK115_CCLE, CMK_COSMIC, CMK_CCLE			TRUE
CMK	CCLE	CMK_COSMIC, CMK_CCLE, CMK115_CCLE	CMK_CCLE, CMK115_CCLE, CMK_COSMIC	CMK_COSMIC, CMK_CCLE, CMK115_CCLE			TRUE
CMK	COSMIC	CMK_COSMIC, CMK_CCLE, CMK115_CCLE	CMK_COSMIC, HEL_COSMIC	CMK_COSMIC	CMK_CCLE, CMK115_CCLE	HEL_COSMIC	TRUE
CMLT1	CCLE	CML-T1_COSMIC, CMLT1_CCLE	CMLT1_CCLE, CML-T1_COSMIC	CML-T1_COSMIC, CMLT1_CCLE			TRUE
CMLT1	COSMIC	CML-T1_COSMIC, CMLT1_CCLE	CML-T1_COSMIC, CMLT1_CCLE	CML-T1_COSMIC, CMLT1_CCLE			TRUE
COLO201	CCLE	COLO201_CCLE, COLO-205_COSMIC, COLO205_CCLE, COLO205_CELLMINER	COLO201_CCLE, COLO205_CCLE, COLO-205_COSMIC, COLO205_CELLMINER	COLO201_CCLE, COLO-205_COSMIC, COLO205_CCLE, COLO205_CELLMINER			TRUE
COLO205	CCLE	COLO-205_COSMIC, COLO205_CCLE, COLO205_CELLMINER, COLO201_CCLE	COLO205_CCLE, COLO201_CCLE, COLO-205_COSMIC, COLO205_CELLMINER	COLO-205_COSMIC, COLO205_CCLE, COLO205_CELLMINER, COLO201_CCLE			TRUE
COLO205	CELLMINER	COLO-205_COSMIC, COLO205_CCLE, COLO205_CELLMINER, COLO201_CCLE	COLO205_CELLMINER, COLO-205_COSMIC	COLO-205_COSMIC, COLO205_CELLMINER	COLO205_CCLE, COLO201_CCLE		TRUE
COLO205	COSMIC	COLO-205_COSMIC, COLO205_CCLE, COLO205_CELLMINER, COLO201_CCLE	COLO-205_COSMIC, COLO205_CELLMINER	COLO-205_COSMIC, COLO205_CELLMINER	COLO205_CCLE, COLO201_CCLE		TRUE
COLO320	CCLE	COLO320_CCLE, COLO-320-HSR_COSMIC	COLO320_CCLE, COLO-320-HSR_COSMIC	COLO320_CCLE, COLO-320-HSR_COSMIC			TRUE
COLO320HSR	COSMIC	COLO-320-HSR_COSMIC, COLO320_CCLE	COLO-320-HSR_COSMIC, COLO320_CCLE	COLO-320-HSR_COSMIC, COLO320_CCLE			TRUE
COLO668	CCLE	COLO-668_COSMIC, COLO668_CCLE	COLO668_CCLE, COLO-668_COSMIC	COLO-668_COSMIC, COLO668_CCLE			TRUE
COLO668	COSMIC	COLO-668_COSMIC, COLO668_CCLE	COLO-668_COSMIC, COLO668_CCLE	COLO-668_COSMIC, COLO668_CCLE			TRUE
COLO678	COSMIC	COLO-678_COSMIC	COLO-678_COSMIC	COLO-678_COSMIC			TRUE
COLO679	CCLE	COLO-679_COSMIC, COLO679_CCLE	COLO679_CCLE, COLO-679_COSMIC	COLO-679_COSMIC, COLO679_CCLE			TRUE
COLO679	COSMIC	COLO-679_COSMIC, COLO679_CCLE	COLO-679_COSMIC, COLO679_CCLE	COLO-679_COSMIC, COLO679_CCLE			TRUE
COLO680N	CCLE	COLO-680N_COSMIC, COLO680N_CCLE	COLO680N_CCLE, COLO-680N_COSMIC	COLO-680N_COSMIC, COLO680N_CCLE			TRUE
COLO680N	COSMIC	COLO-680N_COSMIC, COLO680N_CCLE	COLO-680N_COSMIC, COLO680N_CCLE	COLO-680N_COSMIC, COLO680N_CCLE			TRUE
COLO684	CCLE	COLO-684_COSMIC, COLO684_CCLE, COLO704_CCLE	COLO684_CCLE, COLO704_CCLE, COLO-684_COSMIC	COLO-684_COSMIC, COLO684_CCLE, COLO704_CCLE			TRUE
COLO684	COSMIC	COLO-684_COSMIC, COLO684_CCLE, COLO704_CCLE	COLO-684_COSMIC, COLO684_CCLE, COLO704_CCLE	COLO-684_COSMIC, COLO684_CCLE, COLO704_CCLE			TRUE
COLO704	CCLE	COLO704_CCLE, COLO-684_COSMIC, COLO684_CCLE	COLO704_CCLE, COLO684_CCLE, COLO-684_COSMIC	COLO704_CCLE, COLO-684_COSMIC, COLO684_CCLE			TRUE
COLO741	CCLE	COLO-741_COSMIC, COLO741_CCLE	COLO741_CCLE, COLO-741_COSMIC	COLO-741_COSMIC, COLO741_CCLE			TRUE
COLO741	COSMIC	COLO-741_COSMIC, COLO741_CCLE	COLO-741_COSMIC, COLO741_CCLE	COLO-741_COSMIC, COLO741_CCLE			TRUE
COLO775	CCLE	COLO775_CCLE, RPMI-8226_COSMIC, RPMI8226_CCLE, RPMI_8226_CELLMINER	COLO775_CCLE, RPMI8226_CCLE, RPMI-8226_COSMIC, RPMI_8226_CELLMINER	COLO775_CCLE, RPMI-8226_COSMIC, RPMI8226_CCLE, RPMI_8226_CELLMINER			TRUE
COLO783	CCLE	COLO-783_COSMIC, COLO783_CCLE	COLO783_CCLE, COLO-783_COSMIC	COLO-783_COSMIC, COLO783_CCLE			TRUE
COLO783	COSMIC	COLO-783_COSMIC, COLO783_CCLE	COLO-783_COSMIC, COLO783_CCLE	COLO-783_COSMIC, COLO783_CCLE			TRUE
COLO792	CCLE	COLO-792_COSMIC, COLO792_CCLE	COLO792_CCLE, COLO-792_COSMIC	COLO-792_COSMIC, COLO792_CCLE			TRUE
COLO792	COSMIC	COLO-792_COSMIC, COLO792_CCLE	COLO-792_COSMIC, COLO792_CCLE	COLO-792_COSMIC, COLO792_CCLE			TRUE
COLO800	COSMIC	COLO-800_COSMIC, COLO818_CCLE	COLO-800_COSMIC, COLO818_CCLE	COLO-800_COSMIC, COLO818_CCLE			TRUE
COLO818	CCLE	COLO818_CCLE, COLO-800_COSMIC	COLO818_CCLE, COLO-800_COSMIC	COLO818_CCLE, COLO-800_COSMIC			TRUE
COLO824	COSMIC	COLO-824_COSMIC	COLO-824_COSMIC	COLO-824_COSMIC			TRUE
COLO829	CCLE	COLO-829_COSMIC, COLO829_CCLE	COLO829_CCLE, COLO-829_COSMIC	COLO-829_COSMIC, COLO829_CCLE			TRUE
COLO829	COSMIC	COLO-829_COSMIC, COLO829_CCLE	COLO-829_COSMIC, COLO829_CCLE	COLO-829_COSMIC, COLO829_CCLE			TRUE
CORL105	COSMIC	COR-L105_COSMIC	COR-L105_COSMIC	COR-L105_COSMIC			TRUE
CORL23	CCLE	COR-L23_COSMIC, CORL23_CCLE	CORL23_CCLE, COR-L23_COSMIC	COR-L23_COSMIC, CORL23_CCLE			TRUE
CORL23	COSMIC	COR-L23_COSMIC, CORL23_CCLE	COR-L23_COSMIC, CORL23_CCLE	COR-L23_COSMIC, CORL23_CCLE			TRUE
CORL24	CCLE	CORL24_CCLE	CORL24_CCLE	CORL24_CCLE			TRUE
CORL279	CCLE	COR-L279_COSMIC, CORL279_CCLE	CORL279_CCLE, COR-L279_COSMIC	COR-L279_COSMIC, CORL279_CCLE			TRUE
CORL279	COSMIC	COR-L279_COSMIC, CORL279_CCLE	COR-L279_COSMIC, CORL279_CCLE	COR-L279_COSMIC, CORL279_CCLE			TRUE
CORL303	COSMIC	COR-L303_COSMIC	COR-L303_COSMIC	COR-L303_COSMIC			TRUE
CORL311	COSMIC	COR-L311_COSMIC	COR-L311_COSMIC	COR-L311_COSMIC			TRUE
CORL321	COSMIC	COR-L321_COSMIC	COR-L321_COSMIC	COR-L321_COSMIC			TRUE
CORL32	COSMIC	COR-L32_COSMIC	COR-L32_COSMIC	COR-L32_COSMIC			TRUE
CORL47	CCLE	CORL47_CCLE	CORL47_CCLE	CORL47_CCLE			TRUE
CORL51	CCLE	CORL51_CCLE	CORL51_CCLE	CORL51_CCLE			TRUE
CORL88	CCLE	COR-L88_COSMIC, CORL88_CCLE	CORL88_CCLE, COR-L88_COSMIC	COR-L88_COSMIC, CORL88_CCLE			TRUE
CORL88	COSMIC	COR-L88_COSMIC, CORL88_CCLE	COR-L88_COSMIC, CORL88_CCLE	COR-L88_COSMIC, CORL88_CCLE			TRUE
CORL95	CCLE	COR-L95_COSMIC, CORL95_CCLE	CORL95_CCLE, COR-L95_COSMIC	COR-L95_COSMIC, CORL95_CCLE			TRUE
CORL95	COSMIC	COR-L95_COSMIC, CORL95_CCLE	COR-L95_COSMIC, CORL95_CCLE	COR-L95_COSMIC, CORL95_CCLE			TRUE
COV318	CCLE	COV318_CCLE	COV318_CCLE	COV318_CCLE			TRUE
COV362	CCLE	COV362_CCLE	COV362_CCLE	COV362_CCLE			TRUE
COV434	CCLE	COV434_CCLE	COV434_CCLE	COV434_CCLE			TRUE
COV504	CCLE	COV504_CCLE	COV504_CCLE	COV504_CCLE			TRUE
COV644	CCLE	COV644_CCLE	COV644_CCLE	COV644_CCLE			TRUE
CP50MELB	COSMIC	CP50-MEL-B_COSMIC	CP50-MEL-B_COSMIC	CP50-MEL-B_COSMIC			TRUE
CP66MEL	COSMIC	CP66-MEL_COSMIC	CP66-MEL_COSMIC	CP66-MEL_COSMIC			TRUE
CP67MEL	COSMIC	CP67-MEL_COSMIC	CP67-MEL_COSMIC	CP67-MEL_COSMIC			TRUE
CPCN	CCLE	CPC-N_COSMIC, CPCN_CCLE	CPCN_CCLE, CPC-N_COSMIC	CPC-N_COSMIC, CPCN_CCLE			TRUE
CPCN	COSMIC	CPC-N_COSMIC, CPCN_CCLE	CPC-N_COSMIC, CPCN_CCLE	CPC-N_COSMIC, CPCN_CCLE			TRUE
CROAP2	COSMIC	CRO-AP2_COSMIC	CRO-AP2_COSMIC	CRO-AP2_COSMIC			TRUE
CROAP3	COSMIC	CRO-AP3_COSMIC	CRO-AP3_COSMIC	CRO-AP3_COSMIC			TRUE
CS1	COSMIC	CS1_COSMIC	CS1_COSMIC	CS1_COSMIC			TRUE
CTB1	COSMIC	CTB-1_COSMIC	CTB-1_COSMIC	CTB-1_COSMIC			TRUE
CTV1	COSMIC	CTV-1_COSMIC	CTV-1_COSMIC	CTV-1_COSMIC			TRUE
CW2	CCLE	CW-2_COSMIC, CW2_CCLE	CW2_CCLE, CW-2_COSMIC	CW-2_COSMIC, CW2_CCLE			TRUE
CW2	COSMIC	CW-2_COSMIC, CW2_CCLE	CW-2_COSMIC, CW2_CCLE	CW-2_COSMIC, CW2_CCLE			TRUE
D245MG	COSMIC	D-245MG_COSMIC	D-245MG_COSMIC	D-245MG_COSMIC			TRUE
D247MG	COSMIC	D-247MG_COSMIC	D-247MG_COSMIC	D-247MG_COSMIC			TRUE
D263MG	COSMIC	D-263MG_COSMIC	D-263MG_COSMIC	D-263MG_COSMIC			TRUE
D283MED	COSMIC	D-283MED_COSMIC	D-283MED_COSMIC	D-283MED_COSMIC			TRUE
D336MG	COSMIC	D-336MG_COSMIC	D-336MG_COSMIC	D-336MG_COSMIC			TRUE
D341MED	CCLE	D341MED_CCLE	D341MED_CCLE	D341MED_CCLE			TRUE
D392MG	COSMIC	D-392MG_COSMIC	D-392MG_COSMIC	D-392MG_COSMIC			TRUE
D423MG	COSMIC	D-423MG_COSMIC	D-423MG_COSMIC	D-423MG_COSMIC			TRUE
D502MG	COSMIC	D-502MG_COSMIC	D-502MG_COSMIC	D-502MG_COSMIC			TRUE
D542MG	COSMIC	D-542MG_COSMIC	D-542MG_COSMIC	D-542MG_COSMIC			TRUE
D566MG	COSMIC	D-566MG_COSMIC	D-566MG_COSMIC	D-566MG_COSMIC			TRUE
DANG	CCLE	DAN-G_COSMIC, DANG_CCLE	DANG_CCLE, DAN-G_COSMIC	DAN-G_COSMIC, DANG_CCLE			TRUE
DANG	COSMIC	DAN-G_COSMIC, DANG_CCLE	DAN-G_COSMIC, DANG_CCLE	DAN-G_COSMIC, DANG_CCLE			TRUE
DAOY	CCLE	DAOY_COSMIC, DAOY_CCLE	DAOY_CCLE, DAOY_COSMIC	DAOY_COSMIC, DAOY_CCLE			TRUE
DAOY	COSMIC	DAOY_COSMIC, DAOY_CCLE	DAOY_COSMIC, DAOY_CCLE	DAOY_COSMIC, DAOY_CCLE			TRUE
DAUDI	CCLE	DAUDI_COSMIC, DAUDI_CCLE	DAUDI_CCLE, DAUDI_COSMIC	DAUDI_COSMIC, DAUDI_CCLE			TRUE
DAUDI	COSMIC	DAUDI_COSMIC, DAUDI_CCLE	DAUDI_COSMIC, OCI-AML5_COSMIC, BICR18_CCLE	DAUDI_COSMIC	DAUDI_CCLE	OCI-AML5_COSMIC, BICR18_CCLE	TRUE
DB	CCLE	DB_COSMIC, DB_CCLE	DB_CCLE, DB_COSMIC	DB_COSMIC, DB_CCLE			TRUE
DB	COSMIC	DB_COSMIC, DB_CCLE	DB_COSMIC, DB_CCLE	DB_COSMIC, DB_CCLE			TRUE
DBTRG05MG	CCLE	DBTRG-05MG_COSMIC, DBTRG05MG_CCLE	DBTRG05MG_CCLE, DBTRG-05MG_COSMIC	DBTRG-05MG_COSMIC, DBTRG05MG_CCLE			TRUE
DBTRG05MG	COSMIC	DBTRG-05MG_COSMIC, DBTRG05MG_CCLE	DBTRG-05MG_COSMIC, DBTRG05MG_CCLE	DBTRG-05MG_COSMIC, DBTRG05MG_CCLE			TRUE
DEL	CCLE	DEL_COSMIC, DEL_CCLE	DEL_CCLE, DEL_COSMIC	DEL_COSMIC, DEL_CCLE			TRUE
DEL	COSMIC	DEL_COSMIC, DEL_CCLE	DEL_COSMIC, DEL_CCLE	DEL_COSMIC, DEL_CCLE			TRUE
DETROIT562	CCLE	DETROIT562_COSMIC, DETROIT562_CCLE	DETROIT562_CCLE, DETROIT562_COSMIC	DETROIT562_COSMIC, DETROIT562_CCLE			TRUE
DETROIT562	COSMIC	DETROIT562_COSMIC, DETROIT562_CCLE	DETROIT562_COSMIC, DETROIT562_CCLE	DETROIT562_COSMIC, DETROIT562_CCLE			TRUE
DG75	COSMIC	DG-75_COSMIC	DG-75_COSMIC	DG-75_COSMIC			TRUE
DIFI	COSMIC	DIFI_COSMIC	DIFI_COSMIC	DIFI_COSMIC			TRUE
DJM1	COSMIC	DJM-1_COSMIC	DJM-1_COSMIC	DJM-1_COSMIC			TRUE
DKMG	CCLE	DK-MG_COSMIC, DKMG_CCLE	DKMG_CCLE, DK-MG_COSMIC	DK-MG_COSMIC, DKMG_CCLE			TRUE
DKMG	COSMIC	DK-MG_COSMIC, DKMG_CCLE	DK-MG_COSMIC, DKMG_CCLE	DK-MG_COSMIC, DKMG_CCLE			TRUE
DM3	CCLE	DM3_CCLE	DM3_CCLE	DM3_CCLE			TRUE
DMS114	CCLE	DMS-114_COSMIC, DMS114_CCLE	DMS114_CCLE, DMS-114_COSMIC	DMS-114_COSMIC, DMS114_CCLE			TRUE
DMS114	COSMIC	DMS-114_COSMIC, DMS114_CCLE	DMS-114_COSMIC, DMS114_CCLE	DMS-114_COSMIC, DMS114_CCLE			TRUE
DMS153	CCLE	DMS153_CCLE	DMS153_CCLE	DMS153_CCLE			TRUE
DMS273	CCLE	DMS-273_COSMIC, DMS273_CCLE	DMS273_CCLE, DMS-273_COSMIC	DMS-273_COSMIC, DMS273_CCLE			TRUE
DMS273	COSMIC	DMS-273_COSMIC, DMS273_CCLE	DMS-273_COSMIC, DMS273_CCLE	DMS-273_COSMIC, DMS273_CCLE			TRUE
DMS454	CCLE	DMS454_CCLE	DMS454_CCLE	DMS454_CCLE			TRUE
DMS53	CCLE	DMS-53_COSMIC, DMS53_CCLE	DMS53_CCLE, DMS-53_COSMIC	DMS-53_COSMIC, DMS53_CCLE			TRUE
DMS53	COSMIC	DMS-53_COSMIC, DMS53_CCLE	DMS-53_COSMIC, DMS53_CCLE	DMS-53_COSMIC, DMS53_CCLE			TRUE
DMS79	CCLE	DMS-79_COSMIC, DMS79_CCLE	DMS79_CCLE, DMS-79_COSMIC	DMS-79_COSMIC, DMS79_CCLE			TRUE
DMS79	COSMIC	DMS-79_COSMIC, DMS79_CCLE	DMS-79_COSMIC, DMS79_CCLE	DMS-79_COSMIC, DMS79_CCLE			TRUE
DND41	CCLE	DND-41_COSMIC, DND41_CCLE	DND41_CCLE, DND-41_COSMIC	DND-41_COSMIC, DND41_CCLE			TRUE
DND41	COSMIC	DND-41_COSMIC, DND41_CCLE	DND-41_COSMIC, DND41_CCLE, DAUDI_COSMIC	DND-41_COSMIC, DND41_CCLE		DAUDI_COSMIC	TRUE
DOHH2	CCLE	DOHH-2_COSMIC, DOHH2_CCLE	DOHH2_CCLE, DOHH-2_COSMIC	DOHH-2_COSMIC, DOHH2_CCLE			TRUE
DOHH2	COSMIC	DOHH-2_COSMIC, DOHH2_CCLE	DOHH-2_COSMIC, DOHH2_CCLE	DOHH-2_COSMIC, DOHH2_CCLE			TRUE
DOK	COSMIC	DOK_COSMIC	DOK_COSMIC	DOK_COSMIC			TRUE
DOTC24510	COSMIC	DOTC2-4510_COSMIC	DOTC2-4510_COSMIC	DOTC2-4510_COSMIC			TRUE
DOV13	COSMIC	DOV13_COSMIC	DOV13_COSMIC	DOV13_COSMIC			TRUE
DSH1	COSMIC	DSH1_COSMIC	DSH1_COSMIC	DSH1_COSMIC			TRUE
DU145	CCLE	DU-145_COSMIC, DU145_CCLE, DU_145_CELLMINER	DU145_CCLE, DU-145_COSMIC, DU_145_CELLMINER	DU-145_COSMIC, DU145_CCLE, DU_145_CELLMINER			TRUE
DU145	CELLMINER	DU-145_COSMIC, DU145_CCLE, DU_145_CELLMINER	DU_145_CELLMINER, DU-145_COSMIC, DU145_CCLE	DU-145_COSMIC, DU145_CCLE, DU_145_CELLMINER			TRUE
DU145	COSMIC	DU-145_COSMIC, DU145_CCLE, DU_145_CELLMINER	DU-145_COSMIC, DU_145_CELLMINER, DU145_CCLE	DU-145_COSMIC, DU145_CCLE, DU_145_CELLMINER			TRUE
DU4475	CCLE	DU-4475_COSMIC, DU4475_CCLE	DU4475_CCLE, DU-4475_COSMIC	DU-4475_COSMIC, DU4475_CCLE			TRUE
DU4475	COSMIC	DU-4475_COSMIC, DU4475_CCLE	DU-4475_COSMIC, DU4475_CCLE	DU-4475_COSMIC, DU4475_CCLE			TRUE
DV90	CCLE	DV90_CCLE	DV90_CCLE	DV90_CCLE			TRUE
EB2	CCLE	EB2_COSMIC, EB2_CCLE	EB2_CCLE, EB2_COSMIC	EB2_COSMIC, EB2_CCLE			TRUE
EB2	COSMIC	EB2_COSMIC, EB2_CCLE	EB2_COSMIC, EB2_CCLE	EB2_COSMIC, EB2_CCLE			TRUE
EB3	COSMIC	EB-3_COSMIC	EB-3_COSMIC	EB-3_COSMIC			TRUE
EBC1	CCLE	EBC-1_COSMIC, EBC1_CCLE	EBC1_CCLE, EBC-1_COSMIC	EBC-1_COSMIC, EBC1_CCLE			TRUE
EBC1	COSMIC	EBC-1_COSMIC, EBC1_CCLE	EBC-1_COSMIC, EBC1_CCLE	EBC-1_COSMIC, EBC1_CCLE			TRUE
ECC10	CCLE	ECC10_COSMIC, ECC10_CCLE	ECC10_CCLE, ECC10_COSMIC	ECC10_COSMIC, ECC10_CCLE			TRUE
ECC10	COSMIC	ECC10_COSMIC, ECC10_CCLE	ECC10_COSMIC, ECC10_CCLE	ECC10_COSMIC, ECC10_CCLE			TRUE
ECC12	CCLE	ECC12_COSMIC, ECC12_CCLE	ECC12_CCLE, ECC12_COSMIC	ECC12_COSMIC, ECC12_CCLE			TRUE
ECC12	COSMIC	ECC12_COSMIC, ECC12_CCLE	ECC12_COSMIC, ECC12_CCLE	ECC12_COSMIC, ECC12_CCLE			TRUE
ECGI10	CCLE	EC-GI-10_COSMIC, ECGI10_CCLE	ECGI10_CCLE, EC-GI-10_COSMIC	EC-GI-10_COSMIC, ECGI10_CCLE			TRUE
ECGI10	COSMIC	EC-GI-10_COSMIC, ECGI10_CCLE	EC-GI-10_COSMIC, ECGI10_CCLE	EC-GI-10_COSMIC, ECGI10_CCLE			TRUE
EFE184	CCLE	EFE184_CCLE	EFE184_CCLE	EFE184_CCLE			TRUE
EFM192A	CCLE	EFM-192A_COSMIC, EFM192A_CCLE	EFM192A_CCLE, EFM-192A_COSMIC	EFM-192A_COSMIC, EFM192A_CCLE			TRUE
EFM192A	COSMIC	EFM-192A_COSMIC, EFM192A_CCLE	EFM-192A_COSMIC, EFM192A_CCLE	EFM-192A_COSMIC, EFM192A_CCLE			TRUE
EFM19	CCLE	EFM-19_COSMIC, EFM19_CCLE	EFM19_CCLE, EFM-19_COSMIC	EFM-19_COSMIC, EFM19_CCLE			TRUE
EFM19	COSMIC	EFM-19_COSMIC, EFM19_CCLE	EFM-19_COSMIC, EFM19_CCLE	EFM-19_COSMIC, EFM19_CCLE			TRUE
EFO21	CCLE	EFO-21_COSMIC, EFO21_CCLE	EFO21_CCLE, EFO-21_COSMIC	EFO-21_COSMIC, EFO21_CCLE			TRUE
EFO21	COSMIC	EFO-21_COSMIC, EFO21_CCLE	EFO-21_COSMIC, EFO21_CCLE	EFO-21_COSMIC, EFO21_CCLE			TRUE
EFO27	CCLE	EFO-27_COSMIC, EFO27_CCLE	EFO27_CCLE, EFO-27_COSMIC	EFO-27_COSMIC, EFO27_CCLE			TRUE
EFO27	COSMIC	EFO-27_COSMIC, EFO27_CCLE	EFO-27_COSMIC, EFO27_CCLE	EFO-27_COSMIC, EFO27_CCLE			TRUE
EGI1	COSMIC	EGI-1_COSMIC	EGI-1_COSMIC	EGI-1_COSMIC			TRUE
EHEB	CCLE	EHEB_COSMIC, EHEB_CCLE	EHEB_CCLE, EHEB_COSMIC	EHEB_COSMIC, EHEB_CCLE			TRUE
EHEB	COSMIC	EHEB_COSMIC, EHEB_CCLE	EHEB_COSMIC, EHEB_CCLE	EHEB_COSMIC, EHEB_CCLE			TRUE
EJM	CCLE	EJM_COSMIC, EJM_CCLE	EJM_CCLE, EJM_COSMIC	EJM_COSMIC, EJM_CCLE			TRUE
EJM	COSMIC	EJM_COSMIC, EJM_CCLE	EJM_COSMIC, EJM_CCLE	EJM_COSMIC, EJM_CCLE			TRUE
EKVX	CELLMINER	EKVX_COSMIC, EKVX_CELLMINER	EKVX_CELLMINER, EKVX_COSMIC	EKVX_COSMIC, EKVX_CELLMINER			TRUE
EKVX	COSMIC	EKVX_COSMIC, EKVX_CELLMINER	EKVX_COSMIC, EKVX_CELLMINER	EKVX_COSMIC, EKVX_CELLMINER			TRUE
EM2	CCLE	EM-2_COSMIC, EM2_CCLE	EM2_CCLE, EM-2_COSMIC	EM-2_COSMIC, EM2_CCLE			TRUE
EM2	COSMIC	EM-2_COSMIC, EM2_CCLE	EM-2_COSMIC, EM2_CCLE	EM-2_COSMIC, EM2_CCLE			TRUE
EMCBAC1	COSMIC	EMC-BAC-1_COSMIC	EMC-BAC-1_COSMIC	EMC-BAC-1_COSMIC			TRUE
EMCBAC2	COSMIC	EMC-BAC-2_COSMIC	EMC-BAC-2_COSMIC	EMC-BAC-2_COSMIC			TRUE
EN	CCLE	EN_COSMIC, EN_CCLE	EN_CCLE, EN_COSMIC	EN_COSMIC, EN_CCLE			TRUE
EN	COSMIC	EN_COSMIC, EN_CCLE	EN_COSMIC, EN_CCLE	EN_COSMIC, EN_CCLE			TRUE
EOL1	CCLE	EOL1_CCLE, EOL-1-CELL_COSMIC	EOL1_CCLE, EOL-1-CELL_COSMIC	EOL1_CCLE, EOL-1-CELL_COSMIC			TRUE
EOL1CELL	COSMIC	EOL-1-CELL_COSMIC, EOL1_CCLE	EOL-1-CELL_COSMIC, EOL1_CCLE	EOL-1-CELL_COSMIC, EOL1_CCLE			TRUE
EPLC272H	CCLE	EPLC-272H_COSMIC, EPLC272H_CCLE	EPLC272H_CCLE, EPLC-272H_COSMIC	EPLC-272H_COSMIC, EPLC272H_CCLE			TRUE
EPLC272H	COSMIC	EPLC-272H_COSMIC, EPLC272H_CCLE	EPLC-272H_COSMIC, EPLC272H_CCLE	EPLC-272H_COSMIC, EPLC272H_CCLE			TRUE
ES1	COSMIC	ES1_COSMIC	ES1_COSMIC	ES1_COSMIC			TRUE
ES2	CCLE	ES-2_COSMIC, ES2_CCLE	ES2_CCLE, ES-2_COSMIC	ES-2_COSMIC, ES2_CCLE			TRUE
ES2	COSMIC	ES-2_COSMIC, ES2_CCLE	ES-2_COSMIC, ES2_CCLE	ES-2_COSMIC, ES2_CCLE			TRUE
ES3	COSMIC	ES3_COSMIC	ES3_COSMIC	ES3_COSMIC			TRUE
ES4	COSMIC	ES4_COSMIC	ES4_COSMIC	ES4_COSMIC			TRUE
ES5	COSMIC	ES5_COSMIC	ES5_COSMIC	ES5_COSMIC			TRUE
ES6	COSMIC	ES6_COSMIC	ES6_COSMIC	ES6_COSMIC			TRUE
ES7	COSMIC	ES7_COSMIC	ES7_COSMIC	ES7_COSMIC			TRUE
ES8	COSMIC	ES8_COSMIC	ES8_COSMIC	ES8_COSMIC			TRUE
ESO26	COSMIC	ESO26_COSMIC	ESO26_COSMIC	ESO26_COSMIC			TRUE
ESO51	COSMIC	ESO51_COSMIC	ESO51_COSMIC	ESO51_COSMIC			TRUE
ESS1	CCLE	ESS-1_COSMIC, ESS1_CCLE	ESS1_CCLE, ESS-1_COSMIC	ESS-1_COSMIC, ESS1_CCLE			TRUE
ESS1	COSMIC	ESS-1_COSMIC, ESS1_CCLE	ESS-1_COSMIC, ESS1_CCLE	ESS-1_COSMIC, ESS1_CCLE			TRUE
ETK1	COSMIC	ETK-1_COSMIC	ETK-1_COSMIC	ETK-1_COSMIC			TRUE
EVSAT	CCLE	EVSA-T_COSMIC, EVSAT_CCLE	EVSAT_CCLE, EVSA-T_COSMIC	EVSA-T_COSMIC, EVSAT_CCLE			TRUE
EVSAT	COSMIC	EVSA-T_COSMIC, EVSAT_CCLE	EVSA-T_COSMIC, EVSAT_CCLE	EVSA-T_COSMIC, EVSAT_CCLE			TRUE
EW11	COSMIC	EW-11_COSMIC	EW-11_COSMIC	EW-11_COSMIC			TRUE
EW12	COSMIC	EW-12_COSMIC	EW-12_COSMIC	EW-12_COSMIC			TRUE
EW13	COSMIC	EW-13_COSMIC	EW-13_COSMIC	EW-13_COSMIC			TRUE
EW16	COSMIC	EW-16_COSMIC	EW-16_COSMIC	EW-16_COSMIC			TRUE
EW18	COSMIC	EW-18_COSMIC	EW-18_COSMIC	EW-18_COSMIC			TRUE
EW1	COSMIC	EW-1_COSMIC	EW-1_COSMIC	EW-1_COSMIC			TRUE
EW22	COSMIC	EW-22_COSMIC	EW-22_COSMIC	EW-22_COSMIC			TRUE
EW24	COSMIC	EW-24_COSMIC	EW-24_COSMIC	EW-24_COSMIC			TRUE
EW3	COSMIC	EW-3_COSMIC	EW-3_COSMIC	EW-3_COSMIC			TRUE
EW7	COSMIC	EW-7_COSMIC	EW-7_COSMIC	EW-7_COSMIC			TRUE
F36P	CCLE	F36P_CCLE	F36P_CCLE	F36P_CCLE			TRUE
FADU	CCLE	FADU_COSMIC, FADU_CCLE	FADU_CCLE, FADU_COSMIC	FADU_COSMIC, FADU_CCLE			TRUE
FADU	COSMIC	FADU_COSMIC, FADU_CCLE	FADU_COSMIC, FADU_CCLE	FADU_COSMIC, FADU_CCLE			TRUE
FARAGE	COSMIC	FARAGE_COSMIC	FARAGE_COSMIC	FARAGE_COSMIC			TRUE
FLO1	COSMIC	FLO-1_COSMIC	FLO-1_COSMIC	FLO-1_COSMIC			TRUE
FTC133	CCLE	FTC-133_COSMIC, FTC133_CCLE, FTC238_CCLE	FTC133_CCLE, FTC-133_COSMIC, FTC238_CCLE	FTC-133_COSMIC, FTC133_CCLE, FTC238_CCLE			TRUE
FTC133	COSMIC	FTC-133_COSMIC, FTC133_CCLE, FTC238_CCLE	FTC-133_COSMIC, FTC133_CCLE	FTC-133_COSMIC, FTC133_CCLE	FTC238_CCLE		TRUE
FTC238	CCLE	FTC238_CCLE, FTC-133_COSMIC, FTC133_CCLE	FTC238_CCLE, FTC133_CCLE, FTC-133_COSMIC	FTC238_CCLE, FTC-133_COSMIC, FTC133_CCLE			TRUE
FU97	CCLE	FU97_COSMIC, FU97_CCLE	FU97_CCLE, FU97_COSMIC	FU97_COSMIC, FU97_CCLE			TRUE
FU97	COSMIC	FU97_COSMIC, FU97_CCLE	FU97_COSMIC, FU97_CCLE	FU97_COSMIC, FU97_CCLE			TRUE
FUOV1	CCLE	FU-OV-1_COSMIC, FUOV1_CCLE	FUOV1_CCLE, FU-OV-1_COSMIC	FU-OV-1_COSMIC, FUOV1_CCLE			TRUE
FUOV1	COSMIC	FU-OV-1_COSMIC, FUOV1_CCLE	FU-OV-1_COSMIC, FUOV1_CCLE	FU-OV-1_COSMIC, FUOV1_CCLE			TRUE
G292CLONEA141B1	COSMIC	G-292_CLONE_A141B1_COSMIC	G-292_CLONE_A141B1_COSMIC	G-292_CLONE_A141B1_COSMIC			TRUE
G361	CCLE	G-361_COSMIC, G361_CCLE	G361_CCLE, G-361_COSMIC	G-361_COSMIC, G361_CCLE			TRUE
G361	COSMIC	G-361_COSMIC, G361_CCLE	G-361_COSMIC, G361_CCLE	G-361_COSMIC, G361_CCLE			TRUE
G401	CCLE	G-401_COSMIC, G401_CCLE	G401_CCLE, G-401_COSMIC	G-401_COSMIC, G401_CCLE			TRUE
G401	COSMIC	G-401_COSMIC, G401_CCLE	G-401_COSMIC, G401_CCLE	G-401_COSMIC, G401_CCLE			TRUE
G402	CCLE	G-402_COSMIC, G402_CCLE	G402_CCLE, G-402_COSMIC	G-402_COSMIC, G402_CCLE			TRUE
G402	COSMIC	G-402_COSMIC, G402_CCLE	G-402_COSMIC, G402_CCLE	G-402_COSMIC, G402_CCLE			TRUE
GA10	COSMIC	GA-10_COSMIC	GA-10_COSMIC	GA-10_COSMIC			TRUE
GAK	COSMIC	GAK_COSMIC	GAK_COSMIC	GAK_COSMIC			TRUE
GAMG	CCLE	GAMG_COSMIC, GAMG_CCLE	GAMG_CCLE, GAMG_COSMIC	GAMG_COSMIC, GAMG_CCLE			TRUE
GAMG	COSMIC	GAMG_COSMIC, GAMG_CCLE	GAMG_COSMIC, GAMG_CCLE	GAMG_COSMIC, GAMG_CCLE			TRUE
GB1	COSMIC	GB-1_COSMIC	GB-1_COSMIC	GB-1_COSMIC			TRUE
GCIY	CCLE	GCIY_COSMIC, GCIY_CCLE	GCIY_CCLE, GCIY_COSMIC	GCIY_COSMIC, GCIY_CCLE			TRUE
GCIY	COSMIC	GCIY_COSMIC, GCIY_CCLE	GCIY_COSMIC, GCIY_CCLE	GCIY_COSMIC, GCIY_CCLE			TRUE
GCT	CCLE	GCT_COSMIC, GCT_CCLE	GCT_CCLE, GCT_COSMIC	GCT_COSMIC, GCT_CCLE			TRUE
GCT	COSMIC	GCT_COSMIC, GCT_CCLE	GCT_COSMIC, GCT_CCLE	GCT_COSMIC, GCT_CCLE			TRUE
GDM1	CCLE	GDM-1_COSMIC, GDM1_CCLE	GDM1_CCLE, GDM-1_COSMIC	GDM-1_COSMIC, GDM1_CCLE			TRUE
GDM1	COSMIC	GDM-1_COSMIC, GDM1_CCLE	GDM-1_COSMIC, GDM1_CCLE	GDM-1_COSMIC, GDM1_CCLE			TRUE
GEO	COSMIC	GEO_COSMIC	GEO_COSMIC	GEO_COSMIC			TRUE
GI1	CCLE	GI-1_COSMIC, GI1_CCLE	GI1_CCLE, GI-1_COSMIC	GI-1_COSMIC, GI1_CCLE			TRUE
GI1	COSMIC	GI-1_COSMIC, GI1_CCLE	GI-1_COSMIC, GI1_CCLE	GI-1_COSMIC, GI1_CCLE			TRUE
GIMEN	COSMIC	GI-ME-N_COSMIC	GI-ME-N_COSMIC	GI-ME-N_COSMIC			TRUE
GMEL	COSMIC	G-MEL_COSMIC	G-MEL_COSMIC	G-MEL_COSMIC			TRUE
GMS10	CCLE	GMS-10_COSMIC, GMS10_CCLE	GMS10_CCLE, GMS-10_COSMIC	GMS-10_COSMIC, GMS10_CCLE			TRUE
GMS10	COSMIC	GMS-10_COSMIC, GMS10_CCLE	GMS-10_COSMIC, GMS10_CCLE	GMS-10_COSMIC, GMS10_CCLE			TRUE
GOS3	CCLE	GOS3_CCLE	GOS3_CCLE	GOS3_CCLE			TRUE
GOTO	COSMIC	GOTO_COSMIC	GOTO_COSMIC	GOTO_COSMIC			TRUE
GP2D	CCLE	GP2D_CCLE, GP5D_COSMIC	GP2D_CCLE, GP5D_COSMIC	GP2D_CCLE, GP5D_COSMIC			TRUE
GP5D	COSMIC	GP5D_COSMIC, GP2D_CCLE	GP5D_COSMIC, GP2D_CCLE	GP5D_COSMIC, GP2D_CCLE			TRUE
GRANTA519	CCLE	GRANTA-519_COSMIC, GRANTA519_CCLE	GRANTA519_CCLE, GRANTA-519_COSMIC	GRANTA-519_COSMIC, GRANTA519_CCLE			TRUE
GRANTA519	COSMIC	GRANTA-519_COSMIC, GRANTA519_CCLE	GRANTA-519_COSMIC, GRANTA519_CCLE	GRANTA-519_COSMIC, GRANTA519_CCLE			TRUE
GRST	COSMIC	GR-ST_COSMIC	GR-ST_COSMIC, SNU-1040_COSMIC	GR-ST_COSMIC		SNU-1040_COSMIC	TRUE
GSS	CCLE	GSS_CCLE	GSS_CCLE	GSS_CCLE			TRUE
GSU	CCLE	GSU_CCLE	GSU_CCLE	GSU_CCLE			TRUE
GT3TKB	COSMIC	GT3TKB_COSMIC, RERFLCAI_CCLE	GT3TKB_COSMIC, RERFLCAI_CCLE	GT3TKB_COSMIC, RERFLCAI_CCLE			TRUE
H2369	COSMIC	H2369_COSMIC	H2369_COSMIC	H2369_COSMIC			TRUE
H2373	COSMIC	H2373_COSMIC	H2373_COSMIC	H2373_COSMIC			TRUE
H2461	COSMIC	H2461_COSMIC	H2461_COSMIC	H2461_COSMIC			TRUE
H2591	COSMIC	H2591_COSMIC	H2591_COSMIC	H2591_COSMIC			TRUE
H2595	COSMIC	H2595_COSMIC	H2595_COSMIC	H2595_COSMIC			TRUE
H2722	COSMIC	H2722_COSMIC	H2722_COSMIC	H2722_COSMIC			TRUE
H2731	COSMIC	H2731_COSMIC	H2731_COSMIC	H2731_COSMIC			TRUE
H2795	COSMIC	H2795_COSMIC	H2795_COSMIC	H2795_COSMIC			TRUE
H2803	COSMIC	H2803_COSMIC	H2803_COSMIC	H2803_COSMIC			TRUE
H2804	COSMIC	H2804_COSMIC	H2804_COSMIC	H2804_COSMIC			TRUE
H2810	COSMIC	H2810_COSMIC	H2810_COSMIC	H2810_COSMIC			TRUE
H2818	COSMIC	H2818_COSMIC	H2818_COSMIC	H2818_COSMIC			TRUE
H2869	COSMIC	H2869_COSMIC	H2869_COSMIC	H2869_COSMIC			TRUE
H290	COSMIC	H290_COSMIC	H290_COSMIC	H290_COSMIC			TRUE
H3118	COSMIC	H3118_COSMIC	H3118_COSMIC	H3118_COSMIC			TRUE
H3255	COSMIC	H3255_COSMIC, NCIH3255_CCLE	H3255_COSMIC	H3255_COSMIC	NCIH3255_CCLE		TRUE
H4	CCLE	H4_COSMIC, H4_CCLE	H4_CCLE, H4_COSMIC	H4_COSMIC, H4_CCLE			TRUE
H4	COSMIC	H4_COSMIC, H4_CCLE	H4_COSMIC, H4_CCLE	H4_COSMIC, H4_CCLE			TRUE
H513	COSMIC	H513_COSMIC	H513_COSMIC	H513_COSMIC			TRUE
H9	COSMIC	H9_COSMIC, HUT78_CCLE	H9_COSMIC, HUT78_CCLE	H9_COSMIC, HUT78_CCLE			TRUE
HA7RCC	COSMIC	HA7-RCC_COSMIC	HA7-RCC_COSMIC	HA7-RCC_COSMIC			TRUE
HAL01	COSMIC	HAL-01_COSMIC	HAL-01_COSMIC	HAL-01_COSMIC			TRUE
HARA	CCLE	HARA_COSMIC, HARA_CCLE	HARA_CCLE, HARA_COSMIC	HARA_COSMIC, HARA_CCLE			TRUE
HARA	COSMIC	HARA_COSMIC, HARA_CCLE	HARA_COSMIC, HARA_CCLE	HARA_COSMIC, HARA_CCLE			TRUE
HC1	COSMIC	HC-1_COSMIC	HC-1_COSMIC	HC-1_COSMIC			TRUE
HCC1143	CCLE	HCC1143_COSMIC, HCC1143_CCLE	HCC1143_CCLE, HCC1143_COSMIC	HCC1143_COSMIC, HCC1143_CCLE			TRUE
HCC1143	COSMIC	HCC1143_COSMIC, HCC1143_CCLE	HCC1143_COSMIC, HCC1143_CCLE	HCC1143_COSMIC, HCC1143_CCLE			TRUE
HCC1171	CCLE	HCC1171_CCLE	HCC1171_CCLE	HCC1171_CCLE			TRUE
HCC1187	CCLE	HCC1187_COSMIC, HCC1187_CCLE	HCC1187_CCLE, HCC1187_COSMIC	HCC1187_COSMIC, HCC1187_CCLE			TRUE
HCC1187	COSMIC	HCC1187_COSMIC, HCC1187_CCLE	HCC1187_COSMIC, HCC1187_CCLE	HCC1187_COSMIC, HCC1187_CCLE			TRUE
HCC1195	CCLE	HCC1195_CCLE	HCC1195_CCLE	HCC1195_CCLE			TRUE
HCC1359	CCLE	HCC1359_CCLE	HCC1359_CCLE	HCC1359_CCLE			TRUE
HCC1395	CCLE	HCC1395_COSMIC, HCC1395_CCLE	HCC1395_CCLE, HCC1395_COSMIC	HCC1395_COSMIC, HCC1395_CCLE			TRUE
HCC1395	COSMIC	HCC1395_COSMIC, HCC1395_CCLE	HCC1395_COSMIC, HCC1395_CCLE	HCC1395_COSMIC, HCC1395_CCLE			TRUE
HCC1419	CCLE	HCC1419_COSMIC, HCC1419_CCLE	HCC1419_CCLE, HCC1419_COSMIC	HCC1419_COSMIC, HCC1419_CCLE			TRUE
HCC1419	COSMIC	HCC1419_COSMIC, HCC1419_CCLE	HCC1419_COSMIC, HCC1419_CCLE	HCC1419_COSMIC, HCC1419_CCLE			TRUE
HCC1428	CCLE	HCC1428_COSMIC, HCC1428_CCLE	HCC1428_CCLE, HCC1428_COSMIC	HCC1428_COSMIC, HCC1428_CCLE			TRUE
HCC1428	COSMIC	HCC1428_COSMIC, HCC1428_CCLE	HCC1428_COSMIC, HCC1428_CCLE	HCC1428_COSMIC, HCC1428_CCLE			TRUE
HCC1438	CCLE	HCC1438_CCLE	HCC1438_CCLE	HCC1438_CCLE			TRUE
HCC1500	CCLE	HCC1500_COSMIC, HCC1500_CCLE	HCC1500_CCLE, HCC1500_COSMIC	HCC1500_COSMIC, HCC1500_CCLE			TRUE
HCC1500	COSMIC	HCC1500_COSMIC, HCC1500_CCLE	HCC1500_COSMIC, HCC1500_CCLE	HCC1500_COSMIC, HCC1500_CCLE			TRUE
HCC1569	CCLE	HCC1569_COSMIC, HCC1569_CCLE	HCC1569_CCLE, HCC1569_COSMIC	HCC1569_COSMIC, HCC1569_CCLE			TRUE
HCC1569	COSMIC	HCC1569_COSMIC, HCC1569_CCLE	HCC1569_COSMIC, HCC1569_CCLE	HCC1569_COSMIC, HCC1569_CCLE			TRUE
HCC1588	CCLE	HCC1588_CCLE, LS-513_COSMIC, LS513_CCLE	HCC1588_CCLE, LS513_CCLE, LS-513_COSMIC	HCC1588_CCLE, LS-513_COSMIC, LS513_CCLE			TRUE
HCC1599	CCLE	HCC1599_COSMIC, HCC1599_CCLE	HCC1599_CCLE, HCC1599_COSMIC	HCC1599_COSMIC, HCC1599_CCLE			TRUE
HCC1599	COSMIC	HCC1599_COSMIC, HCC1599_CCLE	HCC1599_COSMIC, HCC1599_CCLE	HCC1599_COSMIC, HCC1599_CCLE			TRUE
HCC15	CCLE	HCC-15_COSMIC, HCC15_CCLE	HCC15_CCLE, HCC-15_COSMIC	HCC-15_COSMIC, HCC15_CCLE			TRUE
HCC15	COSMIC	HCC-15_COSMIC, HCC15_CCLE	HCC-15_COSMIC, HCC15_CCLE	HCC-15_COSMIC, HCC15_CCLE			TRUE
HCC1806	CCLE	HCC1806_COSMIC, HCC1806_CCLE	HCC1806_CCLE, HCC1806_COSMIC	HCC1806_COSMIC, HCC1806_CCLE			TRUE
HCC1806	COSMIC	HCC1806_COSMIC, HCC1806_CCLE	HCC1806_COSMIC, HCC1806_CCLE	HCC1806_COSMIC, HCC1806_CCLE			TRUE
HCC1833	CCLE	HCC1833_CCLE	HCC1833_CCLE	HCC1833_CCLE			TRUE
HCC1937	COSMIC	HCC1937_COSMIC	HCC1937_COSMIC	HCC1937_COSMIC			TRUE
HCC1954	CCLE	HCC1954_COSMIC, HCC1954_CCLE	HCC1954_CCLE, HCC1954_COSMIC	HCC1954_COSMIC, HCC1954_CCLE			TRUE
HCC1954	COSMIC	HCC1954_COSMIC, HCC1954_CCLE	HCC1954_COSMIC, HCC1954_CCLE	HCC1954_COSMIC, HCC1954_CCLE			TRUE
HCC202	CCLE	HCC202_COSMIC, HCC202_CCLE	HCC202_CCLE, HCC202_COSMIC	HCC202_COSMIC, HCC202_CCLE			TRUE
HCC202	COSMIC	HCC202_COSMIC, HCC202_CCLE	HCC202_COSMIC, HCC202_CCLE	HCC202_COSMIC, HCC202_CCLE			TRUE
HCC2108	CCLE	HCC2108_CCLE	HCC2108_CCLE	HCC2108_CCLE			TRUE
HCC2157	CCLE	HCC2157_COSMIC, HCC2157_CCLE	HCC2157_CCLE, HCC2157_COSMIC	HCC2157_COSMIC, HCC2157_CCLE			TRUE
HCC2157	COSMIC	HCC2157_COSMIC, HCC2157_CCLE	HCC2157_COSMIC, HCC2157_CCLE	HCC2157_COSMIC, HCC2157_CCLE			TRUE
HCC2218	CCLE	HCC2218_COSMIC, HCC2218_CCLE	HCC2218_CCLE, HCC2218_COSMIC	HCC2218_COSMIC, HCC2218_CCLE			TRUE
HCC2218	COSMIC	HCC2218_COSMIC, HCC2218_CCLE	HCC2218_COSMIC, HCC2218_CCLE	HCC2218_COSMIC, HCC2218_CCLE			TRUE
HCC2279	CCLE	HCC2279_CCLE	HCC2279_CCLE	HCC2279_CCLE			TRUE
HCC2935	CCLE	HCC2935_CCLE	HCC2935_CCLE	HCC2935_CCLE			TRUE
HCC2998	CELLMINER	HCC2998_COSMIC, HCC_2998_CELLMINER	HCC_2998_CELLMINER, HCC2998_COSMIC	HCC2998_COSMIC, HCC_2998_CELLMINER			TRUE
HCC2998	COSMIC	HCC2998_COSMIC, HCC_2998_CELLMINER	HCC2998_COSMIC, HCC_2998_CELLMINER	HCC2998_COSMIC, HCC_2998_CELLMINER			TRUE
HCC33	CCLE	HCC-33_COSMIC, HCC33_CCLE	HCC33_CCLE, HCC-33_COSMIC	HCC-33_COSMIC, HCC33_CCLE			TRUE
HCC33	COSMIC	HCC-33_COSMIC, HCC33_CCLE	HCC-33_COSMIC, HCC33_CCLE	HCC-33_COSMIC, HCC33_CCLE			TRUE
HCC366	CCLE	HCC-366_COSMIC, HCC366_CCLE	HCC366_CCLE, HCC-366_COSMIC	HCC-366_COSMIC, HCC366_CCLE			TRUE
HCC366	COSMIC	HCC-366_COSMIC, HCC366_CCLE	HCC-366_COSMIC, HCC366_CCLE	HCC-366_COSMIC, HCC366_CCLE			TRUE
HCC38	CCLE	HCC38_COSMIC, HCC38_CCLE	HCC38_CCLE, HCC38_COSMIC	HCC38_COSMIC, HCC38_CCLE			TRUE
HCC38	COSMIC	HCC38_COSMIC, HCC38_CCLE	HCC38_COSMIC, HCC38_CCLE	HCC38_COSMIC, HCC38_CCLE			TRUE
HCC4006	CCLE	HCC4006_CCLE	HCC4006_CCLE	HCC4006_CCLE			TRUE
HCC44	CCLE	HCC-44_COSMIC, HCC44_CCLE	HCC44_CCLE, HCC-44_COSMIC	HCC-44_COSMIC, HCC44_CCLE			TRUE
HCC44	COSMIC	HCC-44_COSMIC, HCC44_CCLE	HCC-44_COSMIC, HCC44_CCLE	HCC-44_COSMIC, HCC44_CCLE			TRUE
HCC56	CCLE	HCC-56_COSMIC, HCC56_CCLE	HCC56_CCLE, HCC-56_COSMIC	HCC-56_COSMIC, HCC56_CCLE			TRUE
HCC56	COSMIC	HCC-56_COSMIC, HCC56_CCLE	HCC-56_COSMIC, HCC56_CCLE	HCC-56_COSMIC, HCC56_CCLE			TRUE
HCC70	CCLE	HCC70_COSMIC, HCC70_CCLE	HCC70_CCLE, HCC70_COSMIC	HCC70_COSMIC, HCC70_CCLE			TRUE
HCC70	COSMIC	HCC70_COSMIC, HCC70_CCLE	HCC70_COSMIC, HCC70_CCLE	HCC70_COSMIC, HCC70_CCLE			TRUE
HCC78	CCLE	HCC-78_COSMIC, HCC78_CCLE	HCC78_CCLE, HCC-78_COSMIC	HCC-78_COSMIC, HCC78_CCLE			TRUE
HCC78	COSMIC	HCC-78_COSMIC, HCC78_CCLE	HCC-78_COSMIC, HCC78_CCLE	HCC-78_COSMIC, HCC78_CCLE			TRUE
HCC827	CCLE	HCC-827_COSMIC, HCC827_CCLE	HCC827_CCLE, HCC-827_COSMIC	HCC-827_COSMIC, HCC827_CCLE			TRUE
HCC827	COSMIC	HCC-827_COSMIC, HCC827_CCLE	HCC-827_COSMIC, HCC827_CCLE	HCC-827_COSMIC, HCC827_CCLE			TRUE
HCC95	CCLE	HCC95_CCLE	HCC95_CCLE	HCC95_CCLE			TRUE
HCE4	COSMIC	HCE-4_COSMIC	HCE-4_COSMIC	HCE-4_COSMIC			TRUE
HCT116	CCLE	HCT-116_COSMIC, HCT116_CCLE, HCT_116_CELLMINER	HCT116_CCLE, HCT-116_COSMIC, HCT_116_CELLMINER	HCT-116_COSMIC, HCT116_CCLE, HCT_116_CELLMINER			TRUE
HCT116	CELLMINER	HCT-116_COSMIC, HCT116_CCLE, HCT_116_CELLMINER	HCT_116_CELLMINER, HCT-116_COSMIC, HCT116_CCLE	HCT-116_COSMIC, HCT116_CCLE, HCT_116_CELLMINER			TRUE
HCT116	COSMIC	HCT-116_COSMIC, HCT116_CCLE, HCT_116_CELLMINER	HCT-116_COSMIC, HCT_116_CELLMINER, HCT116_CCLE	HCT-116_COSMIC, HCT116_CCLE, HCT_116_CELLMINER			TRUE
HCT15	CCLE	HCT-15_COSMIC, HCT15_CCLE, HCT_15_CELLMINER, HRT18_CCLE	HCT15_CCLE, HCT-15_COSMIC, HCT_15_CELLMINER, HRT18_CCLE	HCT-15_COSMIC, HCT15_CCLE, HCT_15_CELLMINER, HRT18_CCLE			TRUE
HCT15	CELLMINER	HCT-15_COSMIC, HCT15_CCLE, HCT_15_CELLMINER, HRT18_CCLE	HCT_15_CELLMINER, HCT-15_COSMIC, HCT15_CCLE, HRT18_CCLE	HCT-15_COSMIC, HCT15_CCLE, HCT_15_CELLMINER, HRT18_CCLE			TRUE
HCT15	COSMIC	HCT-15_COSMIC, HCT15_CCLE, HCT_15_CELLMINER, HRT18_CCLE	HCT-15_COSMIC, HCT_15_CELLMINER, HCT15_CCLE, HRT18_CCLE	HCT-15_COSMIC, HCT15_CCLE, HCT_15_CELLMINER, HRT18_CCLE			TRUE
HDLM2	CCLE	HDLM-2_COSMIC, HDLM2_CCLE	HDLM2_CCLE, HDLM-2_COSMIC	HDLM-2_COSMIC, HDLM2_CCLE			TRUE
HDLM2	COSMIC	HDLM-2_COSMIC, HDLM2_CCLE	HDLM-2_COSMIC, HDLM2_CCLE	HDLM-2_COSMIC, HDLM2_CCLE			TRUE
HDMYZ	CCLE	HD-MY-Z_COSMIC, HDMYZ_CCLE	HDMYZ_CCLE, HD-MY-Z_COSMIC	HD-MY-Z_COSMIC, HDMYZ_CCLE			TRUE
HDMYZ	COSMIC	HD-MY-Z_COSMIC, HDMYZ_CCLE	HD-MY-Z_COSMIC, HDMYZ_CCLE	HD-MY-Z_COSMIC, HDMYZ_CCLE			TRUE
HDQP1	COSMIC	HDQ-P1_COSMIC	HDQ-P1_COSMIC	HDQ-P1_COSMIC			TRUE
HEC108	CCLE	HEC108_CCLE	HEC108_CCLE	HEC108_CCLE			TRUE
HEC151	CCLE	HEC151_CCLE	HEC151_CCLE	HEC151_CCLE			TRUE
HEC1A	CCLE	HEC1A_CCLE, HEC-1_COSMIC	HEC1A_CCLE, HEC1B_CCLE, HEC-1_COSMIC	HEC1A_CCLE, HEC-1_COSMIC		HEC1B_CCLE	TRUE
HEC1B	CCLE	HEC1B_CCLE, HEC-1_COSMIC	HEC1B_CCLE, HEC1A_CCLE, HEC-1_COSMIC	HEC1B_CCLE, HEC-1_COSMIC		HEC1A_CCLE	TRUE
HEC1	COSMIC	HEC-1_COSMIC, HEC1A_CCLE, HEC1B_CCLE	HEC-1_COSMIC, HEC1B_CCLE, HEC1A_CCLE	HEC-1_COSMIC, HEC1A_CCLE, HEC1B_CCLE			TRUE
HEC251	CCLE	HEC251_CCLE	HEC251_CCLE, SNU-81_COSMIC, SNU81_CCLE	HEC251_CCLE		SNU-81_COSMIC, SNU81_CCLE	TRUE
HEC265	CCLE	HEC265_CCLE	HEC265_CCLE	HEC265_CCLE			TRUE
HEC50B	CCLE	HEC50B_CCLE	HEC50B_CCLE	HEC50B_CCLE			TRUE
HEC59	CCLE	HEC59_CCLE	HEC59_CCLE	HEC59_CCLE			TRUE
HEC6	CCLE	HEC6_CCLE	HEC6_CCLE	HEC6_CCLE			TRUE
HEL9217	CCLE	HEL9217_CCLE, HEL_COSMIC, HEL_CCLE	HEL_CCLE, HEL9217_CCLE, HEL_COSMIC	HEL9217_CCLE, HEL_COSMIC, HEL_CCLE			TRUE
HELA	COSMIC	HELA_COSMIC	HELA_COSMIC	HELA_COSMIC			TRUE
HEL	CCLE	HEL_COSMIC, HEL_CCLE, HEL9217_CCLE	HEL_CCLE, HEL9217_CCLE, HEL_COSMIC	HEL_COSMIC, HEL_CCLE, HEL9217_CCLE			TRUE
HEL	COSMIC	HEL_COSMIC, HEL_CCLE, HEL9217_CCLE	HEL_COSMIC, CMK_COSMIC, HEL_CCLE, HEL9217_CCLE	HEL_COSMIC, HEL_CCLE, HEL9217_CCLE		CMK_COSMIC	TRUE
HEMCSS	COSMIC	H-EMC-SS_COSMIC	H-EMC-SS_COSMIC	H-EMC-SS_COSMIC			TRUE
HEP3B217	COSMIC	HEP_3B2_1-7_COSMIC	HEP_3B2_1-7_COSMIC	HEP_3B2_1-7_COSMIC			TRUE
HEPG2	CCLE	HEPG2_CCLE, C3A_COSMIC, C3A_CCLE	HEPG2_CCLE, C3A_CCLE, C3A_COSMIC	HEPG2_CCLE, C3A_COSMIC, C3A_CCLE			TRUE
HEYA8	CCLE	HEYA8_CCLE, HEY_COSMIC	HEYA8_CCLE, HEY_COSMIC	HEYA8_CCLE, HEY_COSMIC			TRUE
HEY	COSMIC	HEY_COSMIC, HEYA8_CCLE	HEY_COSMIC, HEYA8_CCLE	HEY_COSMIC, HEYA8_CCLE			TRUE
HGC27	CCLE	HGC-27_COSMIC, HGC27_CCLE	HGC27_CCLE, HGC-27_COSMIC	HGC-27_COSMIC, HGC27_CCLE			TRUE
HGC27	COSMIC	HGC-27_COSMIC, HGC27_CCLE	HGC-27_COSMIC, HGC27_CCLE	HGC-27_COSMIC, HGC27_CCLE			TRUE
HH	CCLE	HH_COSMIC, HH_CCLE	HH_CCLE, HH_COSMIC	HH_COSMIC, HH_CCLE			TRUE
HH	COSMIC	HH_COSMIC, HH_CCLE	HH_COSMIC, HH_CCLE	HH_COSMIC, HH_CCLE			TRUE
HL60	CELLMINER	HL-60_COSMIC, HL_60_CELLMINER	HL_60_CELLMINER, HL-60_COSMIC	HL-60_COSMIC, HL_60_CELLMINER			TRUE
HL60	COSMIC	HL-60_COSMIC, HL_60_CELLMINER	HL-60_COSMIC, HL_60_CELLMINER	HL-60_COSMIC, HL_60_CELLMINER			TRUE
HLE	COSMIC	HLE_COSMIC, HLF_CCLE	HLE_COSMIC, HLF_CCLE	HLE_COSMIC, HLF_CCLE			TRUE
HLFA	CCLE	HLFA_CCLE	HLFA_CCLE	HLFA_CCLE			TRUE
HLF	CCLE	HLF_CCLE, HLE_COSMIC	HLF_CCLE, HLE_COSMIC	HLF_CCLE, HLE_COSMIC			TRUE
HMC18	CCLE	HMC18_CCLE	HMC18_CCLE	HMC18_CCLE			TRUE
HMCB	CCLE	HMCB_CCLE, CHL-1_COSMIC, CHL1_CCLE	HMCB_CCLE, CHL1_CCLE, CHL-1_COSMIC	HMCB_CCLE, CHL-1_COSMIC, CHL1_CCLE			TRUE
HMVII	COSMIC	HMV-II_COSMIC	HMV-II_COSMIC	HMV-II_COSMIC			TRUE
HN	COSMIC	HN_COSMIC	HN_COSMIC	HN_COSMIC			TRUE
HO1N1	COSMIC	HO-1-N-1_COSMIC	HO-1-N-1_COSMIC	HO-1-N-1_COSMIC			TRUE
HO1U1	COSMIC	HO-1-U-1_COSMIC	HO-1-U-1_COSMIC	HO-1-U-1_COSMIC			TRUE
HOP62	CELLMINER	HOP-62_COSMIC, HOP_62_CELLMINER	HOP_62_CELLMINER, HOP-62_COSMIC	HOP-62_COSMIC, HOP_62_CELLMINER			TRUE
HOP62	COSMIC	HOP-62_COSMIC, HOP_62_CELLMINER	HOP-62_COSMIC, HOP_62_CELLMINER	HOP-62_COSMIC, HOP_62_CELLMINER			TRUE
HOP92	CELLMINER	HOP-92_COSMIC, HOP_92_CELLMINER, U251_COSMIC, U251_CELLMINER	HOP_92_CELLMINER, U251_CELLMINER, HOP-92_COSMIC	HOP-92_COSMIC, HOP_92_CELLMINER, U251_CELLMINER	U251_COSMIC		TRUE
HOP92	COSMIC	HOP-92_COSMIC, HOP_92_CELLMINER, U251_COSMIC, U251_CELLMINER	HOP-92_COSMIC, HOP_92_CELLMINER, U251_CELLMINER	HOP-92_COSMIC, HOP_92_CELLMINER, U251_CELLMINER	U251_COSMIC		TRUE
HOS	CCLE	HOS_COSMIC, HOS_CCLE, HTK_CCLE	HOS_CCLE, HTK_CCLE, HOS_COSMIC	HOS_COSMIC, HOS_CCLE, HTK_CCLE			TRUE
HOS	COSMIC	HOS_COSMIC, HOS_CCLE, HTK_CCLE	HOS_COSMIC, HTK_CCLE, HOS_CCLE	HOS_COSMIC, HOS_CCLE, HTK_CCLE			TRUE
HPAC	COSMIC	HPAC_COSMIC	HPAC_COSMIC	HPAC_COSMIC			TRUE
HPAFII	CCLE	HPAF-II_COSMIC, HPAFII_CCLE	HPAFII_CCLE, HPAF-II_COSMIC	HPAF-II_COSMIC, HPAFII_CCLE			TRUE
HPAFII	COSMIC	HPAF-II_COSMIC, HPAFII_CCLE	HPAF-II_COSMIC, HPAFII_CCLE	HPAF-II_COSMIC, HPAFII_CCLE			TRUE
HPBALL	CCLE	HPBALL_CCLE	HPBALL_CCLE	HPBALL_CCLE			TRUE
HRT18	CCLE	HRT18_CCLE, HCT-15_COSMIC, HCT15_CCLE, HCT_15_CELLMINER	HRT18_CCLE, HCT15_CCLE, HCT-15_COSMIC, HCT_15_CELLMINER	HRT18_CCLE, HCT-15_COSMIC, HCT15_CCLE, HCT_15_CELLMINER			TRUE
HS172T	CCLE	HS172T_CCLE	HS172T_CCLE	HS172T_CCLE			TRUE
HS229T	CCLE	HS229T_CCLE	HS229T_CCLE	HS229T_CCLE			TRUE
HS281T	CCLE	HS281T_CCLE	HS281T_CCLE	HS281T_CCLE			TRUE
HS343T	CCLE	HS343T_CCLE	HS343T_CCLE	HS343T_CCLE			TRUE
HS445	COSMIC	HS-445_COSMIC	HS-445_COSMIC	HS-445_COSMIC			TRUE
HS571T	CCLE	HS571T_CCLE, TOV-112D_COSMIC	HS571T_CCLE, TOV-112D_COSMIC	HS571T_CCLE, TOV-112D_COSMIC			TRUE
HS578T	CCLE	HS-578-T_COSMIC, HS578T_CCLE, HS578T_CELLMINER	HS578T_CCLE, HS-578-T_COSMIC, HS578T_CELLMINER	HS-578-T_COSMIC, HS578T_CCLE, HS578T_CELLMINER			TRUE
HS578T	CELLMINER	HS-578-T_COSMIC, HS578T_CCLE, HS578T_CELLMINER	HS578T_CELLMINER, HS-578-T_COSMIC, MCF7_CELLMINER, UACC_62_CELLMINER, T47D_CELLMINER	HS-578-T_COSMIC, HS578T_CELLMINER	HS578T_CCLE	MCF7_CELLMINER, UACC_62_CELLMINER, T47D_CELLMINER	TRUE
HS578T	COSMIC	HS-578-T_COSMIC, HS578T_CCLE, HS578T_CELLMINER	HS-578-T_COSMIC, HS578T_CELLMINER	HS-578-T_COSMIC, HS578T_CELLMINER	HS578T_CCLE		TRUE
HS600T	CCLE	HS600T_CCLE	HS600T_CCLE	HS600T_CCLE			TRUE
HS604T	CCLE	HS604T_CCLE	HS604T_CCLE	HS604T_CCLE			TRUE
HS611T	CCLE	HS611T_CCLE	HS611T_CCLE	HS611T_CCLE			TRUE
HS616T	CCLE	HS616T_CCLE	HS616T_CCLE	HS616T_CCLE			TRUE
HS618T	CCLE	HS618T_CCLE	HS618T_CCLE	HS618T_CCLE			TRUE
HS633T	COSMIC	HS633T_COSMIC	HS633T_COSMIC	HS633T_COSMIC			TRUE
HS675T	CCLE	HS675T_CCLE	HS675T_CCLE	HS675T_CCLE			TRUE
HS683	CCLE	HS683_COSMIC, HS683_CCLE	HS683_CCLE, HS683_COSMIC	HS683_COSMIC, HS683_CCLE			TRUE
HS683	COSMIC	HS683_COSMIC, HS683_CCLE	HS683_COSMIC, HS683_CCLE	HS683_COSMIC, HS683_CCLE			TRUE
HS688AT	CCLE	HS688AT_CCLE	HS688AT_CCLE	HS688AT_CCLE			TRUE
HS695T	CCLE	HS695T_CCLE	HS695T_CCLE	HS695T_CCLE			TRUE
HS698T	CCLE	HS698T_CCLE	HS698T_CCLE	HS698T_CCLE			TRUE
HS706T	CCLE	HS706T_CCLE	HS706T_CCLE	HS706T_CCLE			TRUE
HS729	CCLE	HS729_CCLE	HS729_CCLE	HS729_CCLE			TRUE
HS737T	CCLE	HS737T_CCLE	HS737T_CCLE	HS737T_CCLE			TRUE
HS739T	CCLE	HS739T_CCLE	HS739T_CCLE	HS739T_CCLE			TRUE
HS742T	CCLE	HS742T_CCLE	HS742T_CCLE	HS742T_CCLE			TRUE
HS746T	CCLE	HS746T_COSMIC, HS746T_CCLE	HS746T_CCLE, HS746T_COSMIC	HS746T_COSMIC, HS746T_CCLE			TRUE
HS746T	COSMIC	HS746T_COSMIC, HS746T_CCLE	HS746T_COSMIC, HS746T_CCLE	HS746T_COSMIC, HS746T_CCLE			TRUE
HS751T	CCLE	HS751T_CCLE	HS751T_CCLE	HS751T_CCLE			TRUE
HS766T	CCLE	HS766T_COSMIC, HS766T_CCLE	HS766T_CCLE, HS766T_COSMIC	HS766T_COSMIC, HS766T_CCLE			TRUE
HS766T	COSMIC	HS766T_COSMIC, HS766T_CCLE	HS766T_COSMIC, HS766T_CCLE	HS766T_COSMIC, HS766T_CCLE			TRUE
HS819T	CCLE	HS819T_CCLE	HS819T_CCLE	HS819T_CCLE			TRUE
HS821T	CCLE	HS821T_CCLE	HS821T_CCLE	HS821T_CCLE			TRUE
HS822T	CCLE	HS822T_CCLE	HS822T_CCLE	HS822T_CCLE			TRUE
HS834T	CCLE	HS834T_CCLE	HS834T_CCLE	HS834T_CCLE			TRUE
HS839T	CCLE	HS839T_CCLE	HS839T_CCLE	HS839T_CCLE			TRUE
HS840T	CCLE	HS840T_CCLE	HS840T_CCLE	HS840T_CCLE			TRUE
HS852T	CCLE	HS852T_CCLE	HS852T_CCLE	HS852T_CCLE			TRUE
HS863T	CCLE	HS863T_CCLE	HS863T_CCLE	HS863T_CCLE			TRUE
HS888T	CCLE	HS888T_CCLE	HS888T_CCLE	HS888T_CCLE			TRUE
HS895T	CCLE	HS895T_CCLE	HS895T_CCLE	HS895T_CCLE			TRUE
HS934T	CCLE	HS934T_CCLE	HS934T_CCLE	HS934T_CCLE			TRUE
HS936T	CCLE	HS936T_CCLE	HS936T_CCLE	HS936T_CCLE			TRUE
HS939T	COSMIC	HS939-T_COSMIC	HS939-T_COSMIC	HS939-T_COSMIC			TRUE
HS940T	CCLE	HS940-T_COSMIC, HS940T_CCLE	HS940T_CCLE, HS940-T_COSMIC	HS940-T_COSMIC, HS940T_CCLE			TRUE
HS940T	COSMIC	HS940-T_COSMIC, HS940T_CCLE	HS940-T_COSMIC, HS940T_CCLE	HS940-T_COSMIC, HS940T_CCLE			TRUE
HS944T	CCLE	HS944T_CCLE	HS944T_CCLE	HS944T_CCLE			TRUE
HSC2	CCLE	HSC-2_COSMIC, HSC2_CCLE	HSC2_CCLE, HSC-2_COSMIC	HSC-2_COSMIC, HSC2_CCLE			TRUE
HSC2	COSMIC	HSC-2_COSMIC, HSC2_CCLE	HSC-2_COSMIC, HSC2_CCLE	HSC-2_COSMIC, HSC2_CCLE			TRUE
HSC39	COSMIC	HSC-39_COSMIC	HSC-39_COSMIC	HSC-39_COSMIC			TRUE
HSC3	CCLE	HSC-3_COSMIC, HSC3_CCLE	HSC3_CCLE, HSC-3_COSMIC	HSC-3_COSMIC, HSC3_CCLE			TRUE
HSC3	COSMIC	HSC-3_COSMIC, HSC3_CCLE	HSC-3_COSMIC, HSC3_CCLE	HSC-3_COSMIC, HSC3_CCLE			TRUE
HSC4	CCLE	HSC-4_COSMIC, HSC4_CCLE	HSC4_CCLE, HSC-4_COSMIC	HSC-4_COSMIC, HSC4_CCLE			TRUE
HSC4	COSMIC	HSC-4_COSMIC, HSC4_CCLE	HSC-4_COSMIC, HSC4_CCLE	HSC-4_COSMIC, HSC4_CCLE			TRUE
HT1080	CCLE	HT-1080_COSMIC, HT1080_CCLE	HT1080_CCLE, HT-1080_COSMIC	HT-1080_COSMIC, HT1080_CCLE			TRUE
HT1080	COSMIC	HT-1080_COSMIC, HT1080_CCLE	HT-1080_COSMIC, HT1080_CCLE	HT-1080_COSMIC, HT1080_CCLE			TRUE
HT115	CCLE	HT-115_COSMIC, HT115_CCLE	HT115_CCLE, HT-115_COSMIC	HT-115_COSMIC, HT115_CCLE			TRUE
HT115	COSMIC	HT-115_COSMIC, HT115_CCLE	HT-115_COSMIC, HT115_CCLE	HT-115_COSMIC, HT115_CCLE			TRUE
HT1197	COSMIC	HT-1197_COSMIC	HT-1197_COSMIC	HT-1197_COSMIC			TRUE
HT1376	CCLE	HT-1376_COSMIC, HT1376_CCLE	HT1376_CCLE, HT-1376_COSMIC	HT-1376_COSMIC, HT1376_CCLE			TRUE
HT1376	COSMIC	HT-1376_COSMIC, HT1376_CCLE	HT-1376_COSMIC, HT1376_CCLE	HT-1376_COSMIC, HT1376_CCLE			TRUE
HT144	CCLE	HT-144_COSMIC, HT144_CCLE	HT144_CCLE, HT-144_COSMIC	HT-144_COSMIC, HT144_CCLE			TRUE
HT144	COSMIC	HT-144_COSMIC, HT144_CCLE	HT-144_COSMIC, HT144_CCLE	HT-144_COSMIC, HT144_CCLE			TRUE
HT29	CCLE	HT-29_COSMIC, HT29_CCLE, HT29_CELLMINER	HT29_CCLE, HT29_CELLMINER, HT-29_COSMIC	HT-29_COSMIC, HT29_CCLE, HT29_CELLMINER			TRUE
HT29	CELLMINER	HT-29_COSMIC, HT29_CCLE, HT29_CELLMINER	HT29_CELLMINER, HT-29_COSMIC	HT-29_COSMIC, HT29_CELLMINER	HT29_CCLE		TRUE
HT29	COSMIC	HT-29_COSMIC, HT29_CCLE, HT29_CELLMINER	HT-29_COSMIC, HT29_CELLMINER	HT-29_COSMIC, HT29_CELLMINER	HT29_CCLE		TRUE
HT3	COSMIC	HT-3_COSMIC	HT-3_COSMIC	HT-3_COSMIC			TRUE
HT55	CCLE	HT55_COSMIC, HT55_CCLE	HT55_CCLE, HT55_COSMIC	HT55_COSMIC, HT55_CCLE			TRUE
HT55	COSMIC	HT55_COSMIC, HT55_CCLE	HT55_COSMIC, HT55_CCLE	HT55_COSMIC, HT55_CCLE			TRUE
HTCC3	COSMIC	HTC-C3_COSMIC	HTC-C3_COSMIC	HTC-C3_COSMIC			TRUE
HT	CCLE	HT_COSMIC, HT_CCLE	HT_CCLE, HT_COSMIC	HT_COSMIC, HT_CCLE			TRUE
HT	COSMIC	HT_COSMIC, HT_CCLE	HT_COSMIC, HT_CCLE	HT_COSMIC, HT_CCLE			TRUE
HTK	CCLE	HTK_CCLE, HOS_COSMIC, HOS_CCLE	HTK_CCLE, HOS_CCLE, HOS_COSMIC	HTK_CCLE, HOS_COSMIC, HOS_CCLE			TRUE
HUCCT1	CCLE	HUCCT1_COSMIC, HUCCT1_CCLE	HUCCT1_CCLE, HUCCT1_COSMIC	HUCCT1_COSMIC, HUCCT1_CCLE			TRUE
HUCCT1	COSMIC	HUCCT1_COSMIC, HUCCT1_CCLE	HUCCT1_COSMIC, HUCCT1_CCLE	HUCCT1_COSMIC, HUCCT1_CCLE			TRUE
HUG1N	CCLE	HUG1N_CCLE	HUG1N_CCLE	HUG1N_CCLE			TRUE
HUH1	COSMIC	HUH-1_COSMIC	HUH-1_COSMIC	HUH-1_COSMIC			TRUE
HUH28	CCLE	HUH28_CCLE	HUH28_CCLE	HUH28_CCLE			TRUE
HUH6	CCLE	HUH6_CCLE, HUH-6-CLONE5_COSMIC	HUH6_CCLE, HUH-6-CLONE5_COSMIC	HUH6_CCLE, HUH-6-CLONE5_COSMIC			TRUE
HUH6CLONE5	COSMIC	HUH-6-CLONE5_COSMIC, HUH6_CCLE	HUH-6-CLONE5_COSMIC, HUH6_CCLE	HUH-6-CLONE5_COSMIC, HUH6_CCLE			TRUE
HUH7	CCLE	HUH-7_COSMIC, HUH7_CCLE	HUH7_CCLE, HUH-7_COSMIC	HUH-7_COSMIC, HUH7_CCLE			TRUE
HUH7	COSMIC	HUH-7_COSMIC, HUH7_CCLE	HUH-7_COSMIC, HUH7_CCLE	HUH-7_COSMIC, HUH7_CCLE			TRUE
HUNS1	CCLE	HUNS1_CCLE	HUNS1_CCLE	HUNS1_CCLE			TRUE
HUO3N1	COSMIC	HUO-3N1_COSMIC	HUO-3N1_COSMIC	HUO-3N1_COSMIC			TRUE
HUO9	COSMIC	HUO9_COSMIC	HUO9_COSMIC	HUO9_COSMIC			TRUE
HUPT3	CCLE	HUP-T3_COSMIC, HUPT3_CCLE	HUPT3_CCLE, HUP-T3_COSMIC	HUP-T3_COSMIC, HUPT3_CCLE			TRUE
HUPT3	COSMIC	HUP-T3_COSMIC, HUPT3_CCLE	HUP-T3_COSMIC, HUPT3_CCLE	HUP-T3_COSMIC, HUPT3_CCLE			TRUE
HUPT4	CCLE	HUP-T4_COSMIC, HUPT4_CCLE	HUPT4_CCLE, HUP-T4_COSMIC	HUP-T4_COSMIC, HUPT4_CCLE			TRUE
HUPT4	COSMIC	HUP-T4_COSMIC, HUPT4_CCLE	HUP-T4_COSMIC, HUPT4_CCLE	HUP-T4_COSMIC, HUPT4_CCLE			TRUE
HUT102	CCLE	HUT102_CCLE	HUT102_CCLE	HUT102_CCLE			TRUE
HUT78	CCLE	HUT78_CCLE, H9_COSMIC	HUT78_CCLE, H9_COSMIC	HUT78_CCLE, H9_COSMIC			TRUE
HUTU80	COSMIC	HUTU-80_COSMIC	HUTU-80_COSMIC	HUTU-80_COSMIC			TRUE
IALM	CCLE	IA-LM_COSMIC, IALM_CCLE	IALM_CCLE, IA-LM_COSMIC	IA-LM_COSMIC, IALM_CCLE			TRUE
IALM	COSMIC	IA-LM_COSMIC, IALM_CCLE	IA-LM_COSMIC, IALM_CCLE	IA-LM_COSMIC, IALM_CCLE			TRUE
IGR1	COSMIC	IGR-1_COSMIC	IGR-1_COSMIC	IGR-1_COSMIC			TRUE
IGR37	CCLE	IGR-37_COSMIC, IGR37_CCLE, IGR39_CCLE	IGR37_CCLE, IGR39_CCLE, IGR-37_COSMIC	IGR-37_COSMIC, IGR37_CCLE, IGR39_CCLE			TRUE
IGR37	COSMIC	IGR-37_COSMIC, IGR37_CCLE, IGR39_CCLE	IGR-37_COSMIC, IGR37_CCLE, IGR39_CCLE	IGR-37_COSMIC, IGR37_CCLE, IGR39_CCLE			TRUE
IGR39	CCLE	IGR39_CCLE, IGR-37_COSMIC, IGR37_CCLE	IGR39_CCLE, IGR37_CCLE, IGR-37_COSMIC	IGR39_CCLE, IGR-37_COSMIC, IGR37_CCLE			TRUE
IGROV1	CCLE	IGROV-1_COSMIC, IGROV1_CCLE, IGROV1_CELLMINER	IGROV1_CCLE, IGROV-1_COSMIC, IGROV1_CELLMINER	IGROV-1_COSMIC, IGROV1_CCLE, IGROV1_CELLMINER			TRUE
IGROV1	CELLMINER	IGROV-1_COSMIC, IGROV1_CCLE, IGROV1_CELLMINER	IGROV1_CELLMINER, IGROV-1_COSMIC, IGROV1_CCLE	IGROV-1_COSMIC, IGROV1_CCLE, IGROV1_CELLMINER			TRUE
IGROV1	COSMIC	IGROV-1_COSMIC, IGROV1_CCLE, IGROV1_CELLMINER	IGROV-1_COSMIC, IGROV1_CELLMINER, IGROV1_CCLE	IGROV-1_COSMIC, IGROV1_CCLE, IGROV1_CELLMINER			TRUE
IHH4	COSMIC	IHH-4_COSMIC	IHH-4_COSMIC	IHH-4_COSMIC			TRUE
IM95	CCLE	IM-95_COSMIC, IM95_CCLE	IM95_CCLE, IM-95_COSMIC	IM-95_COSMIC, IM95_CCLE			TRUE
IM95	COSMIC	IM-95_COSMIC, IM95_CCLE	IM-95_COSMIC, IM95_CCLE	IM-95_COSMIC, IM95_CCLE			TRUE
IM9	COSMIC	IM-9_COSMIC	IM-9_COSMIC	IM-9_COSMIC			TRUE
IMR32	CCLE	IMR32_CCLE, IMR-5_COSMIC	IMR32_CCLE, IMR-5_COSMIC	IMR32_CCLE, IMR-5_COSMIC			TRUE
IMR5	COSMIC	IMR-5_COSMIC, IMR32_CCLE	IMR-5_COSMIC, IMR32_CCLE	IMR-5_COSMIC, IMR32_CCLE			TRUE
IPC298	CCLE	IPC-298_COSMIC, IPC298_CCLE	IPC298_CCLE, IPC-298_COSMIC	IPC-298_COSMIC, IPC298_CCLE			TRUE
IPC298	COSMIC	IPC-298_COSMIC, IPC298_CCLE	IPC-298_COSMIC, IPC298_CCLE	IPC-298_COSMIC, IPC298_CCLE			TRUE
ISHIKAWAHERAKLIO02ER	CCLE	ISHIKAWAHERAKLIO02ER_CCLE	ISHIKAWAHERAKLIO02ER_CCLE	ISHIKAWAHERAKLIO02ER_CCLE			TRUE
ISTMEL1	COSMIC	IST-MEL1_COSMIC	IST-MEL1_COSMIC	IST-MEL1_COSMIC			TRUE
ISTMES1	CCLE	IST-MES1_COSMIC, ISTMES1_CCLE	ISTMES1_CCLE, IST-MES1_COSMIC	IST-MES1_COSMIC, ISTMES1_CCLE			TRUE
ISTMES1	COSMIC	IST-MES1_COSMIC, ISTMES1_CCLE	IST-MES1_COSMIC, ISTMES1_CCLE	IST-MES1_COSMIC, ISTMES1_CCLE			TRUE
ISTMES2	CCLE	ISTMES2_CCLE	ISTMES2_CCLE	ISTMES2_CCLE			TRUE
ISTSL1	COSMIC	IST-SL1_COSMIC	IST-SL1_COSMIC	IST-SL1_COSMIC			TRUE
ISTSL2	COSMIC	IST-SL2_COSMIC	IST-SL2_COSMIC	IST-SL2_COSMIC			TRUE
J82	CCLE	J82_COSMIC, J82_CCLE	J82_CCLE, J82_COSMIC	J82_COSMIC, J82_CCLE			TRUE
J82	COSMIC	J82_COSMIC, J82_CCLE	J82_COSMIC, J82_CCLE	J82_COSMIC, J82_CCLE			TRUE
JAR	COSMIC	JAR_COSMIC	JAR_COSMIC	JAR_COSMIC			TRUE
JEG3	COSMIC	JEG-3_COSMIC	JEG-3_COSMIC	JEG-3_COSMIC			TRUE
JEKO1	CCLE	JEKO-1_COSMIC, JEKO1_CCLE	JEKO1_CCLE, JEKO-1_COSMIC	JEKO-1_COSMIC, JEKO1_CCLE			TRUE
JEKO1	COSMIC	JEKO-1_COSMIC, JEKO1_CCLE	JEKO-1_COSMIC, JEKO1_CCLE	JEKO-1_COSMIC, JEKO1_CCLE			TRUE
JHH1	CCLE	JHH-1_COSMIC, JHH1_CCLE	JHH1_CCLE, JHH-1_COSMIC	JHH-1_COSMIC, JHH1_CCLE			TRUE
JHH1	COSMIC	JHH-1_COSMIC, JHH1_CCLE	JHH-1_COSMIC, JHH1_CCLE	JHH-1_COSMIC, JHH1_CCLE			TRUE
JHH2	CCLE	JHH-2_COSMIC, JHH2_CCLE	JHH2_CCLE, JHH-2_COSMIC	JHH-2_COSMIC, JHH2_CCLE			TRUE
JHH2	COSMIC	JHH-2_COSMIC, JHH2_CCLE	JHH-2_COSMIC, JHH2_CCLE	JHH-2_COSMIC, JHH2_CCLE			TRUE
JHH4	CCLE	JHH-4_COSMIC, JHH4_CCLE	JHH4_CCLE, JHH-4_COSMIC	JHH-4_COSMIC, JHH4_CCLE			TRUE
JHH4	COSMIC	JHH-4_COSMIC, JHH4_CCLE	JHH-4_COSMIC, JHH4_CCLE	JHH-4_COSMIC, JHH4_CCLE			TRUE
JHH5	CCLE	JHH5_CCLE	JHH5_CCLE	JHH5_CCLE			TRUE
JHH6	CCLE	JHH-6_COSMIC, JHH6_CCLE	JHH6_CCLE, JHH-6_COSMIC	JHH-6_COSMIC, JHH6_CCLE			TRUE
JHH6	COSMIC	JHH-6_COSMIC, JHH6_CCLE	JHH-6_COSMIC, JHH6_CCLE	JHH-6_COSMIC, JHH6_CCLE			TRUE
JHH7	CCLE	JHH-7_COSMIC, JHH7_CCLE	JHH7_CCLE, JHH-7_COSMIC	JHH-7_COSMIC, JHH7_CCLE			TRUE
JHH7	COSMIC	JHH-7_COSMIC, JHH7_CCLE	JHH-7_COSMIC, JHH7_CCLE	JHH-7_COSMIC, JHH7_CCLE			TRUE
JHOC5	CCLE	JHOC5_CCLE	JHOC5_CCLE	JHOC5_CCLE			TRUE
JHOM1	CCLE	JHOM1_CCLE	JHOM1_CCLE	JHOM1_CCLE			TRUE
JHOM2B	CCLE	JHOM2B_CCLE	JHOM2B_CCLE	JHOM2B_CCLE			TRUE
JHOS2	CCLE	JHOS-2_COSMIC, JHOS2_CCLE	JHOS2_CCLE, JHOS-2_COSMIC	JHOS-2_COSMIC, JHOS2_CCLE			TRUE
JHOS2	COSMIC	JHOS-2_COSMIC, JHOS2_CCLE	JHOS-2_COSMIC, JHOS2_CCLE	JHOS-2_COSMIC, JHOS2_CCLE			TRUE
JHOS3	COSMIC	JHOS-3_COSMIC	JHOS-3_COSMIC	JHOS-3_COSMIC			TRUE
JHOS4	CCLE	JHOS-4_COSMIC, JHOS4_CCLE	JHOS4_CCLE, JHOS-4_COSMIC	JHOS-4_COSMIC, JHOS4_CCLE			TRUE
JHOS4	COSMIC	JHOS-4_COSMIC, JHOS4_CCLE	JHOS-4_COSMIC, JHOS4_CCLE	JHOS-4_COSMIC, JHOS4_CCLE			TRUE
JHU011	COSMIC	JHU-011_COSMIC	JHU-011_COSMIC	JHU-011_COSMIC			TRUE
JHU022	COSMIC	JHU-022_COSMIC	JHU-022_COSMIC	JHU-022_COSMIC			TRUE
JHU029	COSMIC	JHU-029_COSMIC	JHU-029_COSMIC	JHU-029_COSMIC			TRUE
JHUEM1	CCLE	JHUEM1_CCLE	JHUEM1_CCLE	JHUEM1_CCLE			TRUE
JHUEM2	CCLE	JHUEM2_CCLE	JHUEM2_CCLE	JHUEM2_CCLE			TRUE
JHUEM7	CCLE	JHUEM7_CCLE	JHUEM7_CCLE, HCC2998_COSMIC, SNU81_CCLE, HCC_2998_CELLMINER, SNU-81_COSMIC	JHUEM7_CCLE		HCC2998_COSMIC, SNU81_CCLE, HCC_2998_CELLMINER, SNU-81_COSMIC	TRUE
JIMT1	CCLE	JIMT-1_COSMIC, JIMT1_CCLE	JIMT1_CCLE, JIMT-1_COSMIC	JIMT-1_COSMIC, JIMT1_CCLE			TRUE
JIMT1	COSMIC	JIMT-1_COSMIC, JIMT1_CCLE	JIMT-1_COSMIC, JIMT1_CCLE	JIMT-1_COSMIC, JIMT1_CCLE			TRUE
JIYOYEP2003	COSMIC	JIYOYEP-2003_COSMIC	JIYOYEP-2003_COSMIC, P3HR1_CCLE	JIYOYEP-2003_COSMIC		P3HR1_CCLE	TRUE
JJN3	CCLE	JJN-3_COSMIC, JJN3_CCLE	JJN3_CCLE, JJN-3_COSMIC	JJN-3_COSMIC, JJN3_CCLE			TRUE
JJN3	COSMIC	JJN-3_COSMIC, JJN3_CCLE	JJN-3_COSMIC, JJN3_CCLE	JJN-3_COSMIC, JJN3_CCLE			TRUE
JK1	CCLE	JK1_CCLE	JK1_CCLE	JK1_CCLE			TRUE
JL1	CCLE	JL1_CCLE	JL1_CCLE	JL1_CCLE			TRUE
JM1	CCLE	JM1_COSMIC, JM1_CCLE	JM1_CCLE, JM1_COSMIC	JM1_COSMIC, JM1_CCLE			TRUE
JM1	COSMIC	JM1_COSMIC, JM1_CCLE	JM1_COSMIC, JM1_CCLE	JM1_COSMIC, JM1_CCLE			TRUE
JMSU1	CCLE	JMSU1_CCLE	JMSU1_CCLE	JMSU1_CCLE			TRUE
JSC1	COSMIC	JSC-1_COSMIC	JSC-1_COSMIC	JSC-1_COSMIC			TRUE
JURKAT	COSMIC	JURKAT_COSMIC	JURKAT_COSMIC, SNU-1040_COSMIC	JURKAT_COSMIC		SNU-1040_COSMIC	TRUE
JURLMK1	COSMIC	JURL-MK1_COSMIC	JURL-MK1_COSMIC	JURL-MK1_COSMIC			TRUE
JVM2	CCLE	JVM-2_COSMIC, JVM2_CCLE	JVM2_CCLE, JVM-2_COSMIC	JVM-2_COSMIC, JVM2_CCLE			TRUE
JVM2	COSMIC	JVM-2_COSMIC, JVM2_CCLE	JVM-2_COSMIC, JVM2_CCLE	JVM-2_COSMIC, JVM2_CCLE			TRUE
JVM3	CCLE	JVM-3_COSMIC, JVM3_CCLE	JVM3_CCLE, JVM-3_COSMIC	JVM-3_COSMIC, JVM3_CCLE			TRUE
JVM3	COSMIC	JVM-3_COSMIC, JVM3_CCLE	JVM-3_COSMIC, JVM3_CCLE	JVM-3_COSMIC, JVM3_CCLE			TRUE
K029AX	CCLE	K029AX_CCLE	K029AX_CCLE	K029AX_CCLE			TRUE
K2	COSMIC	K2_COSMIC	K2_COSMIC	K2_COSMIC			TRUE
K562	CCLE	K-562_COSMIC, K562_CCLE, K_562_CELLMINER	K562_CCLE, K-562_COSMIC, K_562_CELLMINER	K-562_COSMIC, K562_CCLE, K_562_CELLMINER			TRUE
K562	CELLMINER	K-562_COSMIC, K562_CCLE, K_562_CELLMINER	K_562_CELLMINER, K-562_COSMIC, K562_CCLE	K-562_COSMIC, K562_CCLE, K_562_CELLMINER			TRUE
K562	COSMIC	K-562_COSMIC, K562_CCLE, K_562_CELLMINER	K-562_COSMIC, K_562_CELLMINER, K562_CCLE	K-562_COSMIC, K562_CCLE, K_562_CELLMINER			TRUE
K5	COSMIC	K5_COSMIC	K5_COSMIC	K5_COSMIC			TRUE
KALS1	CCLE	KALS-1_COSMIC, KALS1_CCLE	KALS1_CCLE, KALS-1_COSMIC	KALS-1_COSMIC, KALS1_CCLE			TRUE
KALS1	COSMIC	KALS-1_COSMIC, KALS1_CCLE	KALS-1_COSMIC, KALS1_CCLE	KALS-1_COSMIC, KALS1_CCLE			TRUE
KARPAS1106P	COSMIC	KARPAS-1106P_COSMIC	KARPAS-1106P_COSMIC	KARPAS-1106P_COSMIC			TRUE
KARPAS231	COSMIC	KARPAS-231_COSMIC	KARPAS-231_COSMIC	KARPAS-231_COSMIC			TRUE
KARPAS299	CCLE	KARPAS-299_COSMIC, KARPAS299_CCLE	KARPAS299_CCLE, KARPAS-299_COSMIC	KARPAS-299_COSMIC, KARPAS299_CCLE			TRUE
KARPAS299	COSMIC	KARPAS-299_COSMIC, KARPAS299_CCLE	KARPAS-299_COSMIC, KARPAS299_CCLE	KARPAS-299_COSMIC, KARPAS299_CCLE			TRUE
KARPAS422	COSMIC	KARPAS-422_COSMIC, OCILY10_CCLE	KARPAS-422_COSMIC, OCILY10_CCLE	KARPAS-422_COSMIC, OCILY10_CCLE			TRUE
KARPAS45	COSMIC	KARPAS-45_COSMIC	KARPAS-45_COSMIC, SNU-1040_COSMIC	KARPAS-45_COSMIC		SNU-1040_COSMIC	TRUE
KARPAS620	CCLE	KARPAS-620_COSMIC, KARPAS620_CCLE	KARPAS620_CCLE, KARPAS-620_COSMIC	KARPAS-620_COSMIC, KARPAS620_CCLE			TRUE
KARPAS620	COSMIC	KARPAS-620_COSMIC, KARPAS620_CCLE	KARPAS-620_COSMIC, KARPAS620_CCLE	KARPAS-620_COSMIC, KARPAS620_CCLE			TRUE
KASUMI1	CCLE	KASUMI-1_COSMIC, KASUMI1_CCLE	KASUMI1_CCLE, KASUMI-1_COSMIC	KASUMI-1_COSMIC, KASUMI1_CCLE			TRUE
KASUMI1	COSMIC	KASUMI-1_COSMIC, KASUMI1_CCLE	KASUMI-1_COSMIC, KASUMI1_CCLE	KASUMI-1_COSMIC, KASUMI1_CCLE			TRUE
KASUMI2	CCLE	KASUMI2_CCLE	KASUMI2_CCLE	KASUMI2_CCLE			TRUE
KASUMI6	CCLE	KASUMI6_CCLE	KASUMI6_CCLE	KASUMI6_CCLE			TRUE
KATOIII	CCLE	KATOIII_COSMIC, KATOIII_CCLE	KATOIII_CCLE, KATOIII_COSMIC	KATOIII_COSMIC, KATOIII_CCLE			TRUE
KATOIII	COSMIC	KATOIII_COSMIC, KATOIII_CCLE	KATOIII_COSMIC, KATOIII_CCLE	KATOIII_COSMIC, KATOIII_CCLE			TRUE
KCL22	CCLE	KCL-22_COSMIC, KCL22_CCLE	KCL22_CCLE, KCL-22_COSMIC	KCL-22_COSMIC, KCL22_CCLE			TRUE
KCL22	COSMIC	KCL-22_COSMIC, KCL22_CCLE	KCL-22_COSMIC, KCL22_CCLE	KCL-22_COSMIC, KCL22_CCLE			TRUE
KE37	CCLE	KE-37_COSMIC, KE37_CCLE	KE37_CCLE, KE-37_COSMIC	KE-37_COSMIC, KE37_CCLE			TRUE
KE37	COSMIC	KE-37_COSMIC, KE37_CCLE	KE-37_COSMIC, KE37_CCLE	KE-37_COSMIC, KE37_CCLE			TRUE
KE39	CCLE	KE39_CCLE	KE39_CCLE	KE39_CCLE			TRUE
KE97	CCLE	KE97_CCLE	KE97_CCLE	KE97_CCLE			TRUE
KELLY	CCLE	KELLY_COSMIC, KELLY_CCLE	KELLY_CCLE, KELLY_COSMIC	KELLY_COSMIC, KELLY_CCLE			TRUE
KELLY	COSMIC	KELLY_COSMIC, KELLY_CCLE	KELLY_COSMIC, KELLY_CCLE	KELLY_COSMIC, KELLY_CCLE			TRUE
KG1	CCLE	KG-1_COSMIC, KG1_CCLE	KG1_CCLE, KG-1_COSMIC	KG-1_COSMIC, KG1_CCLE			TRUE
KG1	COSMIC	KG-1_COSMIC, KG1_CCLE	KG-1_COSMIC, KG1_CCLE	KG-1_COSMIC, KG1_CCLE			TRUE
KGN	COSMIC	KGN_COSMIC	KGN_COSMIC	KGN_COSMIC			TRUE
KHM1B	CCLE	KHM1B_CCLE	KHM1B_CCLE	KHM1B_CCLE			TRUE
KIJK	CCLE	KIJK_CCLE	KIJK_CCLE	KIJK_CCLE			TRUE
KINGS1	COSMIC	KINGS-1_COSMIC	KINGS-1_COSMIC	KINGS-1_COSMIC			TRUE
KLE	CCLE	KLE_COSMIC, KLE_CCLE	KLE_CCLE, KLE_COSMIC	KLE_COSMIC, KLE_CCLE			TRUE
KLE	COSMIC	KLE_COSMIC, KLE_CCLE	KLE_COSMIC, KLE_CCLE	KLE_COSMIC, KLE_CCLE			TRUE
KM12	CCLE	KM12_COSMIC, KM12_CCLE, KM12_CELLMINER	KM12_CCLE, KM12_COSMIC, KM12_CELLMINER	KM12_COSMIC, KM12_CCLE, KM12_CELLMINER			TRUE
KM12	CELLMINER	KM12_COSMIC, KM12_CCLE, KM12_CELLMINER	KM12_CELLMINER, KM12_COSMIC, KM12_CCLE	KM12_COSMIC, KM12_CCLE, KM12_CELLMINER			TRUE
KM12	COSMIC	KM12_COSMIC, KM12_CCLE, KM12_CELLMINER	KM12_COSMIC, KM12_CELLMINER, KM12_CCLE	KM12_COSMIC, KM12_CCLE, KM12_CELLMINER			TRUE
KMBC2	CCLE	KMBC2_CCLE	KMBC2_CCLE	KMBC2_CCLE			TRUE
KMH2ALTERNATIVE	COSMIC	KMH2ALTERNATIVE_COSMIC	KMH2ALTERNATIVE_COSMIC	KMH2ALTERNATIVE_COSMIC			TRUE
KMH2	CCLE	KMH2_COSMIC, KMH2_CCLE	KMH2_CCLE, KMH2_COSMIC	KMH2_COSMIC, KMH2_CCLE			TRUE
KMH2	COSMIC	KMH2_COSMIC, KMH2_CCLE	KMH2_COSMIC, KMH2_CCLE	KMH2_COSMIC, KMH2_CCLE			TRUE
KMM1	CCLE	KMM1_CCLE	KMM1_CCLE	KMM1_CCLE			TRUE
KMOE2	COSMIC	KMOE-2_COSMIC	KMOE-2_COSMIC	KMOE-2_COSMIC			TRUE
KMRC1	CCLE	KMRC-1_COSMIC, KMRC1_CCLE	KMRC1_CCLE, KMRC-1_COSMIC	KMRC-1_COSMIC, KMRC1_CCLE			TRUE
KMRC1	COSMIC	KMRC-1_COSMIC, KMRC1_CCLE	KMRC-1_COSMIC, KMRC1_CCLE	KMRC-1_COSMIC, KMRC1_CCLE			TRUE
KMRC20	CCLE	KMRC-20_COSMIC, KMRC20_CCLE	KMRC20_CCLE, KMRC-20_COSMIC	KMRC-20_COSMIC, KMRC20_CCLE			TRUE
KMRC20	COSMIC	KMRC-20_COSMIC, KMRC20_CCLE	KMRC-20_COSMIC, KMRC20_CCLE	KMRC-20_COSMIC, KMRC20_CCLE			TRUE
KMRC2	CCLE	KMRC2_CCLE	KMRC2_CCLE	KMRC2_CCLE			TRUE
KMRC3	CCLE	KMRC3_CCLE	KMRC3_CCLE	KMRC3_CCLE			TRUE
KMS11	CCLE	KMS-11_COSMIC, KMS11_CCLE	KMS11_CCLE, KMS-11_COSMIC	KMS-11_COSMIC, KMS11_CCLE			TRUE
KMS11	COSMIC	KMS-11_COSMIC, KMS11_CCLE	KMS-11_COSMIC, KMS11_CCLE	KMS-11_COSMIC, KMS11_CCLE			TRUE
KMS12BM	CCLE	KMS-12-BM_COSMIC, KMS12BM_CCLE	KMS12BM_CCLE, KMS-12-BM_COSMIC	KMS-12-BM_COSMIC, KMS12BM_CCLE			TRUE
KMS12BM	COSMIC	KMS-12-BM_COSMIC, KMS12BM_CCLE	KMS-12-BM_COSMIC, KMS12BM_CCLE	KMS-12-BM_COSMIC, KMS12BM_CCLE			TRUE
KMS20	CCLE	KMS20_CCLE	KMS20_CCLE	KMS20_CCLE			TRUE
KMS21BM	CCLE	KMS21BM_CCLE	KMS21BM_CCLE	KMS21BM_CCLE			TRUE
KMS26	CCLE	KMS26_CCLE	KMS26_CCLE	KMS26_CCLE			TRUE
KMS27	CCLE	KMS27_CCLE	KMS27_CCLE	KMS27_CCLE			TRUE
KMS28BM	CCLE	KMS28BM_CCLE	KMS28BM_CCLE	KMS28BM_CCLE			TRUE
KMS34	CCLE	KMS34_CCLE	KMS34_CCLE	KMS34_CCLE			TRUE
KNS42	CCLE	KNS-42_COSMIC, KNS42_CCLE	KNS42_CCLE, KNS-42_COSMIC	KNS-42_COSMIC, KNS42_CCLE			TRUE
KNS42	COSMIC	KNS-42_COSMIC, KNS42_CCLE	KNS-42_COSMIC, KNS42_CCLE	KNS-42_COSMIC, KNS42_CCLE			TRUE
KNS60	CCLE	KNS60_CCLE	KNS60_CCLE	KNS60_CCLE			TRUE
KNS62	CCLE	KNS-62_COSMIC, KNS62_CCLE	KNS62_CCLE, KNS-62_COSMIC	KNS-62_COSMIC, KNS62_CCLE			TRUE
KNS62	COSMIC	KNS-62_COSMIC, KNS62_CCLE	KNS-62_COSMIC, KNS62_CCLE	KNS-62_COSMIC, KNS62_CCLE			TRUE
KNS81FD	COSMIC	KNS-81-FD_COSMIC	KNS-81-FD_COSMIC	KNS-81-FD_COSMIC			TRUE
KO52	CCLE	KO52_COSMIC, KO52_CCLE	KO52_CCLE, KO52_COSMIC	KO52_COSMIC, KO52_CCLE			TRUE
KO52	COSMIC	KO52_COSMIC, KO52_CCLE	KO52_COSMIC, KO52_CCLE	KO52_COSMIC, KO52_CCLE			TRUE
KON	COSMIC	KON_COSMIC	KON_COSMIC	KON_COSMIC			TRUE
KOPN8	CCLE	KOPN-8_COSMIC, KOPN8_CCLE	KOPN8_CCLE, KOPN-8_COSMIC	KOPN-8_COSMIC, KOPN8_CCLE			TRUE
KOPN8	COSMIC	KOPN-8_COSMIC, KOPN8_CCLE	KOPN-8_COSMIC, KOPN8_CCLE	KOPN-8_COSMIC, KOPN8_CCLE			TRUE
KOSC2	COSMIC	KOSC-2_COSMIC	KOSC-2_COSMIC	KOSC-2_COSMIC			TRUE
KP1N	CCLE	KP-1N_COSMIC, KP1N_CCLE, KP1NL_CCLE	KP1N_CCLE, KP1NL_CCLE, KP-1N_COSMIC	KP-1N_COSMIC, KP1N_CCLE, KP1NL_CCLE			TRUE
KP1N	COSMIC	KP-1N_COSMIC, KP1N_CCLE, KP1NL_CCLE	KP-1N_COSMIC, KP1NL_CCLE, KP1N_CCLE	KP-1N_COSMIC, KP1N_CCLE, KP1NL_CCLE			TRUE
KP1NL	CCLE	KP1NL_CCLE, KP-1N_COSMIC, KP1N_CCLE	KP1NL_CCLE, KP1N_CCLE, KP-1N_COSMIC	KP1NL_CCLE, KP-1N_COSMIC, KP1N_CCLE			TRUE
KP2	CCLE	KP-2_COSMIC, KP2_CCLE	KP2_CCLE, KP-2_COSMIC	KP-2_COSMIC, KP2_CCLE			TRUE
KP2	COSMIC	KP-2_COSMIC, KP2_CCLE	KP-2_COSMIC, KP2_CCLE	KP-2_COSMIC, KP2_CCLE			TRUE
KP3	CCLE	KP-3_COSMIC, KP3_CCLE	KP3_CCLE, KP-3_COSMIC	KP-3_COSMIC, KP3_CCLE			TRUE
KP3	COSMIC	KP-3_COSMIC, KP3_CCLE	KP-3_COSMIC, KP3_CCLE	KP-3_COSMIC, KP3_CCLE			TRUE
KP4	CCLE	KP-4_COSMIC, KP4_CCLE	KP4_CCLE, KP-4_COSMIC	KP-4_COSMIC, KP4_CCLE			TRUE
KP4	COSMIC	KP-4_COSMIC, KP4_CCLE	KP-4_COSMIC, KP4_CCLE	KP-4_COSMIC, KP4_CCLE			TRUE
KPL1	CCLE	KPL1_CCLE, MCF7_COSMIC, MCF7_CCLE, MCF7_CELLMINER	KPL1_CCLE, MCF7_CCLE	KPL1_CCLE, MCF7_CCLE	MCF7_COSMIC, MCF7_CELLMINER		TRUE
KPNRTBM1	CCLE	KP-N-RT-BM-1_COSMIC, KPNRTBM1_CCLE	KPNRTBM1_CCLE, KP-N-RT-BM-1_COSMIC	KP-N-RT-BM-1_COSMIC, KPNRTBM1_CCLE			TRUE
KPNRTBM1	COSMIC	KP-N-RT-BM-1_COSMIC, KPNRTBM1_CCLE	KP-N-RT-BM-1_COSMIC, KPNRTBM1_CCLE	KP-N-RT-BM-1_COSMIC, KPNRTBM1_CCLE			TRUE
KPNSI9S	CCLE	KPNSI9S_CCLE	KPNSI9S_CCLE	KPNSI9S_CCLE			TRUE
KPNYN	CCLE	KP-N-YN_COSMIC, KPNYN_CCLE	KPNYN_CCLE, KP-N-YN_COSMIC	KP-N-YN_COSMIC, KPNYN_CCLE			TRUE
KPNYN	COSMIC	KP-N-YN_COSMIC, KPNYN_CCLE	KP-N-YN_COSMIC, KPNYN_CCLE	KP-N-YN_COSMIC, KPNYN_CCLE			TRUE
KPNYS	COSMIC	KP-N-YS_COSMIC	KP-N-YS_COSMIC	KP-N-YS_COSMIC			TRUE
KS1	CCLE	KS-1_COSMIC, KS1_CCLE	KS1_CCLE, KS-1_COSMIC	KS-1_COSMIC, KS1_CCLE			TRUE
KS1	COSMIC	KS-1_COSMIC, KS1_CCLE	KS-1_COSMIC, KS1_CCLE	KS-1_COSMIC, KS1_CCLE			TRUE
KU1919	CCLE	KU-19-19_COSMIC, KU1919_CCLE	KU1919_CCLE, KU-19-19_COSMIC	KU-19-19_COSMIC, KU1919_CCLE			TRUE
KU1919	COSMIC	KU-19-19_COSMIC, KU1919_CCLE	KU-19-19_COSMIC, KU1919_CCLE	KU-19-19_COSMIC, KU1919_CCLE			TRUE
KU812	CCLE	KU812_COSMIC, KU812_CCLE	KU812_CCLE, KU812_COSMIC	KU812_COSMIC, KU812_CCLE			TRUE
KU812	COSMIC	KU812_COSMIC, KU812_CCLE	KU812_COSMIC, KU812_CCLE	KU812_COSMIC, KU812_CCLE			TRUE
KURAMOCHI	CCLE	KURAMOCHI_COSMIC, KURAMOCHI_CCLE	KURAMOCHI_CCLE, KURAMOCHI_COSMIC	KURAMOCHI_COSMIC, KURAMOCHI_CCLE			TRUE
KURAMOCHI	COSMIC	KURAMOCHI_COSMIC, KURAMOCHI_CCLE	KURAMOCHI_COSMIC, KURAMOCHI_CCLE	KURAMOCHI_COSMIC, KURAMOCHI_CCLE			TRUE
KY821	COSMIC	KY821_COSMIC	KY821_COSMIC	KY821_COSMIC			TRUE
KYAE1	COSMIC	KYAE-1_COSMIC	KYAE-1_COSMIC	KYAE-1_COSMIC			TRUE
KYM1	CCLE	KYM-1_COSMIC, KYM1_CCLE	KYM1_CCLE, KYM-1_COSMIC	KYM-1_COSMIC, KYM1_CCLE			TRUE
KYM1	COSMIC	KYM-1_COSMIC, KYM1_CCLE	KYM-1_COSMIC, KYM1_CCLE	KYM-1_COSMIC, KYM1_CCLE			TRUE
KYO1	CCLE	KYO1_CCLE	KYO1_CCLE	KYO1_CCLE			TRUE
KYSE140	CCLE	KYSE-140_COSMIC, KYSE140_CCLE	KYSE140_CCLE, KYSE-140_COSMIC	KYSE-140_COSMIC, KYSE140_CCLE			TRUE
KYSE140	COSMIC	KYSE-140_COSMIC, KYSE140_CCLE	KYSE-140_COSMIC, KYSE140_CCLE	KYSE-140_COSMIC, KYSE140_CCLE			TRUE
KYSE150	CCLE	KYSE-150_COSMIC, KYSE150_CCLE	KYSE150_CCLE, KYSE-150_COSMIC	KYSE-150_COSMIC, KYSE150_CCLE			TRUE
KYSE150	COSMIC	KYSE-150_COSMIC, KYSE150_CCLE	KYSE-150_COSMIC, KYSE150_CCLE	KYSE-150_COSMIC, KYSE150_CCLE			TRUE
KYSE180	CCLE	KYSE-180_COSMIC, KYSE180_CCLE	KYSE180_CCLE, KYSE-180_COSMIC	KYSE-180_COSMIC, KYSE180_CCLE			TRUE
KYSE180	COSMIC	KYSE-180_COSMIC, KYSE180_CCLE	KYSE-180_COSMIC, KYSE180_CCLE	KYSE-180_COSMIC, KYSE180_CCLE			TRUE
KYSE220	COSMIC	KYSE-220_COSMIC	KYSE-220_COSMIC	KYSE-220_COSMIC			TRUE
KYSE270	CCLE	KYSE-270_COSMIC, KYSE270_CCLE	KYSE270_CCLE, KYSE-270_COSMIC	KYSE-270_COSMIC, KYSE270_CCLE			TRUE
KYSE270	COSMIC	KYSE-270_COSMIC, KYSE270_CCLE	KYSE-270_COSMIC, KYSE270_CCLE	KYSE-270_COSMIC, KYSE270_CCLE			TRUE
KYSE30	CCLE	KYSE-30_COSMIC, KYSE30_CCLE	KYSE30_CCLE, KYSE-30_COSMIC	KYSE-30_COSMIC, KYSE30_CCLE			TRUE
KYSE30	COSMIC	KYSE-30_COSMIC, KYSE30_CCLE	KYSE-30_COSMIC, KYSE30_CCLE	KYSE-30_COSMIC, KYSE30_CCLE			TRUE
KYSE410	CCLE	KYSE-410_COSMIC, KYSE410_CCLE	KYSE410_CCLE, KYSE-410_COSMIC	KYSE-410_COSMIC, KYSE410_CCLE			TRUE
KYSE410	COSMIC	KYSE-410_COSMIC, KYSE410_CCLE	KYSE-410_COSMIC, KYSE410_CCLE	KYSE-410_COSMIC, KYSE410_CCLE			TRUE
KYSE450	CCLE	KYSE-450_COSMIC, KYSE450_CCLE	KYSE450_CCLE, KYSE-450_COSMIC	KYSE-450_COSMIC, KYSE450_CCLE			TRUE
KYSE450	COSMIC	KYSE-450_COSMIC, KYSE450_CCLE	KYSE-450_COSMIC, KYSE450_CCLE	KYSE-450_COSMIC, KYSE450_CCLE			TRUE
KYSE50	COSMIC	KYSE-50_COSMIC	KYSE-50_COSMIC	KYSE-50_COSMIC			TRUE
KYSE510	CCLE	KYSE-510_COSMIC, KYSE510_CCLE	KYSE510_CCLE, KYSE-510_COSMIC	KYSE-510_COSMIC, KYSE510_CCLE			TRUE
KYSE510	COSMIC	KYSE-510_COSMIC, KYSE510_CCLE	KYSE-510_COSMIC, KYSE510_CCLE	KYSE-510_COSMIC, KYSE510_CCLE			TRUE
KYSE520	CCLE	KYSE-520_COSMIC, KYSE520_CCLE	KYSE520_CCLE, KYSE-520_COSMIC	KYSE-520_COSMIC, KYSE520_CCLE			TRUE
KYSE520	COSMIC	KYSE-520_COSMIC, KYSE520_CCLE	KYSE-520_COSMIC, KYSE520_CCLE	KYSE-520_COSMIC, KYSE520_CCLE			TRUE
KYSE70	CCLE	KYSE-70_COSMIC, KYSE70_CCLE	KYSE70_CCLE, KYSE-70_COSMIC	KYSE-70_COSMIC, KYSE70_CCLE			TRUE
KYSE70	COSMIC	KYSE-70_COSMIC, KYSE70_CCLE	KYSE-70_COSMIC, KYSE70_CCLE	KYSE-70_COSMIC, KYSE70_CCLE			TRUE
L1236	CCLE	L-1236_COSMIC, L1236_CCLE	L1236_CCLE, L-1236_COSMIC	L-1236_COSMIC, L1236_CCLE			TRUE
L1236	COSMIC	L-1236_COSMIC, L1236_CCLE	L-1236_COSMIC, L1236_CCLE	L-1236_COSMIC, L1236_CCLE			TRUE
L33	CCLE	L33_CCLE	L33_CCLE	L33_CCLE			TRUE
L363	CCLE	L-363_COSMIC, L363_CCLE	L363_CCLE, L-363_COSMIC	L-363_COSMIC, L363_CCLE			TRUE
L363	COSMIC	L-363_COSMIC, L363_CCLE	L-363_COSMIC, L363_CCLE	L-363_COSMIC, L363_CCLE			TRUE
L428	CCLE	L-428_COSMIC, L428_CCLE	L428_CCLE, L-428_COSMIC	L-428_COSMIC, L428_CCLE			TRUE
L428	COSMIC	L-428_COSMIC, L428_CCLE	L-428_COSMIC, L428_CCLE	L-428_COSMIC, L428_CCLE			TRUE
L540	CCLE	L-540_COSMIC, L540_CCLE	L540_CCLE, L-540_COSMIC	L-540_COSMIC, L540_CCLE			TRUE
L540	COSMIC	L-540_COSMIC, L540_CCLE	L-540_COSMIC, L540_CCLE	L-540_COSMIC, L540_CCLE			TRUE
LAMA84	COSMIC	LAMA-84_COSMIC	LAMA-84_COSMIC	LAMA-84_COSMIC			TRUE
LAN6	COSMIC	LAN-6_COSMIC	LAN-6_COSMIC	LAN-6_COSMIC			TRUE
LB1047RCC	COSMIC	LB1047-RCC_COSMIC	LB1047-RCC_COSMIC	LB1047-RCC_COSMIC			TRUE
LB2241RCC	COSMIC	LB2241-RCC_COSMIC	LB2241-RCC_COSMIC	LB2241-RCC_COSMIC			TRUE
LB2518MEL	COSMIC	LB2518-MEL_COSMIC	LB2518-MEL_COSMIC	LB2518-MEL_COSMIC			TRUE
LB373MELD	COSMIC	LB373-MEL-D_COSMIC	LB373-MEL-D_COSMIC	LB373-MEL-D_COSMIC			TRUE
LB647SCLC	COSMIC	LB647-SCLC_COSMIC	LB647-SCLC_COSMIC	LB647-SCLC_COSMIC			TRUE
LB771HNC	COSMIC	LB771-HNC_COSMIC	LB771-HNC_COSMIC	LB771-HNC_COSMIC			TRUE
LB831BLC	COSMIC	LB831-BLC_COSMIC	LB831-BLC_COSMIC	LB831-BLC_COSMIC			TRUE
LB996RCC	COSMIC	LB996-RCC_COSMIC	LB996-RCC_COSMIC	LB996-RCC_COSMIC			TRUE
LC1F	CCLE	LC1F_CCLE, LC1SQSF_CCLE, LC-1-SQ_COSMIC	LC1F_CCLE, LC1SQSF_CCLE, LC-1-SQ_COSMIC	LC1F_CCLE, LC1SQSF_CCLE, LC-1-SQ_COSMIC			TRUE
LC1SQ	COSMIC	LC-1-SQ_COSMIC, LC1F_CCLE, LC1SQSF_CCLE	LC-1-SQ_COSMIC, LC1SQSF_CCLE, LC1F_CCLE	LC-1-SQ_COSMIC, LC1F_CCLE, LC1SQSF_CCLE			TRUE
LC1SQSF	CCLE	LC1SQSF_CCLE, LC-1-SQ_COSMIC, LC1F_CCLE	LC1SQSF_CCLE, LC1F_CCLE, LC-1-SQ_COSMIC	LC1SQSF_CCLE, LC-1-SQ_COSMIC, LC1F_CCLE			TRUE
LC2AD	COSMIC	LC-2-AD_COSMIC	LC-2-AD_COSMIC	LC-2-AD_COSMIC			TRUE
LC41	COSMIC	LC4-1_COSMIC	LC4-1_COSMIC	LC4-1_COSMIC			TRUE
LCLC103H	CCLE	LCLC-103H_COSMIC, LCLC103H_CCLE	LCLC103H_CCLE, LCLC-103H_COSMIC	LCLC-103H_COSMIC, LCLC103H_CCLE			TRUE
LCLC103H	COSMIC	LCLC-103H_COSMIC, LCLC103H_CCLE	LCLC-103H_COSMIC, LCLC103H_CCLE	LCLC-103H_COSMIC, LCLC103H_CCLE			TRUE
LCLC97TM1	CCLE	LCLC-97TM1_COSMIC, LCLC97TM1_CCLE	LCLC97TM1_CCLE, LCLC-97TM1_COSMIC	LCLC-97TM1_COSMIC, LCLC97TM1_CCLE			TRUE
LCLC97TM1	COSMIC	LCLC-97TM1_COSMIC, LCLC97TM1_CCLE	LCLC-97TM1_COSMIC, LCLC97TM1_CCLE	LCLC-97TM1_COSMIC, LCLC97TM1_CCLE			TRUE
LI7	CCLE	LI7_CCLE	LI7_CCLE	LI7_CCLE			TRUE
LIM1215	COSMIC	LIM1215_COSMIC	LIM1215_COSMIC	LIM1215_COSMIC			TRUE
LK2	CCLE	LK-2_COSMIC, LK2_CCLE	LK2_CCLE, LK-2_COSMIC	LK-2_COSMIC, LK2_CCLE			TRUE
LK2	COSMIC	LK-2_COSMIC, LK2_CCLE	LK-2_COSMIC, LK2_CCLE	LK-2_COSMIC, LK2_CCLE			TRUE
LMSU	CCLE	LMSU_CCLE	LMSU_CCLE	LMSU_CCLE			TRUE
LN18	CCLE	LN-18_COSMIC, LN18_CCLE	LN18_CCLE, LN-18_COSMIC	LN-18_COSMIC, LN18_CCLE			TRUE
LN18	COSMIC	LN-18_COSMIC, LN18_CCLE	LN-18_COSMIC, LN18_CCLE	LN-18_COSMIC, LN18_CCLE			TRUE
LN229	CCLE	LN-229_COSMIC, LN229_CCLE	LN229_CCLE, LN-229_COSMIC	LN-229_COSMIC, LN229_CCLE			TRUE
LN229	COSMIC	LN-229_COSMIC, LN229_CCLE	LN-229_COSMIC, LN229_CCLE	LN-229_COSMIC, LN229_CCLE			TRUE
LN405	COSMIC	LN-405_COSMIC	LN-405_COSMIC	LN-405_COSMIC			TRUE
LNCAPCLONEFGC	CCLE	LNCAP-CLONE-FGC_COSMIC, LNCAPCLONEFGC_CCLE	LNCAPCLONEFGC_CCLE, LNCAP-CLONE-FGC_COSMIC	LNCAP-CLONE-FGC_COSMIC, LNCAPCLONEFGC_CCLE			TRUE
LNCAPCLONEFGC	COSMIC	LNCAP-CLONE-FGC_COSMIC, LNCAPCLONEFGC_CCLE	LNCAP-CLONE-FGC_COSMIC, LNCAPCLONEFGC_CCLE	LNCAP-CLONE-FGC_COSMIC, LNCAPCLONEFGC_CCLE			TRUE
LNZTA3WT4	COSMIC	LNZTA3WT4_COSMIC	LNZTA3WT4_COSMIC	LNZTA3WT4_COSMIC			TRUE
LOUCY	CCLE	LOUCY_COSMIC, LOUCY_CCLE	LOUCY_CCLE, LOUCY_COSMIC	LOUCY_COSMIC, LOUCY_CCLE			TRUE
LOUCY	COSMIC	LOUCY_COSMIC, LOUCY_CCLE	LOUCY_COSMIC, LOUCY_CCLE	LOUCY_COSMIC, LOUCY_CCLE			TRUE
LOUNH91	CCLE	LOU-NH91_COSMIC, LOUNH91_CCLE	LOUNH91_CCLE, LOU-NH91_COSMIC	LOU-NH91_COSMIC, LOUNH91_CCLE			TRUE
LOUNH91	COSMIC	LOU-NH91_COSMIC, LOUNH91_CCLE	LOU-NH91_COSMIC, LOUNH91_CCLE	LOU-NH91_COSMIC, LOUNH91_CCLE			TRUE
LOVO	CCLE	LOVO_COSMIC, LOVO_CCLE	LOVO_CCLE, LOVO_COSMIC	LOVO_COSMIC, LOVO_CCLE			TRUE
LOVO	COSMIC	LOVO_COSMIC, LOVO_CCLE	LOVO_COSMIC, LOVO_CCLE	LOVO_COSMIC, LOVO_CCLE			TRUE
LOXIMVI	CCLE	LOXIMVI_COSMIC, LOXIMVI_CCLE, LOXIMVI_CELLMINER	LOXIMVI_CCLE, LOXIMVI_COSMIC, LOXIMVI_CELLMINER	LOXIMVI_COSMIC, LOXIMVI_CCLE, LOXIMVI_CELLMINER			TRUE
LOXIMVI	CELLMINER	LOXIMVI_COSMIC, LOXIMVI_CCLE, LOXIMVI_CELLMINER	LOXIMVI_CELLMINER, LOXIMVI_COSMIC	LOXIMVI_COSMIC, LOXIMVI_CELLMINER	LOXIMVI_CCLE		TRUE
LOXIMVI	COSMIC	LOXIMVI_COSMIC, LOXIMVI_CCLE, LOXIMVI_CELLMINER	LOXIMVI_COSMIC, LOXIMVI_CELLMINER	LOXIMVI_COSMIC, LOXIMVI_CELLMINER	LOXIMVI_CCLE		TRUE
LP1	CCLE	LP-1_COSMIC, LP1_CCLE	LP1_CCLE, LP-1_COSMIC	LP-1_COSMIC, LP1_CCLE			TRUE
LP1	COSMIC	LP-1_COSMIC, LP1_CCLE	LP-1_COSMIC, LP1_CCLE	LP-1_COSMIC, LP1_CCLE			TRUE
LS1034	CCLE	LS-1034_COSMIC, LS1034_CCLE	LS1034_CCLE, LS-1034_COSMIC	LS-1034_COSMIC, LS1034_CCLE			TRUE
LS1034	COSMIC	LS-1034_COSMIC, LS1034_CCLE	LS-1034_COSMIC	LS-1034_COSMIC	LS1034_CCLE		TRUE
LS123	CCLE	LS-123_COSMIC, LS123_CCLE	LS123_CCLE, LS-123_COSMIC	LS-123_COSMIC, LS123_CCLE			TRUE
LS123	COSMIC	LS-123_COSMIC, LS123_CCLE	LS-123_COSMIC, LS123_CCLE	LS-123_COSMIC, LS123_CCLE			TRUE
LS180	CCLE	LS-180_COSMIC, LS180_CCLE	LS180_CCLE, LS-180_COSMIC	LS-180_COSMIC, LS180_CCLE			TRUE
LS180	COSMIC	LS-180_COSMIC, LS180_CCLE	LS-180_COSMIC, LS180_CCLE	LS-180_COSMIC, LS180_CCLE			TRUE
LS411N	CCLE	LS-411N_COSMIC, LS411N_CCLE	LS411N_CCLE, LS-411N_COSMIC	LS-411N_COSMIC, LS411N_CCLE			TRUE
LS411N	COSMIC	LS-411N_COSMIC, LS411N_CCLE	LS-411N_COSMIC, LS411N_CCLE	LS-411N_COSMIC, LS411N_CCLE			TRUE
LS513	CCLE	LS-513_COSMIC, LS513_CCLE, HCC1588_CCLE	LS513_CCLE, LS-513_COSMIC, HCC1588_CCLE	LS-513_COSMIC, LS513_CCLE, HCC1588_CCLE			TRUE
LS513	COSMIC	LS-513_COSMIC, LS513_CCLE, HCC1588_CCLE	LS-513_COSMIC, LS513_CCLE, HCC1588_CCLE	LS-513_COSMIC, LS513_CCLE, HCC1588_CCLE			TRUE
LU134A	COSMIC	LU-134-A_COSMIC	LU-134-A_COSMIC	LU-134-A_COSMIC			TRUE
LU135	COSMIC	LU-135_COSMIC	LU-135_COSMIC	LU-135_COSMIC			TRUE
LU139	COSMIC	LU-139_COSMIC	LU-139_COSMIC	LU-139_COSMIC			TRUE
LU165	COSMIC	LU-165_COSMIC	LU-165_COSMIC	LU-165_COSMIC			TRUE
LU65	CCLE	LU-65_COSMIC, LU65_CCLE	LU65_CCLE, LU-65_COSMIC	LU-65_COSMIC, LU65_CCLE			TRUE
LU65	COSMIC	LU-65_COSMIC, LU65_CCLE	LU-65_COSMIC, LU65_CCLE	LU-65_COSMIC, LU65_CCLE			TRUE
LU99A	COSMIC	LU-99A_COSMIC, LU99_CCLE	LU-99A_COSMIC, LU99_CCLE	LU-99A_COSMIC, LU99_CCLE			TRUE
LU99	CCLE	LU99_CCLE, LU-99A_COSMIC	LU99_CCLE, LU-99A_COSMIC	LU99_CCLE, LU-99A_COSMIC			TRUE
LUDLU1	CCLE	LUDLU1_CCLE	LUDLU1_CCLE	LUDLU1_CCLE			TRUE
LXF289	CCLE	LXF-289_COSMIC, LXF289_CCLE	LXF289_CCLE, LXF-289_COSMIC	LXF-289_COSMIC, LXF289_CCLE			TRUE
LXF289	COSMIC	LXF-289_COSMIC, LXF289_CCLE	LXF-289_COSMIC, LXF289_CCLE	LXF-289_COSMIC, LXF289_CCLE			TRUE
M059J	COSMIC	M059J_COSMIC, M059K_CCLE	M059J_COSMIC, M059K_CCLE	M059J_COSMIC, M059K_CCLE			TRUE
M059K	CCLE	M059K_CCLE, M059J_COSMIC	M059K_CCLE, M059J_COSMIC	M059K_CCLE, M059J_COSMIC			TRUE
M07E	CCLE	M07E_CCLE	M07E_CCLE	M07E_CCLE			TRUE
M14	CELLMINER	M14_COSMIC, M14_CELLMINER, MDA_MB_435_CELLMINER, MDAMB435S_CCLE, MDA_N_CELLMINER	M14_COSMIC, M14_CELLMINER	M14_COSMIC, M14_CELLMINER	MDA_MB_435_CELLMINER, MDAMB435S_CCLE, MDA_N_CELLMINER		TRUE
M14	COSMIC	M14_COSMIC, M14_CELLMINER, MDA_MB_435_CELLMINER, MDAMB435S_CCLE, MDA_N_CELLMINER	M14_COSMIC, M14_CELLMINER, MDA_MB_435_CELLMINER, MDA_N_CELLMINER, MDAMB435S_CCLE	M14_COSMIC, M14_CELLMINER, MDA_MB_435_CELLMINER, MDAMB435S_CCLE, MDA_N_CELLMINER			TRUE
MALME3M	CCLE	MALME3M_CCLE, MALME_3M_CELLMINER	MALME3M_CCLE, MALME_3M_CELLMINER	MALME3M_CCLE, MALME_3M_CELLMINER			TRUE
MALME3M	CELLMINER	MALME3M_CCLE, MALME_3M_CELLMINER	MALME_3M_CELLMINER, MALME3M_CCLE	MALME3M_CCLE, MALME_3M_CELLMINER			TRUE
MC1010	COSMIC	MC-1010_COSMIC	MC-1010_COSMIC	MC-1010_COSMIC			TRUE
MC116	CCLE	MC116_COSMIC, MC116_CCLE	MC116_CCLE, MC116_COSMIC	MC116_COSMIC, MC116_CCLE			TRUE
MC116	COSMIC	MC116_COSMIC, MC116_CCLE	MC116_COSMIC, MC116_CCLE	MC116_COSMIC, MC116_CCLE			TRUE
MCAS	CCLE	MCAS_COSMIC, MCAS_CCLE	MCAS_CCLE, MCAS_COSMIC	MCAS_COSMIC, MCAS_CCLE			TRUE
MCAS	COSMIC	MCAS_COSMIC, MCAS_CCLE	MCAS_COSMIC, MCAS_CCLE	MCAS_COSMIC, MCAS_CCLE			TRUE
MCC13	COSMIC	MCC13_COSMIC	MCC13_COSMIC, SW684_COSMIC	MCC13_COSMIC		SW684_COSMIC	TRUE
MCC26	COSMIC	MCC26_COSMIC	MCC26_COSMIC	MCC26_COSMIC			TRUE
MCCAR	COSMIC	MC-CAR_COSMIC	MC-CAR_COSMIC	MC-CAR_COSMIC			TRUE
MCF7	CCLE	MCF7_COSMIC, MCF7_CCLE, MCF7_CELLMINER, KPL1_CCLE	MCF7_CCLE, KPL1_CCLE, MCF7_COSMIC	MCF7_COSMIC, MCF7_CCLE, KPL1_CCLE	MCF7_CELLMINER		TRUE
MCF7	CELLMINER	MCF7_COSMIC, MCF7_CCLE, MCF7_CELLMINER, KPL1_CCLE	MCF7_CELLMINER, MCF7_COSMIC	MCF7_COSMIC, MCF7_CELLMINER	MCF7_CCLE, KPL1_CCLE		TRUE
MCF7	COSMIC	MCF7_COSMIC, MCF7_CCLE, MCF7_CELLMINER, KPL1_CCLE	MCF7_COSMIC, MCF7_CELLMINER	MCF7_COSMIC, MCF7_CELLMINER	MCF7_CCLE, KPL1_CCLE		TRUE
MCIXC	COSMIC	MC-IXC_COSMIC, SKNMC_CCLE	MC-IXC_COSMIC, SKNMC_CCLE	MC-IXC_COSMIC, SKNMC_CCLE			TRUE
MDAMB134VI	CCLE	MDAMB134VI_CCLE	MDAMB134VI_CCLE	MDAMB134VI_CCLE			TRUE
MDAMB157	COSMIC	MDA-MB-157_COSMIC	MDA-MB-157_COSMIC	MDA-MB-157_COSMIC			TRUE
MDAMB175VII	COSMIC	MDA-MB-175-VII_COSMIC	MDA-MB-175-VII_COSMIC	MDA-MB-175-VII_COSMIC			TRUE
MDAMB231	CCLE	MDA-MB-231_COSMIC, MDAMB231_CCLE, MDA_MB_231_CELLMINER	MDAMB231_CCLE, MDA-MB-231_COSMIC, MDA_MB_231_CELLMINER	MDA-MB-231_COSMIC, MDAMB231_CCLE, MDA_MB_231_CELLMINER			TRUE
MDAMB231	CELLMINER	MDA-MB-231_COSMIC, MDAMB231_CCLE, MDA_MB_231_CELLMINER	MDA_MB_231_CELLMINER, MDA-MB-231_COSMIC	MDA-MB-231_COSMIC, MDA_MB_231_CELLMINER	MDAMB231_CCLE		TRUE
MDAMB231	COSMIC	MDA-MB-231_COSMIC, MDAMB231_CCLE, MDA_MB_231_CELLMINER	MDA-MB-231_COSMIC, MDA_MB_231_CELLMINER	MDA-MB-231_COSMIC, MDA_MB_231_CELLMINER	MDAMB231_CCLE		TRUE
MDAMB330	COSMIC	MDA-MB-330_COSMIC	MDA-MB-330_COSMIC	MDA-MB-330_COSMIC			TRUE
MDAMB361	CCLE	MDA-MB-361_COSMIC, MDAMB361_CCLE	MDAMB361_CCLE, MDA-MB-361_COSMIC	MDA-MB-361_COSMIC, MDAMB361_CCLE			TRUE
MDAMB361	COSMIC	MDA-MB-361_COSMIC, MDAMB361_CCLE	MDA-MB-361_COSMIC, MDAMB361_CCLE	MDA-MB-361_COSMIC, MDAMB361_CCLE			TRUE
MDAMB415	CCLE	MDA-MB-415_COSMIC, MDAMB415_CCLE	MDAMB415_CCLE, MDA-MB-415_COSMIC	MDA-MB-415_COSMIC, MDAMB415_CCLE			TRUE
MDAMB415	COSMIC	MDA-MB-415_COSMIC, MDAMB415_CCLE	MDA-MB-415_COSMIC, MDAMB415_CCLE	MDA-MB-415_COSMIC, MDAMB415_CCLE			TRUE
MDAMB435	CELLMINER	MDA_MB_435_CELLMINER, M14_COSMIC, M14_CELLMINER, MDAMB435S_CCLE, MDA_N_CELLMINER	M14_COSMIC, MDA_MB_435_CELLMINER, MDA_N_CELLMINER, MDAMB435S_CCLE	MDA_MB_435_CELLMINER, M14_COSMIC, MDAMB435S_CCLE, MDA_N_CELLMINER	M14_CELLMINER		TRUE
MDAMB435S	CCLE	MDAMB435S_CCLE, M14_COSMIC, M14_CELLMINER, MDA_MB_435_CELLMINER, MDA_N_CELLMINER	MDAMB435S_CCLE, M14_COSMIC	MDAMB435S_CCLE, M14_COSMIC	M14_CELLMINER, MDA_MB_435_CELLMINER, MDA_N_CELLMINER		TRUE
MDAMB436	CCLE	MDA-MB-436_COSMIC, MDAMB436_CCLE	MDAMB436_CCLE, MDA-MB-436_COSMIC	MDA-MB-436_COSMIC, MDAMB436_CCLE			TRUE
MDAMB436	COSMIC	MDA-MB-436_COSMIC, MDAMB436_CCLE	MDA-MB-436_COSMIC, MDAMB436_CCLE	MDA-MB-436_COSMIC, MDAMB436_CCLE			TRUE
MDAMB453	CCLE	MDA-MB-453_COSMIC, MDAMB453_CCLE	MDAMB453_CCLE, MDA-MB-453_COSMIC	MDA-MB-453_COSMIC, MDAMB453_CCLE			TRUE
MDAMB453	COSMIC	MDA-MB-453_COSMIC, MDAMB453_CCLE	MDA-MB-453_COSMIC, MDAMB453_CCLE	MDA-MB-453_COSMIC, MDAMB453_CCLE			TRUE
MDAMB468	CCLE	MDA-MB-468_COSMIC, MDAMB468_CCLE	MDAMB468_CCLE, MDA-MB-468_COSMIC	MDA-MB-468_COSMIC, MDAMB468_CCLE			TRUE
MDAMB468	COSMIC	MDA-MB-468_COSMIC, MDAMB468_CCLE	MDA-MB-468_COSMIC, MDAMB468_CCLE	MDA-MB-468_COSMIC, MDAMB468_CCLE			TRUE
MDAN	CELLMINER	MDA_N_CELLMINER, M14_COSMIC, M14_CELLMINER, MDAMB435S_CCLE, MDA_MB_435_CELLMINER	M14_COSMIC, MDA_N_CELLMINER, MDA_MB_435_CELLMINER, MDAMB435S_CCLE	MDA_N_CELLMINER, M14_COSMIC, MDAMB435S_CCLE, MDA_MB_435_CELLMINER	M14_CELLMINER		TRUE
MDAPCA2B	CCLE	MDAPCA2B_CCLE	MDAPCA2B_CCLE	MDAPCA2B_CCLE			TRUE
MDST8	CCLE	MDST8_COSMIC, MDST8_CCLE	MDST8_CCLE, MDST8_COSMIC	MDST8_COSMIC, MDST8_CCLE			TRUE
MDST8	COSMIC	MDST8_COSMIC, MDST8_CCLE	MDST8_COSMIC, MDST8_CCLE	MDST8_COSMIC, MDST8_CCLE			TRUE
ME180	COSMIC	ME-180_COSMIC	ME-180_COSMIC	ME-180_COSMIC			TRUE
ME1	CCLE	ME-1_COSMIC, ME1_CCLE	ME1_CCLE, ME-1_COSMIC	ME-1_COSMIC, ME1_CCLE			TRUE
ME1	COSMIC	ME-1_COSMIC, ME1_CCLE	ME-1_COSMIC, ME1_CCLE	ME-1_COSMIC, ME1_CCLE			TRUE
MEC1	CCLE	MEC1_CCLE	MEC1_CCLE	MEC1_CCLE			TRUE
MEG01	CCLE	MEG-01_COSMIC, MEG01_CCLE	MEG01_CCLE, MEG-01_COSMIC	MEG-01_COSMIC, MEG01_CCLE			TRUE
MEG01	COSMIC	MEG-01_COSMIC, MEG01_CCLE	MEG-01_COSMIC, MEG01_CCLE	MEG-01_COSMIC, MEG01_CCLE			TRUE
MELHO	CCLE	MEL-HO_COSMIC, MELHO_CCLE	MELHO_CCLE, MEL-HO_COSMIC	MEL-HO_COSMIC, MELHO_CCLE			TRUE
MELHO	COSMIC	MEL-HO_COSMIC, MELHO_CCLE	MEL-HO_COSMIC, MELHO_CCLE	MEL-HO_COSMIC, MELHO_CCLE			TRUE
MELJUSO	CCLE	MEL-JUSO_COSMIC, MELJUSO_CCLE	MELJUSO_CCLE, MEL-JUSO_COSMIC	MEL-JUSO_COSMIC, MELJUSO_CCLE			TRUE
MELJUSO	COSMIC	MEL-JUSO_COSMIC, MELJUSO_CCLE	MEL-JUSO_COSMIC, MELJUSO_CCLE	MEL-JUSO_COSMIC, MELJUSO_CCLE			TRUE
MESSA	COSMIC	MES-SA_COSMIC	MES-SA_COSMIC	MES-SA_COSMIC			TRUE
MEWO	CCLE	MEWO_COSMIC, MEWO_CCLE	MEWO_CCLE, MEWO_COSMIC	MEWO_COSMIC, MEWO_CCLE			TRUE
MEWO	COSMIC	MEWO_COSMIC, MEWO_CCLE	MEWO_COSMIC, MEWO_CCLE	MEWO_COSMIC, MEWO_CCLE			TRUE
MFE280	CCLE	MFE-280_COSMIC, MFE280_CCLE	MFE280_CCLE, MFE-280_COSMIC	MFE-280_COSMIC, MFE280_CCLE			TRUE
MFE280	COSMIC	MFE-280_COSMIC, MFE280_CCLE	MFE-280_COSMIC, MFE280_CCLE	MFE-280_COSMIC, MFE280_CCLE			TRUE
MFE296	CCLE	MFE-296_COSMIC, MFE296_CCLE	MFE296_CCLE, MFE-296_COSMIC	MFE-296_COSMIC, MFE296_CCLE			TRUE
MFE296	COSMIC	MFE-296_COSMIC, MFE296_CCLE	MFE-296_COSMIC, MFE296_CCLE	MFE-296_COSMIC, MFE296_CCLE			TRUE
MFE319	CCLE	MFE-319_COSMIC, MFE319_CCLE	MFE319_CCLE, MFE-319_COSMIC	MFE-319_COSMIC, MFE319_CCLE			TRUE
MFE319	COSMIC	MFE-319_COSMIC, MFE319_CCLE	MFE-319_COSMIC, MFE319_CCLE	MFE-319_COSMIC, MFE319_CCLE			TRUE
MFHINO	COSMIC	MFH-INO_COSMIC	MFH-INO_COSMIC	MFH-INO_COSMIC			TRUE
MFM223	COSMIC	MFM-223_COSMIC	MFM-223_COSMIC	MFM-223_COSMIC			TRUE
MG63	CCLE	MG-63_COSMIC, MG63_CCLE	MG63_CCLE, MG-63_COSMIC	MG-63_COSMIC, MG63_CCLE			TRUE
MG63	COSMIC	MG-63_COSMIC, MG63_CCLE	MG-63_COSMIC, MG63_CCLE	MG-63_COSMIC, MG63_CCLE			TRUE
MHHCALL2	CCLE	MHH-CALL-2_COSMIC, MHHCALL2_CCLE	MHHCALL2_CCLE, MHH-CALL-2_COSMIC	MHH-CALL-2_COSMIC, MHHCALL2_CCLE			TRUE
MHHCALL2	COSMIC	MHH-CALL-2_COSMIC, MHHCALL2_CCLE	MHH-CALL-2_COSMIC, MHHCALL2_CCLE	MHH-CALL-2_COSMIC, MHHCALL2_CCLE			TRUE
MHHCALL3	CCLE	MHHCALL3_CCLE	MHHCALL3_CCLE	MHHCALL3_CCLE			TRUE
MHHCALL4	CCLE	MHH-CALL-4_COSMIC, MHHCALL4_CCLE	MHHCALL4_CCLE, MHH-CALL-4_COSMIC	MHH-CALL-4_COSMIC, MHHCALL4_CCLE			TRUE
MHHCALL4	COSMIC	MHH-CALL-4_COSMIC, MHHCALL4_CCLE	MHH-CALL-4_COSMIC, MHHCALL4_CCLE	MHH-CALL-4_COSMIC, MHHCALL4_CCLE			TRUE
MHHES1	CCLE	MHH-ES-1_COSMIC, MHHES1_CCLE	MHHES1_CCLE, MHH-ES-1_COSMIC	MHH-ES-1_COSMIC, MHHES1_CCLE			TRUE
MHHES1	COSMIC	MHH-ES-1_COSMIC, MHHES1_CCLE	MHH-ES-1_COSMIC, MHHES1_CCLE	MHH-ES-1_COSMIC, MHHES1_CCLE			TRUE
MHHNB11	CCLE	MHH-NB-11_COSMIC, MHHNB11_CCLE	MHHNB11_CCLE, MHH-NB-11_COSMIC	MHH-NB-11_COSMIC, MHHNB11_CCLE			TRUE
MHHNB11	COSMIC	MHH-NB-11_COSMIC, MHHNB11_CCLE	MHH-NB-11_COSMIC, MHHNB11_CCLE	MHH-NB-11_COSMIC, MHHNB11_CCLE			TRUE
MHHPREB1	COSMIC	MHH-PREB-1_COSMIC	MHH-PREB-1_COSMIC, SNU-1040_COSMIC	MHH-PREB-1_COSMIC		SNU-1040_COSMIC	TRUE
MIAPACA2	CCLE	MIA-PACA-2_COSMIC, MIAPACA2_CCLE	MIAPACA2_CCLE, MIA-PACA-2_COSMIC	MIA-PACA-2_COSMIC, MIAPACA2_CCLE			TRUE
MIAPACA2	COSMIC	MIA-PACA-2_COSMIC, MIAPACA2_CCLE	MIA-PACA-2_COSMIC, MIAPACA2_CCLE	MIA-PACA-2_COSMIC, MIAPACA2_CCLE			TRUE
MINO	CCLE	MINO_CCLE	MINO_CCLE	MINO_CCLE			TRUE
MJ	CCLE	MJ_CCLE	MJ_CCLE	MJ_CCLE			TRUE
MKN1	CCLE	MKN1_COSMIC, MKN1_CCLE	MKN1_CCLE, MKN1_COSMIC	MKN1_COSMIC, MKN1_CCLE			TRUE
MKN1	COSMIC	MKN1_COSMIC, MKN1_CCLE	MKN1_COSMIC, MKN1_CCLE	MKN1_COSMIC, MKN1_CCLE			TRUE
MKN28	COSMIC	MKN28_COSMIC, MKN74_CCLE	MKN28_COSMIC, MKN74_CCLE	MKN28_COSMIC, MKN74_CCLE			TRUE
MKN45	COSMIC	MKN45_COSMIC	MKN45_COSMIC	MKN45_COSMIC			TRUE
MKN74	CCLE	MKN74_CCLE, MKN28_COSMIC	MKN74_CCLE, MKN28_COSMIC	MKN74_CCLE, MKN28_COSMIC			TRUE
MKN7	CCLE	MKN7_COSMIC, MKN7_CCLE	MKN7_CCLE, MKN7_COSMIC	MKN7_COSMIC, MKN7_CCLE			TRUE
MKN7	COSMIC	MKN7_COSMIC, MKN7_CCLE	MKN7_COSMIC, MKN7_CCLE	MKN7_COSMIC, MKN7_CCLE			TRUE
ML1	CCLE	ML-1_COSMIC, ML1_CCLE	ML1_CCLE, ML-1_COSMIC	ML-1_COSMIC, ML1_CCLE			TRUE
ML1	COSMIC	ML-1_COSMIC, ML1_CCLE	ML-1_COSMIC, ML1_CCLE	ML-1_COSMIC, ML1_CCLE			TRUE
ML2	COSMIC	ML-2_COSMIC	ML-2_COSMIC	ML-2_COSMIC			TRUE
MLMA	COSMIC	MLMA_COSMIC	MLMA_COSMIC	MLMA_COSMIC			TRUE
MM1S	CCLE	MM1S_COSMIC, MM1S_CCLE	MM1S_CCLE, MM1S_COSMIC	MM1S_COSMIC, MM1S_CCLE			TRUE
MM1S	COSMIC	MM1S_COSMIC, MM1S_CCLE	MM1S_COSMIC, MM1S_CCLE	MM1S_COSMIC, MM1S_CCLE			TRUE
MMACSF	COSMIC	MMAC-SF_COSMIC	MMAC-SF_COSMIC	MMAC-SF_COSMIC			TRUE
MN60	COSMIC	MN-60_COSMIC	MN-60_COSMIC, SNU-1040_COSMIC	MN-60_COSMIC		SNU-1040_COSMIC	TRUE
MOGGCCM	CCLE	MOG-G-CCM_COSMIC, MOGGCCM_CCLE	MOGGCCM_CCLE, MOG-G-CCM_COSMIC	MOG-G-CCM_COSMIC, MOGGCCM_CCLE			TRUE
MOGGCCM	COSMIC	MOG-G-CCM_COSMIC, MOGGCCM_CCLE	MOG-G-CCM_COSMIC, MOGGCCM_CCLE	MOG-G-CCM_COSMIC, MOGGCCM_CCLE			TRUE
MOGGUVW	CCLE	MOG-G-UVW_COSMIC, MOGGUVW_CCLE	MOGGUVW_CCLE, MOG-G-UVW_COSMIC	MOG-G-UVW_COSMIC, MOGGUVW_CCLE			TRUE
MOGGUVW	COSMIC	MOG-G-UVW_COSMIC, MOGGUVW_CCLE	MOG-G-UVW_COSMIC, MOGGUVW_CCLE	MOG-G-UVW_COSMIC, MOGGUVW_CCLE			TRUE
MOLM13	CCLE	MOLM-13_COSMIC, MOLM13_CCLE	MOLM13_CCLE, MOLM-13_COSMIC	MOLM-13_COSMIC, MOLM13_CCLE			TRUE
MOLM13	COSMIC	MOLM-13_COSMIC, MOLM13_CCLE	MOLM-13_COSMIC, MOLM13_CCLE	MOLM-13_COSMIC, MOLM13_CCLE			TRUE
MOLM16	CCLE	MOLM-16_COSMIC, MOLM16_CCLE	MOLM16_CCLE, MOLM-16_COSMIC	MOLM-16_COSMIC, MOLM16_CCLE			TRUE
MOLM16	COSMIC	MOLM-16_COSMIC, MOLM16_CCLE	MOLM-16_COSMIC, MOLM16_CCLE	MOLM-16_COSMIC, MOLM16_CCLE			TRUE
MOLM6	CCLE	MOLM6_CCLE	MOLM6_CCLE	MOLM6_CCLE			TRUE
MOLP2	CCLE	MOLP2_CCLE	MOLP2_CCLE	MOLP2_CCLE			TRUE
MOLP8	CCLE	MOLP-8_COSMIC, MOLP8_CCLE	MOLP8_CCLE, MOLP-8_COSMIC	MOLP-8_COSMIC, MOLP8_CCLE			TRUE
MOLP8	COSMIC	MOLP-8_COSMIC, MOLP8_CCLE	MOLP-8_COSMIC, MOLP8_CCLE	MOLP-8_COSMIC, MOLP8_CCLE			TRUE
MOLT13	CCLE	MOLT-13_COSMIC, MOLT13_CCLE	MOLT13_CCLE, MOLT-13_COSMIC	MOLT-13_COSMIC, MOLT13_CCLE			TRUE
MOLT13	COSMIC	MOLT-13_COSMIC, MOLT13_CCLE	MOLT-13_COSMIC, MOLT13_CCLE	MOLT-13_COSMIC, MOLT13_CCLE			TRUE
MOLT16	CCLE	MOLT-16_COSMIC, MOLT16_CCLE	MOLT16_CCLE, MOLT-16_COSMIC	MOLT-16_COSMIC, MOLT16_CCLE			TRUE
MOLT16	COSMIC	MOLT-16_COSMIC, MOLT16_CCLE	MOLT-16_COSMIC, MOLT16_CCLE	MOLT-16_COSMIC, MOLT16_CCLE			TRUE
MOLT4	CELLMINER	MOLT-4_COSMIC, MOLT_4_CELLMINER	MOLT_4_CELLMINER, MOLT-4_COSMIC	MOLT-4_COSMIC, MOLT_4_CELLMINER			TRUE
MOLT4	COSMIC	MOLT-4_COSMIC, MOLT_4_CELLMINER	MOLT-4_COSMIC, MOLT_4_CELLMINER	MOLT-4_COSMIC, MOLT_4_CELLMINER			TRUE
MONOMAC1	CCLE	MONOMAC1_CCLE, MONO-MAC-6_COSMIC, MONOMAC6_CCLE	MONOMAC1_CCLE, MONOMAC6_CCLE, MONO-MAC-6_COSMIC	MONOMAC1_CCLE, MONO-MAC-6_COSMIC, MONOMAC6_CCLE			TRUE
MONOMAC6	CCLE	MONO-MAC-6_COSMIC, MONOMAC6_CCLE, MONOMAC1_CCLE	MONOMAC6_CCLE, MONOMAC1_CCLE, MONO-MAC-6_COSMIC	MONO-MAC-6_COSMIC, MONOMAC6_CCLE, MONOMAC1_CCLE			TRUE
MONOMAC6	COSMIC	MONO-MAC-6_COSMIC, MONOMAC6_CCLE, MONOMAC1_CCLE	MONO-MAC-6_COSMIC, MONOMAC6_CCLE, MONOMAC1_CCLE	MONO-MAC-6_COSMIC, MONOMAC6_CCLE, MONOMAC1_CCLE			TRUE
MORCPR	CCLE	MORCPR_CCLE	MORCPR_CCLE	MORCPR_CCLE			TRUE
MOT	COSMIC	MO-T_COSMIC	MO-T_COSMIC	MO-T_COSMIC			TRUE
MOTN1	CCLE	MOTN1_CCLE	MOTN1_CCLE	MOTN1_CCLE			TRUE
MPP89	CCLE	MPP-89_COSMIC, MPP89_CCLE	MPP89_CCLE, MPP-89_COSMIC	MPP-89_COSMIC, MPP89_CCLE			TRUE
MPP89	COSMIC	MPP-89_COSMIC, MPP89_CCLE	MPP-89_COSMIC, MPP89_CCLE	MPP-89_COSMIC, MPP89_CCLE			TRUE
MRKNU1	COSMIC	MRK-NU-1_COSMIC	MRK-NU-1_COSMIC	MRK-NU-1_COSMIC			TRUE
MS1	COSMIC	MS-1_COSMIC	MS-1_COSMIC	MS-1_COSMIC			TRUE
MS751	COSMIC	MS751_COSMIC	MS751_COSMIC	MS751_COSMIC			TRUE
MSTO211H	CCLE	MSTO-211H_COSMIC, MSTO211H_CCLE	MSTO211H_CCLE, MSTO-211H_COSMIC	MSTO-211H_COSMIC, MSTO211H_CCLE			TRUE
MSTO211H	COSMIC	MSTO-211H_COSMIC, MSTO211H_CCLE	MSTO-211H_COSMIC, MSTO211H_CCLE	MSTO-211H_COSMIC, MSTO211H_CCLE			TRUE
MUTZ3	CCLE	MUTZ3_CCLE	MUTZ3_CCLE	MUTZ3_CCLE			TRUE
MUTZ5	CCLE	MUTZ5_CCLE	MUTZ5_CCLE	MUTZ5_CCLE			TRUE
MV411	CCLE	MV-4-11_COSMIC, MV411_CCLE	MV411_CCLE, MV-4-11_COSMIC	MV-4-11_COSMIC, MV411_CCLE			TRUE
MV411	COSMIC	MV-4-11_COSMIC, MV411_CCLE	MV-4-11_COSMIC, MV411_CCLE	MV-4-11_COSMIC, MV411_CCLE			TRUE
MYM12	COSMIC	MY-M12_COSMIC	MY-M12_COSMIC	MY-M12_COSMIC			TRUE
MZ1PC	COSMIC	MZ1-PC_COSMIC	MZ1-PC_COSMIC	MZ1-PC_COSMIC			TRUE
MZ2MEL	COSMIC	MZ2-MEL_COSMIC	MZ2-MEL_COSMIC	MZ2-MEL_COSMIC			TRUE
MZ7MEL	COSMIC	MZ7-MEL_COSMIC	MZ7-MEL_COSMIC	MZ7-MEL_COSMIC			TRUE
NALM19	CCLE	NALM19_CCLE	NALM19_CCLE	NALM19_CCLE			TRUE
NALM1	CCLE	NALM1_CCLE	NALM1_CCLE	NALM1_CCLE			TRUE
NALM6	CCLE	NALM-6_COSMIC, NALM6_CCLE	NALM6_CCLE, NALM-6_COSMIC	NALM-6_COSMIC, NALM6_CCLE			TRUE
NALM6	COSMIC	NALM-6_COSMIC, NALM6_CCLE	NALM-6_COSMIC, NALM6_CCLE	NALM-6_COSMIC, NALM6_CCLE			TRUE
NAMALWA	CCLE	NAMALWA_COSMIC, NAMALWA_CCLE	NAMALWA_CCLE, NAMALWA_COSMIC	NAMALWA_COSMIC, NAMALWA_CCLE			TRUE
NAMALWA	COSMIC	NAMALWA_COSMIC, NAMALWA_CCLE	NAMALWA_COSMIC, NAMALWA_CCLE	NAMALWA_COSMIC, NAMALWA_CCLE			TRUE
NB10	COSMIC	NB10_COSMIC	NB10_COSMIC	NB10_COSMIC			TRUE
NB12	COSMIC	NB12_COSMIC	NB12_COSMIC	NB12_COSMIC			TRUE
NB13	COSMIC	NB13_COSMIC	NB13_COSMIC	NB13_COSMIC			TRUE
NB14	COSMIC	NB14_COSMIC	NB14_COSMIC	NB14_COSMIC			TRUE
NB17	COSMIC	NB17_COSMIC	NB17_COSMIC	NB17_COSMIC			TRUE
NB1	CCLE	NB1_COSMIC, NB1_CCLE	NB1_CCLE, NB1_COSMIC	NB1_COSMIC, NB1_CCLE			TRUE
NB1	COSMIC	NB1_COSMIC, NB1_CCLE	NB1_COSMIC, NB1_CCLE	NB1_COSMIC, NB1_CCLE			TRUE
NB4	CCLE	NB-4_COSMIC, NB4_CCLE	NB4_CCLE, NB-4_COSMIC	NB-4_COSMIC, NB4_CCLE			TRUE
NB4	COSMIC	NB-4_COSMIC, NB4_CCLE	NB-4_COSMIC, NB4_CCLE	NB-4_COSMIC, NB4_CCLE			TRUE
NB5	COSMIC	NB5_COSMIC	NB5_COSMIC	NB5_COSMIC			TRUE
NB69	COSMIC	NB69_COSMIC	NB69_COSMIC	NB69_COSMIC			TRUE
NB6	COSMIC	NB6_COSMIC	NB6_COSMIC	NB6_COSMIC			TRUE
NB7	COSMIC	NB7_COSMIC	NB7_COSMIC	NB7_COSMIC			TRUE
NBSUSSR	COSMIC	NBSUSSR_COSMIC	NBSUSSR_COSMIC	NBSUSSR_COSMIC			TRUE
NBTU110	COSMIC	NB(TU)1-10_COSMIC	NB(TU)1-10_COSMIC	NB(TU)1-10_COSMIC			TRUE
NCC010	COSMIC	NCC010_COSMIC	NCC010_COSMIC	NCC010_COSMIC			TRUE
NCC021	COSMIC	NCC021_COSMIC	NCC021_COSMIC	NCC021_COSMIC			TRUE
NCCIT	COSMIC	NCCIT_COSMIC	NCCIT_COSMIC	NCCIT_COSMIC			TRUE
NCCSTCK140	CCLE	NCCSTCK140_CCLE	NCCSTCK140_CCLE	NCCSTCK140_CCLE			TRUE
NCIADRRES	CELLMINER	NCI_ADR_RES_CELLMINER, OVCAR-8_COSMIC, OVCAR8_CCLE, OVCAR_8_CELLMINER	NCI_ADR_RES_CELLMINER, OVCAR_8_CELLMINER, OVCAR-8_COSMIC	NCI_ADR_RES_CELLMINER, OVCAR-8_COSMIC, OVCAR_8_CELLMINER	OVCAR8_CCLE		TRUE
NCIH1048	CCLE	NCI-H1048_COSMIC, NCIH1048_CCLE	NCIH1048_CCLE, NCI-H1048_COSMIC	NCI-H1048_COSMIC, NCIH1048_CCLE			TRUE
NCIH1048	COSMIC	NCI-H1048_COSMIC, NCIH1048_CCLE	NCI-H1048_COSMIC, NCIH1048_CCLE	NCI-H1048_COSMIC, NCIH1048_CCLE			TRUE
NCIH1092	CCLE	NCI-H1092_COSMIC, NCIH1092_CCLE	NCIH1092_CCLE, NCI-H1092_COSMIC	NCI-H1092_COSMIC, NCIH1092_CCLE			TRUE
NCIH1092	COSMIC	NCI-H1092_COSMIC, NCIH1092_CCLE	NCI-H1092_COSMIC, NCIH1092_CCLE	NCI-H1092_COSMIC, NCIH1092_CCLE			TRUE
NCIH1105	CCLE	NCI-H1105_COSMIC, NCIH1105_CCLE	NCIH1105_CCLE, NCI-H1105_COSMIC	NCI-H1105_COSMIC, NCIH1105_CCLE			TRUE
NCIH1105	COSMIC	NCI-H1105_COSMIC, NCIH1105_CCLE	NCI-H1105_COSMIC, NCIH1105_CCLE	NCI-H1105_COSMIC, NCIH1105_CCLE			TRUE
NCIH1155	COSMIC	NCI-H1155_COSMIC	NCI-H1155_COSMIC, SNU-1040_COSMIC	NCI-H1155_COSMIC		SNU-1040_COSMIC	TRUE
NCIH1184	CCLE	NCIH1184_CCLE	NCIH1184_CCLE	NCIH1184_CCLE			TRUE
NCIH128	COSMIC	NCI-H128_COSMIC	NCI-H128_COSMIC	NCI-H128_COSMIC			TRUE
NCIH1299	CCLE	NCI-H1299_COSMIC, NCIH1299_CCLE	NCIH1299_CCLE, NCI-H1299_COSMIC	NCI-H1299_COSMIC, NCIH1299_CCLE			TRUE
NCIH1299	COSMIC	NCI-H1299_COSMIC, NCIH1299_CCLE	NCI-H1299_COSMIC, NCIH1299_CCLE	NCI-H1299_COSMIC, NCIH1299_CCLE			TRUE
NCIH1304	COSMIC	NCI-H1304_COSMIC	NCI-H1304_COSMIC	NCI-H1304_COSMIC			TRUE
NCIH1339	CCLE	NCIH1339_CCLE	NCIH1339_CCLE	NCIH1339_CCLE			TRUE
NCIH1341	CCLE	NCI-H1341_COSMIC, NCIH1341_CCLE	NCIH1341_CCLE, NCI-H1341_COSMIC	NCI-H1341_COSMIC, NCIH1341_CCLE			TRUE
NCIH1341	COSMIC	NCI-H1341_COSMIC, NCIH1341_CCLE	NCI-H1341_COSMIC, NCIH1341_CCLE	NCI-H1341_COSMIC, NCIH1341_CCLE			TRUE
NCIH1355	CCLE	NCI-H1355_COSMIC, NCIH1355_CCLE	NCIH1355_CCLE, NCI-H1355_COSMIC	NCI-H1355_COSMIC, NCIH1355_CCLE			TRUE
NCIH1355	COSMIC	NCI-H1355_COSMIC, NCIH1355_CCLE	NCI-H1355_COSMIC, NCIH1355_CCLE	NCI-H1355_COSMIC, NCIH1355_CCLE			TRUE
NCIH1373	CCLE	NCIH1373_CCLE	NCIH1373_CCLE	NCIH1373_CCLE			TRUE
NCIH1385	CCLE	NCIH1385_CCLE	NCIH1385_CCLE	NCIH1385_CCLE			TRUE
NCIH1395	COSMIC	NCI-H1395_COSMIC	NCI-H1395_COSMIC	NCI-H1395_COSMIC			TRUE
NCIH1417	COSMIC	NCI-H1417_COSMIC	NCI-H1417_COSMIC	NCI-H1417_COSMIC			TRUE
NCIH1435	CCLE	NCI-H1435_COSMIC, NCIH1435_CCLE	NCIH1435_CCLE, NCI-H1435_COSMIC	NCI-H1435_COSMIC, NCIH1435_CCLE			TRUE
NCIH1435	COSMIC	NCI-H1435_COSMIC, NCIH1435_CCLE	NCI-H1435_COSMIC, NCIH1435_CCLE	NCI-H1435_COSMIC, NCIH1435_CCLE			TRUE
NCIH1436	CCLE	NCI-H1436_COSMIC, NCIH1436_CCLE	NCIH1436_CCLE, NCI-H1436_COSMIC	NCI-H1436_COSMIC, NCIH1436_CCLE			TRUE
NCIH1436	COSMIC	NCI-H1436_COSMIC, NCIH1436_CCLE	NCI-H1436_COSMIC, NCIH1436_CCLE	NCI-H1436_COSMIC, NCIH1436_CCLE			TRUE
NCIH1437	CCLE	NCI-H1437_COSMIC, NCIH1437_CCLE	NCIH1437_CCLE, NCI-H1437_COSMIC	NCI-H1437_COSMIC, NCIH1437_CCLE			TRUE
NCIH1437	COSMIC	NCI-H1437_COSMIC, NCIH1437_CCLE	NCI-H1437_COSMIC, NCIH1437_CCLE	NCI-H1437_COSMIC, NCIH1437_CCLE			TRUE
NCIH146	CCLE	NCI-H146_COSMIC, NCIH146_CCLE	NCIH146_CCLE, NCI-H146_COSMIC	NCI-H146_COSMIC, NCIH146_CCLE			TRUE
NCIH146	COSMIC	NCI-H146_COSMIC, NCIH146_CCLE	NCI-H146_COSMIC, NCIH146_CCLE	NCI-H146_COSMIC, NCIH146_CCLE			TRUE
NCIH1563	CCLE	NCI-H1563_COSMIC, NCIH1563_CCLE	NCIH1563_CCLE, NCI-H1563_COSMIC	NCI-H1563_COSMIC, NCIH1563_CCLE			TRUE
NCIH1563	COSMIC	NCI-H1563_COSMIC, NCIH1563_CCLE	NCI-H1563_COSMIC, NCIH1563_CCLE	NCI-H1563_COSMIC, NCIH1563_CCLE			TRUE
NCIH1568	CCLE	NCI-H1568_COSMIC, NCIH1568_CCLE	NCIH1568_CCLE, NCI-H1568_COSMIC	NCI-H1568_COSMIC, NCIH1568_CCLE			TRUE
NCIH1568	COSMIC	NCI-H1568_COSMIC, NCIH1568_CCLE	NCI-H1568_COSMIC, NCIH1568_CCLE	NCI-H1568_COSMIC, NCIH1568_CCLE			TRUE
NCIH1573	CCLE	NCI-H1573_COSMIC, NCIH1573_CCLE	NCIH1573_CCLE, NCI-H1573_COSMIC	NCI-H1573_COSMIC, NCIH1573_CCLE			TRUE
NCIH1573	COSMIC	NCI-H1573_COSMIC, NCIH1573_CCLE	NCI-H1573_COSMIC, NCIH1573_CCLE	NCI-H1573_COSMIC, NCIH1573_CCLE			TRUE
NCIH1581	CCLE	NCI-H1581_COSMIC, NCIH1581_CCLE	NCIH1581_CCLE, NCI-H1581_COSMIC	NCI-H1581_COSMIC, NCIH1581_CCLE			TRUE
NCIH1581	COSMIC	NCI-H1581_COSMIC, NCIH1581_CCLE	NCI-H1581_COSMIC, NCIH1581_CCLE	NCI-H1581_COSMIC, NCIH1581_CCLE			TRUE
NCIH1618	CCLE	NCIH1618_CCLE	NCIH1618_CCLE	NCIH1618_CCLE			TRUE
NCIH1623	CCLE	NCI-H1623_COSMIC, NCIH1623_CCLE	NCIH1623_CCLE, NCI-H1623_COSMIC	NCI-H1623_COSMIC, NCIH1623_CCLE			TRUE
NCIH1623	COSMIC	NCI-H1623_COSMIC, NCIH1623_CCLE	NCI-H1623_COSMIC, NCIH1623_CCLE	NCI-H1623_COSMIC, NCIH1623_CCLE			TRUE
NCIH1648	CCLE	NCI-H1648_COSMIC, NCIH1648_CCLE	NCIH1648_CCLE, NCI-H1648_COSMIC	NCI-H1648_COSMIC, NCIH1648_CCLE			TRUE
NCIH1648	COSMIC	NCI-H1648_COSMIC, NCIH1648_CCLE	NCI-H1648_COSMIC, NCIH1648_CCLE	NCI-H1648_COSMIC, NCIH1648_CCLE			TRUE
NCIH1650	CCLE	NCI-H1650_COSMIC, NCIH1650_CCLE	NCIH1650_CCLE, NCI-H1650_COSMIC	NCI-H1650_COSMIC, NCIH1650_CCLE			TRUE
NCIH1650	COSMIC	NCI-H1650_COSMIC, NCIH1650_CCLE	NCI-H1650_COSMIC, NCIH1650_CCLE	NCI-H1650_COSMIC, NCIH1650_CCLE			TRUE
NCIH1651	CCLE	NCI-H1651_COSMIC, NCIH1651_CCLE	NCIH1651_CCLE, NCI-H1651_COSMIC	NCI-H1651_COSMIC, NCIH1651_CCLE			TRUE
NCIH1651	COSMIC	NCI-H1651_COSMIC, NCIH1651_CCLE	NCI-H1651_COSMIC, NCIH1651_CCLE	NCI-H1651_COSMIC, NCIH1651_CCLE			TRUE
NCIH1666	CCLE	NCI-H1666_COSMIC, NCIH1666_CCLE	NCIH1666_CCLE, NCI-H1666_COSMIC	NCI-H1666_COSMIC, NCIH1666_CCLE			TRUE
NCIH1666	COSMIC	NCI-H1666_COSMIC, NCIH1666_CCLE	NCI-H1666_COSMIC, NCIH1666_CCLE	NCI-H1666_COSMIC, NCIH1666_CCLE			TRUE
NCIH1688	COSMIC	NCI-H1688_COSMIC	NCI-H1688_COSMIC	NCI-H1688_COSMIC			TRUE
NCIH1693	CCLE	NCI-H1693_COSMIC, NCIH1693_CCLE	NCIH1693_CCLE, NCI-H1693_COSMIC	NCI-H1693_COSMIC, NCIH1693_CCLE			TRUE
NCIH1693	COSMIC	NCI-H1693_COSMIC, NCIH1693_CCLE	NCI-H1693_COSMIC, NCIH1693_CCLE	NCI-H1693_COSMIC, NCIH1693_CCLE			TRUE
NCIH1694	CCLE	NCI-H1694_COSMIC, NCIH1694_CCLE	NCIH1694_CCLE, NCI-H1694_COSMIC	NCI-H1694_COSMIC, NCIH1694_CCLE			TRUE
NCIH1694	COSMIC	NCI-H1694_COSMIC, NCIH1694_CCLE	NCI-H1694_COSMIC, NCIH1694_CCLE	NCI-H1694_COSMIC, NCIH1694_CCLE			TRUE
NCIH1703	CCLE	NCI-H1703_COSMIC, NCIH1703_CCLE	NCIH1703_CCLE, NCI-H1703_COSMIC	NCI-H1703_COSMIC, NCIH1703_CCLE			TRUE
NCIH1703	COSMIC	NCI-H1703_COSMIC, NCIH1703_CCLE	NCI-H1703_COSMIC, NCIH1703_CCLE	NCI-H1703_COSMIC, NCIH1703_CCLE			TRUE
NCIH1734	CCLE	NCI-H1734_COSMIC, NCIH1734_CCLE	NCIH1734_CCLE, NCI-H1734_COSMIC	NCI-H1734_COSMIC, NCIH1734_CCLE			TRUE
NCIH1734	COSMIC	NCI-H1734_COSMIC, NCIH1734_CCLE	NCI-H1734_COSMIC, NCIH1734_CCLE	NCI-H1734_COSMIC, NCIH1734_CCLE			TRUE
NCIH1755	CCLE	NCI-H1755_COSMIC, NCIH1755_CCLE	NCIH1755_CCLE, NCI-H1755_COSMIC	NCI-H1755_COSMIC, NCIH1755_CCLE			TRUE
NCIH1755	COSMIC	NCI-H1755_COSMIC, NCIH1755_CCLE	NCI-H1755_COSMIC, NCIH1755_CCLE	NCI-H1755_COSMIC, NCIH1755_CCLE			TRUE
NCIH1770	COSMIC	NCI-H1770_COSMIC, NCIH2106_CCLE	NCI-H1770_COSMIC, NCIH2106_CCLE	NCI-H1770_COSMIC, NCIH2106_CCLE			TRUE
NCIH1781	CCLE	NCI-H1781_COSMIC, NCIH1781_CCLE	NCIH1781_CCLE, NCI-H1781_COSMIC	NCI-H1781_COSMIC, NCIH1781_CCLE			TRUE
NCIH1781	COSMIC	NCI-H1781_COSMIC, NCIH1781_CCLE	NCI-H1781_COSMIC, NCIH1781_CCLE	NCI-H1781_COSMIC, NCIH1781_CCLE			TRUE
NCIH1792	CCLE	NCI-H1792_COSMIC, NCIH1792_CCLE	NCIH1792_CCLE, NCI-H1792_COSMIC	NCI-H1792_COSMIC, NCIH1792_CCLE			TRUE
NCIH1792	COSMIC	NCI-H1792_COSMIC, NCIH1792_CCLE	NCI-H1792_COSMIC, NCIH1792_CCLE	NCI-H1792_COSMIC, NCIH1792_CCLE			TRUE
NCIH1793	CCLE	NCI-H1793_COSMIC, NCIH1793_CCLE	NCIH1793_CCLE, NCI-H1793_COSMIC	NCI-H1793_COSMIC, NCIH1793_CCLE			TRUE
NCIH1793	COSMIC	NCI-H1793_COSMIC, NCIH1793_CCLE	NCI-H1793_COSMIC, NCIH1793_CCLE	NCI-H1793_COSMIC, NCIH1793_CCLE			TRUE
NCIH1836	CCLE	NCI-H1836_COSMIC, NCIH1836_CCLE	NCIH1836_CCLE, NCI-H1836_COSMIC	NCI-H1836_COSMIC, NCIH1836_CCLE			TRUE
NCIH1836	COSMIC	NCI-H1836_COSMIC, NCIH1836_CCLE	NCI-H1836_COSMIC, NCIH1836_CCLE	NCI-H1836_COSMIC, NCIH1836_CCLE			TRUE
NCIH1838	CCLE	NCI-H1838_COSMIC, NCIH1838_CCLE	NCIH1838_CCLE, NCI-H1838_COSMIC	NCI-H1838_COSMIC, NCIH1838_CCLE			TRUE
NCIH1838	COSMIC	NCI-H1838_COSMIC, NCIH1838_CCLE	NCI-H1838_COSMIC, NCIH1838_CCLE	NCI-H1838_COSMIC, NCIH1838_CCLE			TRUE
NCIH1869	CCLE	NCI-H1869_COSMIC, NCIH1869_CCLE	NCIH1869_CCLE, NCI-H1869_COSMIC	NCI-H1869_COSMIC, NCIH1869_CCLE			TRUE
NCIH1869	COSMIC	NCI-H1869_COSMIC, NCIH1869_CCLE	NCI-H1869_COSMIC, NCIH1869_CCLE	NCI-H1869_COSMIC, NCIH1869_CCLE			TRUE
NCIH1876	CCLE	NCI-H1876_COSMIC, NCIH1876_CCLE	NCIH1876_CCLE, NCI-H1876_COSMIC	NCI-H1876_COSMIC, NCIH1876_CCLE			TRUE
NCIH1876	COSMIC	NCI-H1876_COSMIC, NCIH1876_CCLE	NCI-H1876_COSMIC, NCIH1876_CCLE	NCI-H1876_COSMIC, NCIH1876_CCLE			TRUE
NCIH187	COSMIC	NCI-H187_COSMIC	NCI-H187_COSMIC	NCI-H187_COSMIC			TRUE
NCIH1915	CCLE	NCI-H1915_COSMIC, NCIH1915_CCLE	NCIH1915_CCLE, NCI-H1915_COSMIC	NCI-H1915_COSMIC, NCIH1915_CCLE			TRUE
NCIH1915	COSMIC	NCI-H1915_COSMIC, NCIH1915_CCLE	NCI-H1915_COSMIC, NCIH1915_CCLE	NCI-H1915_COSMIC, NCIH1915_CCLE			TRUE
NCIH1930	CCLE	NCIH1930_CCLE	NCIH1930_CCLE	NCIH1930_CCLE			TRUE
NCIH1944	CCLE	NCI-H1944_COSMIC, NCIH1944_CCLE	NCIH1944_CCLE, NCI-H1944_COSMIC	NCI-H1944_COSMIC, NCIH1944_CCLE			TRUE
NCIH1944	COSMIC	NCI-H1944_COSMIC, NCIH1944_CCLE	NCI-H1944_COSMIC, NCIH1944_CCLE	NCI-H1944_COSMIC, NCIH1944_CCLE			TRUE
NCIH1963	CCLE	NCI-H1963_COSMIC, NCIH1963_CCLE	NCIH1963_CCLE, NCI-H1963_COSMIC	NCI-H1963_COSMIC, NCIH1963_CCLE			TRUE
NCIH1963	COSMIC	NCI-H1963_COSMIC, NCIH1963_CCLE	NCI-H1963_COSMIC, NCIH1963_CCLE	NCI-H1963_COSMIC, NCIH1963_CCLE			TRUE
NCIH196	CCLE	NCI-H196_COSMIC, NCIH196_CCLE	NCIH196_CCLE, NCI-H196_COSMIC	NCI-H196_COSMIC, NCIH196_CCLE			TRUE
NCIH196	COSMIC	NCI-H196_COSMIC, NCIH196_CCLE	NCI-H196_COSMIC, NCIH196_CCLE	NCI-H196_COSMIC, NCIH196_CCLE			TRUE
NCIH1975	CCLE	NCI-H1975_COSMIC, NCIH1975_CCLE	NCIH1975_CCLE, NCI-H1975_COSMIC	NCI-H1975_COSMIC, NCIH1975_CCLE			TRUE
NCIH1975	COSMIC	NCI-H1975_COSMIC, NCIH1975_CCLE	NCI-H1975_COSMIC, NCIH1975_CCLE	NCI-H1975_COSMIC, NCIH1975_CCLE			TRUE
NCIH1993	COSMIC	NCI-H1993_COSMIC, NCIH2073_CCLE	NCI-H1993_COSMIC, NCIH2073_CCLE	NCI-H1993_COSMIC, NCIH2073_CCLE			TRUE
NCIH2009	CCLE	NCI-H2009_COSMIC, NCIH2009_CCLE	NCIH2009_CCLE, NCI-H2009_COSMIC	NCI-H2009_COSMIC, NCIH2009_CCLE			TRUE
NCIH2009	COSMIC	NCI-H2009_COSMIC, NCIH2009_CCLE	NCI-H2009_COSMIC, NCIH2009_CCLE	NCI-H2009_COSMIC, NCIH2009_CCLE			TRUE
NCIH2023	CCLE	NCI-H2023_COSMIC, NCIH2023_CCLE	NCIH2023_CCLE, NCI-H2023_COSMIC	NCI-H2023_COSMIC, NCIH2023_CCLE			TRUE
NCIH2023	COSMIC	NCI-H2023_COSMIC, NCIH2023_CCLE	NCI-H2023_COSMIC, NCIH2023_CCLE	NCI-H2023_COSMIC, NCIH2023_CCLE			TRUE
NCIH2029	CCLE	NCI-H2029_COSMIC, NCIH2029_CCLE	NCIH2029_CCLE, NCI-H2029_COSMIC	NCI-H2029_COSMIC, NCIH2029_CCLE			TRUE
NCIH2029	COSMIC	NCI-H2029_COSMIC, NCIH2029_CCLE	NCI-H2029_COSMIC, NCIH2029_CCLE	NCI-H2029_COSMIC, NCIH2029_CCLE			TRUE
NCIH2030	CCLE	NCI-H2030_COSMIC, NCIH2030_CCLE	NCIH2030_CCLE, NCI-H2030_COSMIC	NCI-H2030_COSMIC, NCIH2030_CCLE			TRUE
NCIH2030	COSMIC	NCI-H2030_COSMIC, NCIH2030_CCLE	NCI-H2030_COSMIC, NCIH2030_CCLE	NCI-H2030_COSMIC, NCIH2030_CCLE			TRUE
NCIH2052	CCLE	NCI-H2052_COSMIC, NCIH2052_CCLE	NCIH2052_CCLE	NCIH2052_CCLE	NCI-H2052_COSMIC		TRUE
NCIH2052	COSMIC	NCI-H2052_COSMIC, NCIH2052_CCLE	NCI-H2052_COSMIC	NCI-H2052_COSMIC	NCIH2052_CCLE		TRUE
NCIH2066	CCLE	NCI-H2066_COSMIC, NCIH2066_CCLE	NCIH2066_CCLE, NCI-H2066_COSMIC	NCI-H2066_COSMIC, NCIH2066_CCLE			TRUE
NCIH2066	COSMIC	NCI-H2066_COSMIC, NCIH2066_CCLE	NCI-H2066_COSMIC, NCIH2066_CCLE	NCI-H2066_COSMIC, NCIH2066_CCLE			TRUE
NCIH2073	CCLE	NCIH2073_CCLE, NCI-H1993_COSMIC	NCIH2073_CCLE, NCI-H1993_COSMIC	NCIH2073_CCLE, NCI-H1993_COSMIC			TRUE
NCIH2081	CCLE	NCI-H2081_COSMIC, NCIH2081_CCLE	NCIH2081_CCLE, NCI-H2081_COSMIC	NCI-H2081_COSMIC, NCIH2081_CCLE			TRUE
NCIH2081	COSMIC	NCI-H2081_COSMIC, NCIH2081_CCLE	NCI-H2081_COSMIC, NCIH2081_CCLE	NCI-H2081_COSMIC, NCIH2081_CCLE			TRUE
NCIH2085	COSMIC	NCI-H2085_COSMIC	NCI-H2085_COSMIC	NCI-H2085_COSMIC			TRUE
NCIH2087	CCLE	NCI-H2087_COSMIC, NCIH2087_CCLE	NCIH2087_CCLE, NCI-H2087_COSMIC	NCI-H2087_COSMIC, NCIH2087_CCLE			TRUE
NCIH2087	COSMIC	NCI-H2087_COSMIC, NCIH2087_CCLE	NCI-H2087_COSMIC, NCIH2087_CCLE	NCI-H2087_COSMIC, NCIH2087_CCLE			TRUE
NCIH209	CCLE	NCI-H209_COSMIC, NCIH209_CCLE	NCIH209_CCLE, NCI-H209_COSMIC	NCI-H209_COSMIC, NCIH209_CCLE			TRUE
NCIH209	COSMIC	NCI-H209_COSMIC, NCIH209_CCLE	NCI-H209_COSMIC, NCIH209_CCLE	NCI-H209_COSMIC, NCIH209_CCLE			TRUE
NCIH2106	CCLE	NCIH2106_CCLE, NCI-H1770_COSMIC	NCIH2106_CCLE, NCI-H1770_COSMIC	NCIH2106_CCLE, NCI-H1770_COSMIC			TRUE
NCIH2110	CCLE	NCI-H2110_COSMIC, NCIH2110_CCLE	NCIH2110_CCLE, NCI-H2110_COSMIC	NCI-H2110_COSMIC, NCIH2110_CCLE			TRUE
NCIH2110	COSMIC	NCI-H2110_COSMIC, NCIH2110_CCLE	NCI-H2110_COSMIC, NCIH2110_CCLE	NCI-H2110_COSMIC, NCIH2110_CCLE			TRUE
NCIH211	CCLE	NCI-H211_COSMIC, NCIH211_CCLE	NCIH211_CCLE, NCI-H211_COSMIC	NCI-H211_COSMIC, NCIH211_CCLE			TRUE
NCIH211	COSMIC	NCI-H211_COSMIC, NCIH211_CCLE	NCI-H211_COSMIC, NCIH211_CCLE	NCI-H211_COSMIC, NCIH211_CCLE			TRUE
NCIH2122	CCLE	NCI-H2122_COSMIC, NCIH2122_CCLE	NCIH2122_CCLE, NCI-H2122_COSMIC	NCI-H2122_COSMIC, NCIH2122_CCLE			TRUE
NCIH2122	COSMIC	NCI-H2122_COSMIC, NCIH2122_CCLE	NCI-H2122_COSMIC, NCIH2122_CCLE	NCI-H2122_COSMIC, NCIH2122_CCLE			TRUE
NCIH2126	CCLE	NCI-H2126_COSMIC, NCIH2126_CCLE	NCIH2126_CCLE, NCI-H2126_COSMIC	NCI-H2126_COSMIC, NCIH2126_CCLE			TRUE
NCIH2126	COSMIC	NCI-H2126_COSMIC, NCIH2126_CCLE	NCI-H2126_COSMIC, NCIH2126_CCLE	NCI-H2126_COSMIC, NCIH2126_CCLE			TRUE
NCIH2135	COSMIC	NCI-H2135_COSMIC	NCI-H2135_COSMIC	NCI-H2135_COSMIC			TRUE
NCIH2141	CCLE	NCI-H2141_COSMIC, NCIH2141_CCLE	NCIH2141_CCLE, NCI-H2141_COSMIC	NCI-H2141_COSMIC, NCIH2141_CCLE			TRUE
NCIH2141	COSMIC	NCI-H2141_COSMIC, NCIH2141_CCLE	NCI-H2141_COSMIC, NCIH2141_CCLE	NCI-H2141_COSMIC, NCIH2141_CCLE			TRUE
NCIH2170	CCLE	NCI-H2170_COSMIC, NCIH2170_CCLE	NCIH2170_CCLE, NCI-H2170_COSMIC	NCI-H2170_COSMIC, NCIH2170_CCLE			TRUE
NCIH2170	COSMIC	NCI-H2170_COSMIC, NCIH2170_CCLE	NCI-H2170_COSMIC, NCIH2170_CCLE	NCI-H2170_COSMIC, NCIH2170_CCLE			TRUE
NCIH2171	CCLE	NCI-H2171_COSMIC, NCIH2171_CCLE	NCIH2171_CCLE, NCI-H2171_COSMIC	NCI-H2171_COSMIC, NCIH2171_CCLE			TRUE
NCIH2171	COSMIC	NCI-H2171_COSMIC, NCIH2171_CCLE	NCI-H2171_COSMIC, NCIH2171_CCLE	NCI-H2171_COSMIC, NCIH2171_CCLE			TRUE
NCIH2172	CCLE	NCI-H2172_COSMIC, NCIH2172_CCLE	NCIH2172_CCLE, NCI-H2172_COSMIC	NCI-H2172_COSMIC, NCIH2172_CCLE			TRUE
NCIH2172	COSMIC	NCI-H2172_COSMIC, NCIH2172_CCLE	NCI-H2172_COSMIC, NCIH2172_CCLE	NCI-H2172_COSMIC, NCIH2172_CCLE			TRUE
NCIH2196	CCLE	NCI-H2196_COSMIC, NCIH2196_CCLE	NCIH2196_CCLE, NCI-H2196_COSMIC	NCI-H2196_COSMIC, NCIH2196_CCLE			TRUE
NCIH2196	COSMIC	NCI-H2196_COSMIC, NCIH2196_CCLE	NCI-H2196_COSMIC, NCIH2196_CCLE	NCI-H2196_COSMIC, NCIH2196_CCLE			TRUE
NCIH2227	CCLE	NCI-H2227_COSMIC, NCIH2227_CCLE	NCIH2227_CCLE, NCI-H2227_COSMIC	NCI-H2227_COSMIC, NCIH2227_CCLE			TRUE
NCIH2227	COSMIC	NCI-H2227_COSMIC, NCIH2227_CCLE	NCI-H2227_COSMIC, NCIH2227_CCLE	NCI-H2227_COSMIC, NCIH2227_CCLE			TRUE
NCIH2228	CCLE	NCI-H2228_COSMIC, NCIH2228_CCLE	NCIH2228_CCLE, NCI-H2228_COSMIC	NCI-H2228_COSMIC, NCIH2228_CCLE			TRUE
NCIH2228	COSMIC	NCI-H2228_COSMIC, NCIH2228_CCLE	NCI-H2228_COSMIC, NCIH2228_CCLE	NCI-H2228_COSMIC, NCIH2228_CCLE			TRUE
NCIH226	CCLE	NCI-H226_COSMIC, NCIH226_CCLE, NCI_H226_CELLMINER	NCIH226_CCLE, NCI-H226_COSMIC	NCI-H226_COSMIC, NCIH226_CCLE	NCI_H226_CELLMINER		TRUE
NCIH226	CELLMINER	NCI-H226_COSMIC, NCIH226_CCLE, NCI_H226_CELLMINER	NCI_H226_CELLMINER, NCI-H226_COSMIC	NCI-H226_COSMIC, NCI_H226_CELLMINER	NCIH226_CCLE		TRUE
NCIH226	COSMIC	NCI-H226_COSMIC, NCIH226_CCLE, NCI_H226_CELLMINER	NCI-H226_COSMIC, NCI_H226_CELLMINER	NCI-H226_COSMIC, NCI_H226_CELLMINER	NCIH226_CCLE		TRUE
NCIH2286	CCLE	NCIH2286_CCLE	NCIH2286_CCLE	NCIH2286_CCLE			TRUE
NCIH2291	CCLE	NCI-H2291_COSMIC, NCIH2291_CCLE	NCIH2291_CCLE, NCI-H2291_COSMIC	NCI-H2291_COSMIC, NCIH2291_CCLE			TRUE
NCIH2291	COSMIC	NCI-H2291_COSMIC, NCIH2291_CCLE	NCI-H2291_COSMIC, NCIH2291_CCLE	NCI-H2291_COSMIC, NCIH2291_CCLE			TRUE
NCIH2342	CCLE	NCI-H2342_COSMIC, NCIH2342_CCLE	NCIH2342_CCLE, NCI-H2342_COSMIC	NCI-H2342_COSMIC, NCIH2342_CCLE			TRUE
NCIH2342	COSMIC	NCI-H2342_COSMIC, NCIH2342_CCLE	NCI-H2342_COSMIC, NCIH2342_CCLE	NCI-H2342_COSMIC, NCIH2342_CCLE			TRUE
NCIH2347	CCLE	NCI-H2347_COSMIC, NCIH2347_CCLE	NCIH2347_CCLE, NCI-H2347_COSMIC	NCI-H2347_COSMIC, NCIH2347_CCLE			TRUE
NCIH2347	COSMIC	NCI-H2347_COSMIC, NCIH2347_CCLE	NCI-H2347_COSMIC, NCIH2347_CCLE	NCI-H2347_COSMIC, NCIH2347_CCLE			TRUE
NCIH23	CCLE	NCI-H23_COSMIC, NCIH23_CCLE, NCI_H23_CELLMINER	NCIH23_CCLE, NCI-H23_COSMIC, NCI_H23_CELLMINER	NCI-H23_COSMIC, NCIH23_CCLE, NCI_H23_CELLMINER			TRUE
NCIH23	CELLMINER	NCI-H23_COSMIC, NCIH23_CCLE, NCI_H23_CELLMINER	NCI_H23_CELLMINER, NCI-H23_COSMIC, NCIH23_CCLE	NCI-H23_COSMIC, NCIH23_CCLE, NCI_H23_CELLMINER			TRUE
NCIH23	COSMIC	NCI-H23_COSMIC, NCIH23_CCLE, NCI_H23_CELLMINER	NCI-H23_COSMIC, NCI_H23_CELLMINER, NCIH23_CCLE	NCI-H23_COSMIC, NCIH23_CCLE, NCI_H23_CELLMINER			TRUE
NCIH2405	CCLE	NCI-H2405_COSMIC, NCIH2405_CCLE	NCIH2405_CCLE, NCI-H2405_COSMIC	NCI-H2405_COSMIC, NCIH2405_CCLE			TRUE
NCIH2405	COSMIC	NCI-H2405_COSMIC, NCIH2405_CCLE	NCI-H2405_COSMIC, NCIH2405_CCLE	NCI-H2405_COSMIC, NCIH2405_CCLE			TRUE
NCIH2444	CCLE	NCI-H2444_COSMIC, NCIH2444_CCLE	NCIH2444_CCLE, NCI-H2444_COSMIC	NCI-H2444_COSMIC, NCIH2444_CCLE			TRUE
NCIH2444	COSMIC	NCI-H2444_COSMIC, NCIH2444_CCLE	NCI-H2444_COSMIC, NCIH2444_CCLE	NCI-H2444_COSMIC, NCIH2444_CCLE			TRUE
NCIH2452	CCLE	NCI-H2452_COSMIC, NCIH2452_CCLE	NCIH2452_CCLE, NCI-H2452_COSMIC	NCI-H2452_COSMIC, NCIH2452_CCLE			TRUE
NCIH2452	COSMIC	NCI-H2452_COSMIC, NCIH2452_CCLE	NCI-H2452_COSMIC, NCIH2452_CCLE	NCI-H2452_COSMIC, NCIH2452_CCLE			TRUE
NCIH250	COSMIC	NCI-H250_COSMIC	NCI-H250_COSMIC	NCI-H250_COSMIC			TRUE
NCIH28	COSMIC	NCI-H28_COSMIC	NCI-H28_COSMIC	NCI-H28_COSMIC			TRUE
NCIH292	COSMIC	NCI-H292_COSMIC	NCI-H292_COSMIC	NCI-H292_COSMIC			TRUE
NCIH3122	COSMIC	NCI-H3122_COSMIC	NCI-H3122_COSMIC	NCI-H3122_COSMIC			TRUE
NCIH322M	CELLMINER	NCI-H322M_COSMIC, NCI_H322M_CELLMINER	NCI_H322M_CELLMINER, NCI-H322M_COSMIC	NCI-H322M_COSMIC, NCI_H322M_CELLMINER			TRUE
NCIH322M	COSMIC	NCI-H322M_COSMIC, NCI_H322M_CELLMINER	NCI-H322M_COSMIC, NCI_H322M_CELLMINER	NCI-H322M_COSMIC, NCI_H322M_CELLMINER			TRUE
NCIH3255	CCLE	NCIH3255_CCLE, H3255_COSMIC	NCIH3255_CCLE	NCIH3255_CCLE	H3255_COSMIC		TRUE
NCIH345	COSMIC	NCI-H345_COSMIC	NCI-H345_COSMIC	NCI-H345_COSMIC			TRUE
NCIH358	CCLE	NCI-H358_COSMIC, NCIH358_CCLE	NCIH358_CCLE, NCI-H358_COSMIC	NCI-H358_COSMIC, NCIH358_CCLE			TRUE
NCIH358	COSMIC	NCI-H358_COSMIC, NCIH358_CCLE	NCI-H358_COSMIC, NCIH358_CCLE	NCI-H358_COSMIC, NCIH358_CCLE			TRUE
NCIH378	COSMIC	NCI-H378_COSMIC	NCI-H378_COSMIC	NCI-H378_COSMIC			TRUE
NCIH441	CCLE	NCI-H441_COSMIC, NCIH441_CCLE	NCIH441_CCLE, NCI-H441_COSMIC	NCI-H441_COSMIC, NCIH441_CCLE			TRUE
NCIH441	COSMIC	NCI-H441_COSMIC, NCIH441_CCLE	NCI-H441_COSMIC, NCIH441_CCLE	NCI-H441_COSMIC, NCIH441_CCLE			TRUE
NCIH446	CCLE	NCI-H446_COSMIC, NCIH446_CCLE	NCIH446_CCLE, NCI-H446_COSMIC	NCI-H446_COSMIC, NCIH446_CCLE			TRUE
NCIH446	COSMIC	NCI-H446_COSMIC, NCIH446_CCLE	NCI-H446_COSMIC, NCIH446_CCLE	NCI-H446_COSMIC, NCIH446_CCLE			TRUE
NCIH460	CCLE	NCI-H460_COSMIC, NCIH460_CCLE, NCI_H460_CELLMINER	NCIH460_CCLE, NCI-H460_COSMIC, NCI_H460_CELLMINER	NCI-H460_COSMIC, NCIH460_CCLE, NCI_H460_CELLMINER			TRUE
NCIH460	CELLMINER	NCI-H460_COSMIC, NCIH460_CCLE, NCI_H460_CELLMINER	NCI_H460_CELLMINER, NCI-H460_COSMIC	NCI-H460_COSMIC, NCI_H460_CELLMINER	NCIH460_CCLE		TRUE
NCIH460	COSMIC	NCI-H460_COSMIC, NCIH460_CCLE, NCI_H460_CELLMINER	NCI-H460_COSMIC, NCI_H460_CELLMINER, NCIH460_CCLE	NCI-H460_COSMIC, NCIH460_CCLE, NCI_H460_CELLMINER			TRUE
NCIH508	CCLE	NCI-H508_COSMIC, NCIH508_CCLE	NCIH508_CCLE, NCI-H508_COSMIC	NCI-H508_COSMIC, NCIH508_CCLE			TRUE
NCIH508	COSMIC	NCI-H508_COSMIC, NCIH508_CCLE	NCI-H508_COSMIC, NCIH508_CCLE	NCI-H508_COSMIC, NCIH508_CCLE			TRUE
NCIH510A	COSMIC	NCI-H510A_COSMIC, NCIH510_CCLE	NCI-H510A_COSMIC, NCIH510_CCLE	NCI-H510A_COSMIC, NCIH510_CCLE			TRUE
NCIH510	CCLE	NCIH510_CCLE, NCI-H510A_COSMIC	NCIH510_CCLE, NCI-H510A_COSMIC	NCIH510_CCLE, NCI-H510A_COSMIC			TRUE
NCIH520	CCLE	NCI-H520_COSMIC, NCIH520_CCLE	NCIH520_CCLE, NCI-H520_COSMIC	NCI-H520_COSMIC, NCIH520_CCLE			TRUE
NCIH520	COSMIC	NCI-H520_COSMIC, NCIH520_CCLE	NCI-H520_COSMIC, NCIH520_CCLE	NCI-H520_COSMIC, NCIH520_CCLE			TRUE
NCIH522	CCLE	NCI-H522_COSMIC, NCIH522_CCLE, NCI_H522_CELLMINER	NCIH522_CCLE, NCI-H522_COSMIC, NCI_H522_CELLMINER	NCI-H522_COSMIC, NCIH522_CCLE, NCI_H522_CELLMINER			TRUE
NCIH522	CELLMINER	NCI-H522_COSMIC, NCIH522_CCLE, NCI_H522_CELLMINER	NCI_H522_CELLMINER, NCI-H522_COSMIC	NCI-H522_COSMIC, NCI_H522_CELLMINER	NCIH522_CCLE		TRUE
NCIH522	COSMIC	NCI-H522_COSMIC, NCIH522_CCLE, NCI_H522_CELLMINER	NCI-H522_COSMIC, NCI_H522_CELLMINER, NCIH522_CCLE	NCI-H522_COSMIC, NCIH522_CCLE, NCI_H522_CELLMINER			TRUE
NCIH524	CCLE	NCI-H524_COSMIC, NCIH524_CCLE	NCIH524_CCLE, NCI-H524_COSMIC	NCI-H524_COSMIC, NCIH524_CCLE			TRUE
NCIH524	COSMIC	NCI-H524_COSMIC, NCIH524_CCLE	NCI-H524_COSMIC, NCIH524_CCLE	NCI-H524_COSMIC, NCIH524_CCLE			TRUE
NCIH526	CCLE	NCI-H526_COSMIC, NCIH526_CCLE	NCIH526_CCLE, NCI-H526_COSMIC	NCI-H526_COSMIC, NCIH526_CCLE			TRUE
NCIH526	COSMIC	NCI-H526_COSMIC, NCIH526_CCLE	NCI-H526_COSMIC, NCIH526_CCLE	NCI-H526_COSMIC, NCIH526_CCLE			TRUE
NCIH596	CCLE	NCI-H596_COSMIC, NCIH596_CCLE	NCIH596_CCLE, NCI-H596_COSMIC	NCI-H596_COSMIC, NCIH596_CCLE			TRUE
NCIH596	COSMIC	NCI-H596_COSMIC, NCIH596_CCLE	NCI-H596_COSMIC, NCIH596_CCLE	NCI-H596_COSMIC, NCIH596_CCLE			TRUE
NCIH630	COSMIC	NCI-H630_COSMIC	NCI-H630_COSMIC	NCI-H630_COSMIC			TRUE
NCIH647	CCLE	NCI-H647_COSMIC, NCIH647_CCLE	NCIH647_CCLE, NCI-H647_COSMIC	NCI-H647_COSMIC, NCIH647_CCLE			TRUE
NCIH647	COSMIC	NCI-H647_COSMIC, NCIH647_CCLE	NCI-H647_COSMIC, NCIH647_CCLE	NCI-H647_COSMIC, NCIH647_CCLE			TRUE
NCIH64	COSMIC	NCI-H64_COSMIC	NCI-H64_COSMIC	NCI-H64_COSMIC			TRUE
NCIH650	CCLE	NCI-H650_COSMIC, NCIH650_CCLE	NCIH650_CCLE, NCI-H650_COSMIC	NCI-H650_COSMIC, NCIH650_CCLE			TRUE
NCIH650	COSMIC	NCI-H650_COSMIC, NCIH650_CCLE	NCI-H650_COSMIC, NCIH650_CCLE	NCI-H650_COSMIC, NCIH650_CCLE			TRUE
NCIH660	CCLE	NCI-H660_COSMIC, NCIH660_CCLE	NCIH660_CCLE, NCI-H660_COSMIC	NCI-H660_COSMIC, NCIH660_CCLE			TRUE
NCIH660	COSMIC	NCI-H660_COSMIC, NCIH660_CCLE	NCI-H660_COSMIC, NCIH660_CCLE	NCI-H660_COSMIC, NCIH660_CCLE			TRUE
NCIH661	CCLE	NCI-H661_COSMIC, NCIH661_CCLE	NCIH661_CCLE, NCI-H661_COSMIC	NCI-H661_COSMIC, NCIH661_CCLE			TRUE
NCIH661	COSMIC	NCI-H661_COSMIC, NCIH661_CCLE	NCI-H661_COSMIC, NCIH661_CCLE	NCI-H661_COSMIC, NCIH661_CCLE			TRUE
NCIH684	CCLE	NCIH684_CCLE	NCIH684_CCLE	NCIH684_CCLE			TRUE
NCIH69	CCLE	NCI-H69_COSMIC, NCIH69_CCLE	NCIH69_CCLE, NCI-H69_COSMIC	NCI-H69_COSMIC, NCIH69_CCLE			TRUE
NCIH69	COSMIC	NCI-H69_COSMIC, NCIH69_CCLE	NCI-H69_COSMIC, NCIH69_CCLE	NCI-H69_COSMIC, NCIH69_CCLE			TRUE
NCIH716	CCLE	NCI-H716_COSMIC, NCIH716_CCLE	NCIH716_CCLE, NCI-H716_COSMIC	NCI-H716_COSMIC, NCIH716_CCLE			TRUE
NCIH716	COSMIC	NCI-H716_COSMIC, NCIH716_CCLE	NCI-H716_COSMIC, NCIH716_CCLE	NCI-H716_COSMIC, NCIH716_CCLE			TRUE
NCIH720	COSMIC	NCI-H720_COSMIC	NCI-H720_COSMIC	NCI-H720_COSMIC			TRUE
NCIH727	CCLE	NCI-H727_COSMIC, NCIH727_CCLE	NCIH727_CCLE, NCI-H727_COSMIC	NCI-H727_COSMIC, NCIH727_CCLE			TRUE
NCIH727	COSMIC	NCI-H727_COSMIC, NCIH727_CCLE	NCI-H727_COSMIC, NCIH727_CCLE	NCI-H727_COSMIC, NCIH727_CCLE			TRUE
NCIH740	COSMIC	NCI-H740_COSMIC	NCI-H740_COSMIC	NCI-H740_COSMIC			TRUE
NCIH747	CCLE	NCI-H747_COSMIC, NCIH747_CCLE	NCIH747_CCLE, NCI-H747_COSMIC	NCI-H747_COSMIC, NCIH747_CCLE			TRUE
NCIH747	COSMIC	NCI-H747_COSMIC, NCIH747_CCLE	NCI-H747_COSMIC, NCIH747_CCLE	NCI-H747_COSMIC, NCIH747_CCLE			TRUE
NCIH748	COSMIC	NCI-H748_COSMIC	NCI-H748_COSMIC	NCI-H748_COSMIC			TRUE
NCIH810	CCLE	NCI-H810_COSMIC, NCIH810_CCLE	NCIH810_CCLE, NCI-H810_COSMIC	NCI-H810_COSMIC, NCIH810_CCLE			TRUE
NCIH810	COSMIC	NCI-H810_COSMIC, NCIH810_CCLE	NCI-H810_COSMIC, NCIH810_CCLE	NCI-H810_COSMIC, NCIH810_CCLE			TRUE
NCIH820	COSMIC	NCI-H820_COSMIC	NCI-H820_COSMIC	NCI-H820_COSMIC			TRUE
NCIH82	CCLE	NCI-H82_COSMIC, NCIH82_CCLE	NCIH82_CCLE, NCI-H82_COSMIC	NCI-H82_COSMIC, NCIH82_CCLE			TRUE
NCIH82	COSMIC	NCI-H82_COSMIC, NCIH82_CCLE	NCI-H82_COSMIC, NCIH82_CCLE	NCI-H82_COSMIC, NCIH82_CCLE			TRUE
NCIH835	COSMIC	NCI-H835_COSMIC	NCI-H835_COSMIC	NCI-H835_COSMIC			TRUE
NCIH838	CCLE	NCI-H838_COSMIC, NCIH838_CCLE	NCIH838_CCLE, NCI-H838_COSMIC	NCI-H838_COSMIC, NCIH838_CCLE			TRUE
NCIH838	COSMIC	NCI-H838_COSMIC, NCIH838_CCLE	NCI-H838_COSMIC, NCIH838_CCLE	NCI-H838_COSMIC, NCIH838_CCLE			TRUE
NCIH841	CCLE	NCI-H841_COSMIC, NCIH841_CCLE	NCIH841_CCLE, NCI-H841_COSMIC	NCI-H841_COSMIC, NCIH841_CCLE			TRUE
NCIH841	COSMIC	NCI-H841_COSMIC, NCIH841_CCLE	NCI-H841_COSMIC, NCIH841_CCLE	NCI-H841_COSMIC, NCIH841_CCLE			TRUE
NCIH847	COSMIC	NCI-H847_COSMIC	NCI-H847_COSMIC	NCI-H847_COSMIC			TRUE
NCIH854	CCLE	NCIH854_CCLE	NCIH854_CCLE	NCIH854_CCLE			TRUE
NCIH889	CCLE	NCIH889_CCLE	NCIH889_CCLE	NCIH889_CCLE			TRUE
NCIH929	CCLE	NCI-H929_COSMIC, NCIH929_CCLE	NCIH929_CCLE, NCI-H929_COSMIC	NCI-H929_COSMIC, NCIH929_CCLE			TRUE
NCIH929	COSMIC	NCI-H929_COSMIC, NCIH929_CCLE	NCI-H929_COSMIC, NCIH929_CCLE	NCI-H929_COSMIC, NCIH929_CCLE			TRUE
NCIN87	CCLE	NCI-N87_COSMIC, NCIN87_CCLE	NCIN87_CCLE, NCI-N87_COSMIC	NCI-N87_COSMIC, NCIN87_CCLE			TRUE
NCIN87	COSMIC	NCI-N87_COSMIC, NCIN87_CCLE	NCI-N87_COSMIC, NCIN87_CCLE	NCI-N87_COSMIC, NCIN87_CCLE			TRUE
NCISNU16	COSMIC	NCI-SNU-16_COSMIC	NCI-SNU-16_COSMIC	NCI-SNU-16_COSMIC			TRUE
NCISNU1	COSMIC	NCI-SNU-1_COSMIC, SNU1_CCLE	NCI-SNU-1_COSMIC, SNU1_CCLE	NCI-SNU-1_COSMIC, SNU1_CCLE			TRUE
NCISNU5	COSMIC	NCI-SNU-5_COSMIC, SNU5_CCLE	NCI-SNU-5_COSMIC, SNU5_CCLE	NCI-SNU-5_COSMIC, SNU5_CCLE			TRUE
NCO2	CCLE	NCO2_CCLE	NCO2_CCLE	NCO2_CCLE			TRUE
NEC8	COSMIC	NEC8_COSMIC	NEC8_COSMIC	NEC8_COSMIC			TRUE
NH12	COSMIC	NH-12_COSMIC	NH-12_COSMIC	NH-12_COSMIC			TRUE
NH6	CCLE	NH6_CCLE	NH6_CCLE	NH6_CCLE			TRUE
NIHOVCAR3	CCLE	NIHOVCAR3_CCLE, OVCAR-3_COSMIC, OVCAR_3_CELLMINER	NIHOVCAR3_CCLE, ONCODG1_CCLE, OVCAR-3_COSMIC, OVCAR_3_CELLMINER	NIHOVCAR3_CCLE, OVCAR-3_COSMIC, OVCAR_3_CELLMINER		ONCODG1_CCLE	TRUE
NK92MI	COSMIC	NK-92MI_COSMIC	NK-92MI_COSMIC	NK-92MI_COSMIC			TRUE
NKM1	COSMIC	NKM-1_COSMIC	NKM-1_COSMIC	NKM-1_COSMIC			TRUE
NMCG1	CCLE	NMC-G1_COSMIC, NMCG1_CCLE	NMCG1_CCLE, NMC-G1_COSMIC	NMC-G1_COSMIC, NMCG1_CCLE			TRUE
NMCG1	COSMIC	NMC-G1_COSMIC, NMCG1_CCLE	NMC-G1_COSMIC, NMCG1_CCLE	NMC-G1_COSMIC, NMCG1_CCLE			TRUE
NO10	COSMIC	NO-10_COSMIC	NO-10_COSMIC	NO-10_COSMIC			TRUE
NO11	COSMIC	NO-11_COSMIC	NO-11_COSMIC	NO-11_COSMIC			TRUE
NOMO1	COSMIC	NOMO-1_COSMIC	NOMO-1_COSMIC	NOMO-1_COSMIC			TRUE
NOS1	COSMIC	NOS-1_COSMIC	NOS-1_COSMIC	NOS-1_COSMIC			TRUE
NTERA2CLD1	COSMIC	NTERA-2_CL_D1_COSMIC	NTERA-2_CL_D1_COSMIC	NTERA-2_CL_D1_COSMIC			TRUE
NUDHL1	CCLE	NUDHL1_CCLE	NUDHL1_CCLE	NUDHL1_CCLE			TRUE
NUDUL1	CCLE	NU-DUL-1_COSMIC, NUDUL1_CCLE	NUDUL1_CCLE, NU-DUL-1_COSMIC	NU-DUL-1_COSMIC, NUDUL1_CCLE			TRUE
NUDUL1	COSMIC	NU-DUL-1_COSMIC, NUDUL1_CCLE	NU-DUL-1_COSMIC, NUDUL1_CCLE	NU-DUL-1_COSMIC, NUDUL1_CCLE			TRUE
NUGC3	CCLE	NUGC-3_COSMIC, NUGC3_CCLE	NUGC3_CCLE, NUGC-3_COSMIC	NUGC-3_COSMIC, NUGC3_CCLE			TRUE
NUGC3	COSMIC	NUGC-3_COSMIC, NUGC3_CCLE	NUGC-3_COSMIC, NUGC3_CCLE	NUGC-3_COSMIC, NUGC3_CCLE			TRUE
NUGC4	CCLE	NUGC-4_COSMIC, NUGC4_CCLE	NUGC4_CCLE, NUGC-4_COSMIC	NUGC-4_COSMIC, NUGC4_CCLE			TRUE
NUGC4	COSMIC	NUGC-4_COSMIC, NUGC4_CCLE	NUGC-4_COSMIC, NUGC4_CCLE	NUGC-4_COSMIC, NUGC4_CCLE			TRUE
NY	COSMIC	NY_COSMIC	NY_COSMIC	NY_COSMIC			TRUE
OACM51	COSMIC	OACM5-1_COSMIC	OACM5-1_COSMIC	OACM5-1_COSMIC			TRUE
OACP4C	COSMIC	OACP4C_COSMIC	OACP4C_COSMIC	OACP4C_COSMIC			TRUE
OAW28	CCLE	OAW-28_COSMIC, OAW28_CCLE	OAW28_CCLE, OAW-28_COSMIC	OAW-28_COSMIC, OAW28_CCLE			TRUE
OAW28	COSMIC	OAW-28_COSMIC, OAW28_CCLE	OAW-28_COSMIC, OAW28_CCLE	OAW-28_COSMIC, OAW28_CCLE			TRUE
OAW42	CCLE	OAW-42_COSMIC, OAW42_CCLE	OAW42_CCLE, OAW-42_COSMIC	OAW-42_COSMIC, OAW42_CCLE			TRUE
OAW42	COSMIC	OAW-42_COSMIC, OAW42_CCLE	OAW-42_COSMIC, OAW42_CCLE	OAW-42_COSMIC, OAW42_CCLE			TRUE
OC314	COSMIC	OC-314_COSMIC, OC316_CCLE	OC-314_COSMIC, OC316_CCLE	OC-314_COSMIC, OC316_CCLE			TRUE
OC316	CCLE	OC316_CCLE, OC-314_COSMIC	OC316_CCLE, OC-314_COSMIC	OC316_CCLE, OC-314_COSMIC			TRUE
OCIAML2	CCLE	OCI-AML2_COSMIC, OCIAML2_CCLE	OCIAML2_CCLE, OCI-AML2_COSMIC	OCI-AML2_COSMIC, OCIAML2_CCLE			TRUE
OCIAML2	COSMIC	OCI-AML2_COSMIC, OCIAML2_CCLE	OCI-AML2_COSMIC, OCIAML2_CCLE	OCI-AML2_COSMIC, OCIAML2_CCLE			TRUE
OCIAML3	CCLE	OCI-AML3_COSMIC, OCIAML3_CCLE	OCIAML3_CCLE, OCI-AML3_COSMIC	OCI-AML3_COSMIC, OCIAML3_CCLE			TRUE
OCIAML3	COSMIC	OCI-AML3_COSMIC, OCIAML3_CCLE	OCI-AML3_COSMIC, OCIAML3_CCLE	OCI-AML3_COSMIC, OCIAML3_CCLE			TRUE
OCIAML5	CCLE	OCI-AML5_COSMIC, OCIAML5_CCLE	OCIAML5_CCLE, OCI-AML5_COSMIC	OCI-AML5_COSMIC, OCIAML5_CCLE			TRUE
OCIAML5	COSMIC	OCI-AML5_COSMIC, OCIAML5_CCLE	OCI-AML5_COSMIC, DAUDI_COSMIC	OCI-AML5_COSMIC	OCIAML5_CCLE	DAUDI_COSMIC	TRUE
OCILY10	CCLE	OCILY10_CCLE, KARPAS-422_COSMIC	OCILY10_CCLE, KARPAS-422_COSMIC	OCILY10_CCLE, KARPAS-422_COSMIC			TRUE
OCILY19	CCLE	OCI-LY-19_COSMIC, OCILY19_CCLE	OCILY19_CCLE, OCI-LY-19_COSMIC	OCI-LY-19_COSMIC, OCILY19_CCLE			TRUE
OCILY19	COSMIC	OCI-LY-19_COSMIC, OCILY19_CCLE	OCI-LY-19_COSMIC, OCILY19_CCLE	OCI-LY-19_COSMIC, OCILY19_CCLE			TRUE
OCILY3	CCLE	OCILY3_CCLE	OCILY3_CCLE	OCILY3_CCLE			TRUE
OCILY7	COSMIC	OCI-LY7_COSMIC	OCI-LY7_COSMIC	OCI-LY7_COSMIC			TRUE
OCIM1	CCLE	OCI-M1_COSMIC, OCIM1_CCLE	OCIM1_CCLE, OCI-M1_COSMIC	OCI-M1_COSMIC, OCIM1_CCLE			TRUE
OCIM1	COSMIC	OCI-M1_COSMIC, OCIM1_CCLE	OCI-M1_COSMIC, OCIM1_CCLE	OCI-M1_COSMIC, OCIM1_CCLE			TRUE
OCUBM	COSMIC	OCUB-M_COSMIC	OCUB-M_COSMIC	OCUB-M_COSMIC			TRUE
OCUM1	CCLE	OCUM-1_COSMIC, OCUM1_CCLE	OCUM1_CCLE, OCUM-1_COSMIC	OCUM-1_COSMIC, OCUM1_CCLE			TRUE
OCUM1	COSMIC	OCUM-1_COSMIC, OCUM1_CCLE	OCUM-1_COSMIC, OCUM1_CCLE	OCUM-1_COSMIC, OCUM1_CCLE			TRUE
OE19	CCLE	OE19_COSMIC, OE19_CCLE	OE19_CCLE, OE19_COSMIC	OE19_COSMIC, OE19_CCLE			TRUE
OE19	COSMIC	OE19_COSMIC, OE19_CCLE	OE19_COSMIC, OE19_CCLE	OE19_COSMIC, OE19_CCLE			TRUE
OE21	CCLE	OE21_COSMIC, OE21_CCLE	OE21_CCLE, OE21_COSMIC	OE21_COSMIC, OE21_CCLE			TRUE
OE21	COSMIC	OE21_COSMIC, OE21_CCLE	OE21_COSMIC, OE21_CCLE	OE21_COSMIC, OE21_CCLE			TRUE
OE33	CCLE	OE33_COSMIC, OE33_CCLE	OE33_CCLE, OE33_COSMIC	OE33_COSMIC, OE33_CCLE			TRUE
OE33	COSMIC	OE33_COSMIC, OE33_CCLE	OE33_COSMIC, OE33_CCLE	OE33_COSMIC, OE33_CCLE			TRUE
OMC1	COSMIC	OMC-1_COSMIC	OMC-1_COSMIC	OMC-1_COSMIC			TRUE
ONCODG1	CCLE	ONCODG1_CCLE, OVCAR-3_COSMIC, OVCAR_3_CELLMINER	ONCODG1_CCLE, NIHOVCAR3_CCLE, OVCAR-3_COSMIC, OVCAR_3_CELLMINER	ONCODG1_CCLE, OVCAR-3_COSMIC, OVCAR_3_CELLMINER		NIHOVCAR3_CCLE	TRUE
ONS76	CCLE	ONS-76_COSMIC, ONS76_CCLE	ONS76_CCLE, ONS-76_COSMIC	ONS-76_COSMIC, ONS76_CCLE			TRUE
ONS76	COSMIC	ONS-76_COSMIC, ONS76_CCLE	ONS-76_COSMIC, ONS76_CCLE	ONS-76_COSMIC, ONS76_CCLE			TRUE
OPM2	CCLE	OPM-2_COSMIC, OPM2_CCLE	OPM2_CCLE, OPM-2_COSMIC	OPM-2_COSMIC, OPM2_CCLE			TRUE
OPM2	COSMIC	OPM-2_COSMIC, OPM2_CCLE	OPM-2_COSMIC, OPM2_CCLE	OPM-2_COSMIC, OPM2_CCLE			TRUE
OSC19	COSMIC	OSC-19_COSMIC	OSC-19_COSMIC	OSC-19_COSMIC			TRUE
OSC20	COSMIC	OSC-20_COSMIC	OSC-20_COSMIC	OSC-20_COSMIC			TRUE
OSRC2	CCLE	OS-RC-2_COSMIC, OSRC2_CCLE	OSRC2_CCLE, OS-RC-2_COSMIC	OS-RC-2_COSMIC, OSRC2_CCLE			TRUE
OSRC2	COSMIC	OS-RC-2_COSMIC, OSRC2_CCLE	OS-RC-2_COSMIC, OSRC2_CCLE	OS-RC-2_COSMIC, OSRC2_CCLE			TRUE
OUMS23	CCLE	OUMS-23_COSMIC, OUMS23_CCLE	OUMS23_CCLE, OUMS-23_COSMIC	OUMS-23_COSMIC, OUMS23_CCLE			TRUE
OUMS23	COSMIC	OUMS-23_COSMIC, OUMS23_CCLE	OUMS-23_COSMIC, OUMS23_CCLE	OUMS-23_COSMIC, OUMS23_CCLE			TRUE
OUMS27	CCLE	OUMS27_CCLE	OUMS27_CCLE	OUMS27_CCLE			TRUE
OV17R	COSMIC	OV-17R_COSMIC	OV-17R_COSMIC	OV-17R_COSMIC			TRUE
OV56	CCLE	OV-56_COSMIC, OV56_CCLE	OV56_CCLE, OV-56_COSMIC	OV-56_COSMIC, OV56_CCLE			TRUE
OV56	COSMIC	OV-56_COSMIC, OV56_CCLE	OV-56_COSMIC, OV56_CCLE	OV-56_COSMIC, OV56_CCLE			TRUE
OV7	COSMIC	OV-7_COSMIC	OV-7_COSMIC	OV-7_COSMIC			TRUE
OV90	CCLE	OV-90_COSMIC, OV90_CCLE	OV90_CCLE, OV-90_COSMIC	OV-90_COSMIC, OV90_CCLE			TRUE
OV90	COSMIC	OV-90_COSMIC, OV90_CCLE	OV-90_COSMIC, OV90_CCLE	OV-90_COSMIC, OV90_CCLE			TRUE
OVCA420	COSMIC	OVCA420_COSMIC	OVCA420_COSMIC	OVCA420_COSMIC			TRUE
OVCA433	COSMIC	OVCA433_COSMIC	OVCA433_COSMIC	OVCA433_COSMIC			TRUE
OVCAR3	CELLMINER	OVCAR-3_COSMIC, OVCAR_3_CELLMINER, NIHOVCAR3_CCLE, ONCODG1_CCLE	OVCAR_3_CELLMINER, OVCAR-3_COSMIC	OVCAR-3_COSMIC, OVCAR_3_CELLMINER	NIHOVCAR3_CCLE, ONCODG1_CCLE		TRUE
OVCAR3	COSMIC	OVCAR-3_COSMIC, OVCAR_3_CELLMINER, NIHOVCAR3_CCLE, ONCODG1_CCLE	OVCAR-3_COSMIC, OVCAR_3_CELLMINER	OVCAR-3_COSMIC, OVCAR_3_CELLMINER	NIHOVCAR3_CCLE, ONCODG1_CCLE		TRUE
OVCAR4	CCLE	OVCAR-4_COSMIC, OVCAR4_CCLE, OVCAR_4_CELLMINER	OVCAR4_CCLE, OVCAR_4_CELLMINER, OVCAR-4_COSMIC	OVCAR-4_COSMIC, OVCAR4_CCLE, OVCAR_4_CELLMINER			TRUE
OVCAR4	CELLMINER	OVCAR-4_COSMIC, OVCAR4_CCLE, OVCAR_4_CELLMINER	OVCAR_4_CELLMINER, OVCAR-4_COSMIC	OVCAR-4_COSMIC, OVCAR_4_CELLMINER	OVCAR4_CCLE		TRUE
OVCAR4	COSMIC	OVCAR-4_COSMIC, OVCAR4_CCLE, OVCAR_4_CELLMINER	OVCAR-4_COSMIC, OVCAR_4_CELLMINER	OVCAR-4_COSMIC, OVCAR_4_CELLMINER	OVCAR4_CCLE		TRUE
OVCAR5	CELLMINER	OVCAR-5_COSMIC, OVCAR_5_CELLMINER	OVCAR_5_CELLMINER, OVCAR-5_COSMIC	OVCAR-5_COSMIC, OVCAR_5_CELLMINER			TRUE
OVCAR5	COSMIC	OVCAR-5_COSMIC, OVCAR_5_CELLMINER	OVCAR-5_COSMIC, OVCAR_5_CELLMINER	OVCAR-5_COSMIC, OVCAR_5_CELLMINER			TRUE
OVCAR8	CCLE	OVCAR-8_COSMIC, OVCAR8_CCLE, OVCAR_8_CELLMINER, NCI_ADR_RES_CELLMINER	OVCAR8_CCLE, OVCAR-8_COSMIC, OVCAR_8_CELLMINER, NCI_ADR_RES_CELLMINER	OVCAR-8_COSMIC, OVCAR8_CCLE, OVCAR_8_CELLMINER, NCI_ADR_RES_CELLMINER			TRUE
OVCAR8	CELLMINER	OVCAR-8_COSMIC, OVCAR8_CCLE, OVCAR_8_CELLMINER, NCI_ADR_RES_CELLMINER	OVCAR_8_CELLMINER, NCI_ADR_RES_CELLMINER, OVCAR-8_COSMIC	OVCAR-8_COSMIC, OVCAR_8_CELLMINER, NCI_ADR_RES_CELLMINER	OVCAR8_CCLE		TRUE
OVCAR8	COSMIC	OVCAR-8_COSMIC, OVCAR8_CCLE, OVCAR_8_CELLMINER, NCI_ADR_RES_CELLMINER	OVCAR-8_COSMIC, OVCAR_8_CELLMINER, NCI_ADR_RES_CELLMINER, OVCAR8_CCLE	OVCAR-8_COSMIC, OVCAR8_CCLE, OVCAR_8_CELLMINER, NCI_ADR_RES_CELLMINER			TRUE
OVISE	CCLE	OVISE_COSMIC, OVISE_CCLE	OVISE_CCLE, OVISE_COSMIC	OVISE_COSMIC, OVISE_CCLE			TRUE
OVISE	COSMIC	OVISE_COSMIC, OVISE_CCLE	OVISE_COSMIC, OVISE_CCLE	OVISE_COSMIC, OVISE_CCLE			TRUE
OVK18	CCLE	OVK-18_COSMIC, OVK18_CCLE	OVK18_CCLE, OVK-18_COSMIC	OVK-18_COSMIC, OVK18_CCLE			TRUE
OVK18	COSMIC	OVK-18_COSMIC, OVK18_CCLE	OVK-18_COSMIC, OVK18_CCLE	OVK-18_COSMIC, OVK18_CCLE			TRUE
OVKATE	CCLE	OVKATE_COSMIC, OVKATE_CCLE	OVKATE_CCLE, OVKATE_COSMIC	OVKATE_COSMIC, OVKATE_CCLE			TRUE
OVKATE	COSMIC	OVKATE_COSMIC, OVKATE_CCLE	OVKATE_COSMIC, OVKATE_CCLE	OVKATE_COSMIC, OVKATE_CCLE			TRUE
OVMANA	CCLE	OVMANA_CCLE	OVMANA_CCLE	OVMANA_CCLE			TRUE
OVMIU	COSMIC	OVMIU_COSMIC	OVMIU_COSMIC	OVMIU_COSMIC			TRUE
OVSAHO	CCLE	OVSAHO_CCLE	OVSAHO_CCLE	OVSAHO_CCLE			TRUE
OVTOKO	CCLE	OVTOKO_COSMIC, OVTOKO_CCLE	OVTOKO_CCLE, OVTOKO_COSMIC	OVTOKO_COSMIC, OVTOKO_CCLE			TRUE
OVTOKO	COSMIC	OVTOKO_COSMIC, OVTOKO_CCLE	OVTOKO_COSMIC, OVTOKO_CCLE	OVTOKO_COSMIC, OVTOKO_CCLE			TRUE
P12ICHIKAWA	CCLE	P12-ICHIKAWA_COSMIC, P12ICHIKAWA_CCLE	P12ICHIKAWA_CCLE, P12-ICHIKAWA_COSMIC	P12-ICHIKAWA_COSMIC, P12ICHIKAWA_CCLE			TRUE
P12ICHIKAWA	COSMIC	P12-ICHIKAWA_COSMIC, P12ICHIKAWA_CCLE	P12-ICHIKAWA_COSMIC, P12ICHIKAWA_CCLE	P12-ICHIKAWA_COSMIC, P12ICHIKAWA_CCLE			TRUE
P30OHK	COSMIC	P30-OHK_COSMIC	P30-OHK_COSMIC	P30-OHK_COSMIC			TRUE
P31FUJ	CCLE	P31-FUJ_COSMIC, P31FUJ_CCLE	P31FUJ_CCLE, P31-FUJ_COSMIC	P31-FUJ_COSMIC, P31FUJ_CCLE			TRUE
P31FUJ	COSMIC	P31-FUJ_COSMIC, P31FUJ_CCLE	P31-FUJ_COSMIC, P31FUJ_CCLE	P31-FUJ_COSMIC, P31FUJ_CCLE			TRUE
P32ISH	COSMIC	P32-ISH_COSMIC	P32-ISH_COSMIC	P32-ISH_COSMIC			TRUE
P3HR1	CCLE	P3HR1_CCLE	P3HR1_CCLE, JIYOYEP-2003_COSMIC	P3HR1_CCLE		JIYOYEP-2003_COSMIC	TRUE
PA1	COSMIC	PA-1_COSMIC	PA-1_COSMIC	PA-1_COSMIC			TRUE
PANC0203	CCLE	PANC-02-03_COSMIC, PANC0203_CCLE	PANC0203_CCLE, PANC-02-03_COSMIC	PANC-02-03_COSMIC, PANC0203_CCLE			TRUE
PANC0203	COSMIC	PANC-02-03_COSMIC, PANC0203_CCLE	PANC-02-03_COSMIC, PANC0203_CCLE	PANC-02-03_COSMIC, PANC0203_CCLE			TRUE
PANC0213	CCLE	PANC0213_CCLE	PANC0213_CCLE	PANC0213_CCLE			TRUE
PANC0327	CCLE	PANC-03-27_COSMIC, PANC0327_CCLE	PANC0327_CCLE, PANC-03-27_COSMIC	PANC-03-27_COSMIC, PANC0327_CCLE			TRUE
PANC0327	COSMIC	PANC-03-27_COSMIC, PANC0327_CCLE	PANC-03-27_COSMIC, PANC0327_CCLE	PANC-03-27_COSMIC, PANC0327_CCLE			TRUE
PANC0403	CCLE	PANC-04-03_COSMIC, PANC0403_CCLE	PANC0403_CCLE, PANC-04-03_COSMIC	PANC-04-03_COSMIC, PANC0403_CCLE			TRUE
PANC0403	COSMIC	PANC-04-03_COSMIC, PANC0403_CCLE	PANC-04-03_COSMIC, PANC0403_CCLE	PANC-04-03_COSMIC, PANC0403_CCLE			TRUE
PANC0813	CCLE	PANC-08-13_COSMIC, PANC0813_CCLE	PANC0813_CCLE, PANC-08-13_COSMIC	PANC-08-13_COSMIC, PANC0813_CCLE			TRUE
PANC0813	COSMIC	PANC-08-13_COSMIC, PANC0813_CCLE	PANC-08-13_COSMIC, PANC0813_CCLE	PANC-08-13_COSMIC, PANC0813_CCLE			TRUE
PANC1005	CCLE	PANC-10-05_COSMIC, PANC1005_CCLE	PANC1005_CCLE, PANC-10-05_COSMIC	PANC-10-05_COSMIC, PANC1005_CCLE			TRUE
PANC1005	COSMIC	PANC-10-05_COSMIC, PANC1005_CCLE	PANC-10-05_COSMIC, PANC1005_CCLE	PANC-10-05_COSMIC, PANC1005_CCLE			TRUE
PATU8902	CCLE	PA-TU-8902_COSMIC, PATU8902_CCLE	PATU8902_CCLE, PA-TU-8902_COSMIC	PA-TU-8902_COSMIC, PATU8902_CCLE			TRUE
PATU8902	COSMIC	PA-TU-8902_COSMIC, PATU8902_CCLE	PA-TU-8902_COSMIC, PATU8902_CCLE	PA-TU-8902_COSMIC, PATU8902_CCLE			TRUE
PATU8988T	COSMIC	PA-TU-8988T_COSMIC	PA-TU-8988T_COSMIC	PA-TU-8988T_COSMIC			TRUE
PC14	CCLE	PC-14_COSMIC, PC14_CCLE	PC14_CCLE, PC-14_COSMIC	PC-14_COSMIC, PC14_CCLE			TRUE
PC14	COSMIC	PC-14_COSMIC, PC14_CCLE	PC-14_COSMIC, PC14_CCLE	PC-14_COSMIC, PC14_CCLE			TRUE
PC3	CCLE	PC-3_COSMIC, PC3_CCLE, PC_3_CELLMINER	PC3_CCLE, PC-3_COSMIC	PC-3_COSMIC, PC3_CCLE	PC_3_CELLMINER		TRUE
PC3	CELLMINER	PC-3_COSMIC, PC3_CCLE, PC_3_CELLMINER	PC_3_CELLMINER, PC-3_COSMIC	PC-3_COSMIC, PC_3_CELLMINER	PC3_CCLE		TRUE
PC3	COSMIC	PC-3_COSMIC, PC3_CCLE, PC_3_CELLMINER	PC-3_COSMIC, PC_3_CELLMINER	PC-3_COSMIC, PC_3_CELLMINER	PC3_CCLE		TRUE
PC3[JPC3]	COSMIC	PC-3_[JPC-3]_COSMIC	PC-3_[JPC-3]_COSMIC	PC-3_[JPC-3]_COSMIC			TRUE
PCI15A	COSMIC	PCI-15A_COSMIC	PCI-15A_COSMIC	PCI-15A_COSMIC			TRUE
PCI30	COSMIC	PCI-30_COSMIC	PCI-30_COSMIC	PCI-30_COSMIC			TRUE
PCI38	COSMIC	PCI-38_COSMIC	PCI-38_COSMIC	PCI-38_COSMIC			TRUE
PCI4B	COSMIC	PCI-4B_COSMIC	PCI-4B_COSMIC	PCI-4B_COSMIC			TRUE
PCI6A	COSMIC	PCI-6A_COSMIC	PCI-6A_COSMIC	PCI-6A_COSMIC			TRUE
PCM6	CCLE	PCM6_CCLE	PCM6_CCLE	PCM6_CCLE			TRUE
PECAPJ15	CCLE	PECA-PJ15_COSMIC, PECAPJ15_CCLE	PECAPJ15_CCLE, PECA-PJ15_COSMIC	PECA-PJ15_COSMIC, PECAPJ15_CCLE			TRUE
PECAPJ15	COSMIC	PECA-PJ15_COSMIC, PECAPJ15_CCLE	PECA-PJ15_COSMIC, PECAPJ15_CCLE	PECA-PJ15_COSMIC, PECAPJ15_CCLE			TRUE
PECAPJ34CLONEC12	CCLE	PECAPJ34CLONEC12_CCLE	PECAPJ34CLONEC12_CCLE	PECAPJ34CLONEC12_CCLE			TRUE
PECAPJ41CLONED2	CCLE	PECAPJ41CLONED2_CCLE	PECAPJ41CLONED2_CCLE	PECAPJ41CLONED2_CCLE			TRUE
PECAPJ49	CCLE	PECAPJ49_CCLE	PECAPJ49_CCLE	PECAPJ49_CCLE			TRUE
PEER	CCLE	PEER_CCLE, BE-13_COSMIC	PEER_CCLE, BE-13_COSMIC	PEER_CCLE, BE-13_COSMIC			TRUE
PEO1	COSMIC	PEO1_COSMIC	PEO1_COSMIC	PEO1_COSMIC			TRUE
PF382	CCLE	PF-382_COSMIC, PF382_CCLE	PF382_CCLE, PF-382_COSMIC	PF-382_COSMIC, PF382_CCLE			TRUE
PF382	COSMIC	PF-382_COSMIC, PF382_CCLE	PF-382_COSMIC, PF382_CCLE	PF-382_COSMIC, PF382_CCLE			TRUE
PFEIFFER	CCLE	PFEIFFER_CCLE	PFEIFFER_CCLE	PFEIFFER_CCLE			TRUE
PFSK1	COSMIC	PFSK-1_COSMIC	PFSK-1_COSMIC	PFSK-1_COSMIC			TRUE
PK1	CCLE	PK1_CCLE	PK1_CCLE	PK1_CCLE			TRUE
PK45H	CCLE	PK45H_CCLE	PK45H_CCLE	PK45H_CCLE			TRUE
PK59	CCLE	PK59_CCLE	PK59_CCLE	PK59_CCLE			TRUE
PL18	COSMIC	PL18_COSMIC	PL18_COSMIC	PL18_COSMIC			TRUE
PL21	CCLE	PL-21_COSMIC, PL21_CCLE	PL21_CCLE, PL-21_COSMIC	PL-21_COSMIC, PL21_CCLE			TRUE
PL21	COSMIC	PL-21_COSMIC, PL21_CCLE	PL-21_COSMIC, PL21_CCLE	PL-21_COSMIC, PL21_CCLE			TRUE
PL4	COSMIC	PL4_COSMIC	PL4_COSMIC	PL4_COSMIC			TRUE
PSN1	CCLE	PSN1_COSMIC, PSN1_CCLE	PSN1_CCLE, PSN1_COSMIC	PSN1_COSMIC, PSN1_CCLE			TRUE
PSN1	COSMIC	PSN1_COSMIC, PSN1_CCLE	PSN1_COSMIC, PSN1_CCLE	PSN1_COSMIC, PSN1_CCLE			TRUE
PWR1E	COSMIC	PWR-1E_COSMIC	PWR-1E_COSMIC	PWR-1E_COSMIC			TRUE
QGP1	CCLE	QGP-1_COSMIC, QGP1_CCLE	QGP1_CCLE, QGP-1_COSMIC	QGP-1_COSMIC, QGP1_CCLE			TRUE
QGP1	COSMIC	QGP-1_COSMIC, QGP1_CCLE	QGP-1_COSMIC, QGP1_CCLE	QGP-1_COSMIC, QGP1_CCLE			TRUE
QIMRWIL	COSMIC	QIMR-WIL_COSMIC	QIMR-WIL_COSMIC	QIMR-WIL_COSMIC			TRUE
RAJI	CCLE	RAJI_COSMIC, RAJI_CCLE	RAJI_CCLE, RAJI_COSMIC	RAJI_COSMIC, RAJI_CCLE			TRUE
RAJI	COSMIC	RAJI_COSMIC, RAJI_CCLE	RAJI_COSMIC, RAJI_CCLE	RAJI_COSMIC, RAJI_CCLE			TRUE
RAMOS2G64C10	COSMIC	RAMOS-2G6-4C10_COSMIC	RAMOS-2G6-4C10_COSMIC	RAMOS-2G6-4C10_COSMIC			TRUE
RCC10RGB	CCLE	RCC10RGB_COSMIC, RCC10RGB_CCLE	RCC10RGB_CCLE, RCC10RGB_COSMIC	RCC10RGB_COSMIC, RCC10RGB_CCLE			TRUE
RCC10RGB	COSMIC	RCC10RGB_COSMIC, RCC10RGB_CCLE	RCC10RGB_COSMIC, RCC10RGB_CCLE	RCC10RGB_COSMIC, RCC10RGB_CCLE			TRUE
RCCAB	COSMIC	RCC-AB_COSMIC	RCC-AB_COSMIC	RCC-AB_COSMIC			TRUE
RCCER	COSMIC	RCC-ER_COSMIC	RCC-ER_COSMIC	RCC-ER_COSMIC			TRUE
RCCFG2	COSMIC	RCC-FG2_COSMIC	RCC-FG2_COSMIC	RCC-FG2_COSMIC			TRUE
RCCJF	COSMIC	RCC-JF_COSMIC	RCC-JF_COSMIC	RCC-JF_COSMIC			TRUE
RCCJW	COSMIC	RCC-JW_COSMIC	RCC-JW_COSMIC	RCC-JW_COSMIC			TRUE
RCCMF	COSMIC	RCC-MF_COSMIC	RCC-MF_COSMIC	RCC-MF_COSMIC			TRUE
RCHACV	CCLE	RCH-ACV_COSMIC, RCHACV_CCLE	RCHACV_CCLE, RCH-ACV_COSMIC	RCH-ACV_COSMIC, RCHACV_CCLE			TRUE
RCHACV	COSMIC	RCH-ACV_COSMIC, RCHACV_CCLE	RCH-ACV_COSMIC, RCHACV_CCLE	RCH-ACV_COSMIC, RCHACV_CCLE			TRUE
RCK8	COSMIC	RC-K8_COSMIC	RC-K8_COSMIC	RC-K8_COSMIC			TRUE
RCM1	CCLE	RCM-1_COSMIC, RCM1_CCLE	RCM1_CCLE, RCM-1_COSMIC	RCM-1_COSMIC, RCM1_CCLE			TRUE
RCM1	COSMIC	RCM-1_COSMIC, RCM1_CCLE	RCM-1_COSMIC, RCM1_CCLE	RCM-1_COSMIC, RCM1_CCLE			TRUE
RD	CCLE	RD_COSMIC, RD_CCLE	RD_CCLE, RD_COSMIC	RD_COSMIC, RD_CCLE			TRUE
RD	COSMIC	RD_COSMIC, RD_CCLE	RD_COSMIC, RD_CCLE	RD_COSMIC, RD_CCLE			TRUE
REC1	CCLE	REC1_CCLE	REC1_CCLE	REC1_CCLE			TRUE
REH	CCLE	REH_COSMIC, REH_CCLE	REH_CCLE, REH_COSMIC	REH_COSMIC, REH_CCLE			TRUE
REH	COSMIC	REH_COSMIC, REH_CCLE	REH_COSMIC, REH_CCLE	REH_COSMIC, REH_CCLE			TRUE
RERFGC1B	CCLE	RERF-GC-1B_COSMIC, RERFGC1B_CCLE	RERFGC1B_CCLE, RERF-GC-1B_COSMIC	RERF-GC-1B_COSMIC, RERFGC1B_CCLE			TRUE
RERFGC1B	COSMIC	RERF-GC-1B_COSMIC, RERFGC1B_CCLE	RERF-GC-1B_COSMIC, RERFGC1B_CCLE	RERF-GC-1B_COSMIC, RERFGC1B_CCLE			TRUE
RERFLCAD1	CCLE	RERFLCAD1_CCLE	RERFLCAD1_CCLE	RERFLCAD1_CCLE			TRUE
RERFLCAD2	CCLE	RERFLCAD2_CCLE	RERFLCAD2_CCLE	RERFLCAD2_CCLE			TRUE
RERFLCAI	CCLE	RERFLCAI_CCLE, GT3TKB_COSMIC	RERFLCAI_CCLE, GT3TKB_COSMIC	RERFLCAI_CCLE, GT3TKB_COSMIC			TRUE
RERFLCFM	COSMIC	RERF-LC-FM_COSMIC	RERF-LC-FM_COSMIC	RERF-LC-FM_COSMIC			TRUE
RERFLCKJ	CCLE	RERF-LC-KJ_COSMIC, RERFLCKJ_CCLE	RERFLCKJ_CCLE, RERF-LC-KJ_COSMIC	RERF-LC-KJ_COSMIC, RERFLCKJ_CCLE			TRUE
RERFLCKJ	COSMIC	RERF-LC-KJ_COSMIC, RERFLCKJ_CCLE	RERF-LC-KJ_COSMIC, RERFLCKJ_CCLE	RERF-LC-KJ_COSMIC, RERFLCKJ_CCLE			TRUE
RERFLCMS	CCLE	RERF-LC-MS_COSMIC, RERFLCMS_CCLE	RERFLCMS_CCLE, RERF-LC-MS_COSMIC	RERF-LC-MS_COSMIC, RERFLCMS_CCLE			TRUE
RERFLCMS	COSMIC	RERF-LC-MS_COSMIC, RERFLCMS_CCLE	RERF-LC-MS_COSMIC, RERFLCMS_CCLE	RERF-LC-MS_COSMIC, RERFLCMS_CCLE			TRUE
RERFLCSQ1	CCLE	RERF-LC-SQ1_COSMIC, RERFLCSQ1_CCLE	RERFLCSQ1_CCLE, RERF-LC-SQ1_COSMIC	RERF-LC-SQ1_COSMIC, RERFLCSQ1_CCLE			TRUE
RERFLCSQ1	COSMIC	RERF-LC-SQ1_COSMIC, RERFLCSQ1_CCLE	RERF-LC-SQ1_COSMIC, RERFLCSQ1_CCLE	RERF-LC-SQ1_COSMIC, RERFLCSQ1_CCLE			TRUE
RF48	COSMIC	RF-48_COSMIC	RF-48_COSMIC	RF-48_COSMIC			TRUE
RH18	COSMIC	RH-18_COSMIC	RH-18_COSMIC	RH-18_COSMIC			TRUE
RH1	COSMIC	RH-1_COSMIC	RH-1_COSMIC	RH-1_COSMIC			TRUE
RH41	CCLE	RH-41_COSMIC, RH41_CCLE	RH41_CCLE, RH-41_COSMIC	RH-41_COSMIC, RH41_CCLE			TRUE
RH41	COSMIC	RH-41_COSMIC, RH41_CCLE	RH-41_COSMIC, RH41_CCLE	RH-41_COSMIC, RH41_CCLE			TRUE
RI1	CCLE	RI1_CCLE	RI1_CCLE	RI1_CCLE			TRUE
RKN	CCLE	RKN_COSMIC, RKN_CCLE	RKN_CCLE, RKN_COSMIC	RKN_COSMIC, RKN_CCLE			TRUE
RKN	COSMIC	RKN_COSMIC, RKN_CCLE	RKN_COSMIC, RKN_CCLE	RKN_COSMIC, RKN_CCLE			TRUE
RKO	CCLE	RKO_COSMIC, RKO_CCLE	RKO_CCLE, RKO_COSMIC	RKO_COSMIC, RKO_CCLE			TRUE
RKO	COSMIC	RKO_COSMIC, RKO_CCLE	RKO_COSMIC, RKO_CCLE	RKO_COSMIC, RKO_CCLE			TRUE
RL952	CCLE	RL95-2_COSMIC, RL952_CCLE	RL952_CCLE, RL95-2_COSMIC	RL95-2_COSMIC, RL952_CCLE			TRUE
RL952	COSMIC	RL95-2_COSMIC, RL952_CCLE	RL95-2_COSMIC, RL952_CCLE	RL95-2_COSMIC, RL952_CCLE			TRUE
RL	CCLE	RL_COSMIC, RL_CCLE	RL_CCLE, RL_COSMIC	RL_COSMIC, RL_CCLE			TRUE
RL	COSMIC	RL_COSMIC, RL_CCLE	RL_COSMIC, RL_CCLE	RL_COSMIC, RL_CCLE			TRUE
RMGI	CCLE	RMG-I_COSMIC, RMGI_CCLE	RMGI_CCLE, RMG-I_COSMIC	RMG-I_COSMIC, RMGI_CCLE			TRUE
RMGI	COSMIC	RMG-I_COSMIC, RMGI_CCLE	RMG-I_COSMIC, RMGI_CCLE	RMG-I_COSMIC, RMGI_CCLE			TRUE
RMUGS	CCLE	RMUGS_CCLE	RMUGS_CCLE	RMUGS_CCLE			TRUE
RO82W1	COSMIC	RO82-W-1_COSMIC	RO82-W-1_COSMIC	RO82-W-1_COSMIC			TRUE
ROS50	COSMIC	ROS-50_COSMIC	ROS-50_COSMIC	ROS-50_COSMIC			TRUE
RPMI2650	COSMIC	RPMI-2650_COSMIC	RPMI-2650_COSMIC	RPMI-2650_COSMIC			TRUE
RPMI6666	COSMIC	RPMI-6666_COSMIC	RPMI-6666_COSMIC	RPMI-6666_COSMIC			TRUE
RPMI7951	CCLE	RPMI-7951_COSMIC, RPMI7951_CCLE	RPMI7951_CCLE, RPMI-7951_COSMIC	RPMI-7951_COSMIC, RPMI7951_CCLE			TRUE
RPMI7951	COSMIC	RPMI-7951_COSMIC, RPMI7951_CCLE	RPMI-7951_COSMIC, RPMI7951_CCLE	RPMI-7951_COSMIC, RPMI7951_CCLE			TRUE
RPMI8226	CCLE	RPMI-8226_COSMIC, RPMI8226_CCLE, RPMI_8226_CELLMINER, COLO775_CCLE	RPMI8226_CCLE, COLO775_CCLE, RPMI-8226_COSMIC	RPMI-8226_COSMIC, RPMI8226_CCLE, COLO775_CCLE	RPMI_8226_CELLMINER		TRUE
RPMI8226	CELLMINER	RPMI-8226_COSMIC, RPMI8226_CCLE, RPMI_8226_CELLMINER, COLO775_CCLE	RPMI_8226_CELLMINER, RPMI-8226_COSMIC	RPMI-8226_COSMIC, RPMI_8226_CELLMINER	RPMI8226_CCLE, COLO775_CCLE		TRUE
RPMI8226	COSMIC	RPMI-8226_COSMIC, RPMI8226_CCLE, RPMI_8226_CELLMINER, COLO775_CCLE	RPMI-8226_COSMIC, RPMI_8226_CELLMINER	RPMI-8226_COSMIC, RPMI_8226_CELLMINER	RPMI8226_CCLE, COLO775_CCLE		TRUE
RPMI8402	CCLE	RPMI-8402_COSMIC, RPMI8402_CCLE	RPMI8402_CCLE, RPMI-8402_COSMIC	RPMI-8402_COSMIC, RPMI8402_CCLE			TRUE
RPMI8402	COSMIC	RPMI-8402_COSMIC, RPMI8402_CCLE	RPMI-8402_COSMIC, RPMI8402_CCLE	RPMI-8402_COSMIC, RPMI8402_CCLE			TRUE
RPMI8866	COSMIC	RPMI-8866_COSMIC	RPMI-8866_COSMIC	RPMI-8866_COSMIC			TRUE
RS411	CCLE	RS4-11_COSMIC, RS411_CCLE	RS411_CCLE, RS4-11_COSMIC	RS4-11_COSMIC, RS411_CCLE			TRUE
RS411	COSMIC	RS4-11_COSMIC, RS411_CCLE	RS4-11_COSMIC, RS411_CCLE	RS4-11_COSMIC, RS411_CCLE			TRUE
RS5	CCLE	RS5_CCLE	RS5_CCLE	RS5_CCLE			TRUE
RT11284	CCLE	RT11284_CCLE, RT-112_COSMIC, RT112_CCLE	RT11284_CCLE, RT112_CCLE, RT-112_COSMIC	RT11284_CCLE, RT-112_COSMIC, RT112_CCLE			TRUE
RT112	CCLE	RT-112_COSMIC, RT112_CCLE, RT11284_CCLE	RT112_CCLE, RT-112_COSMIC, RT11284_CCLE	RT-112_COSMIC, RT112_CCLE, RT11284_CCLE			TRUE
RT112	COSMIC	RT-112_COSMIC, RT112_CCLE, RT11284_CCLE	RT-112_COSMIC, RT112_CCLE, RT11284_CCLE	RT-112_COSMIC, RT112_CCLE, RT11284_CCLE			TRUE
RT4	CCLE	RT4_COSMIC, RT4_CCLE	RT4_CCLE, RT4_COSMIC	RT4_COSMIC, RT4_CCLE			TRUE
RT4	COSMIC	RT4_COSMIC, RT4_CCLE	RT4_COSMIC, RT4_CCLE	RT4_COSMIC, RT4_CCLE			TRUE
RVH421	COSMIC	RVH-421_COSMIC	RVH-421_COSMIC	RVH-421_COSMIC			TRUE
RXF393	CELLMINER	RXF393_COSMIC, RXF_393_CELLMINER	RXF_393_CELLMINER, RXF393_COSMIC	RXF393_COSMIC, RXF_393_CELLMINER			TRUE
RXF393	COSMIC	RXF393_COSMIC, RXF_393_CELLMINER	RXF393_COSMIC, RXF_393_CELLMINER	RXF393_COSMIC, RXF_393_CELLMINER			TRUE
S117	CCLE	S-117_COSMIC, S117_CCLE	S117_CCLE, BICR18_CCLE, DAUDI_COSMIC	S117_CCLE	S-117_COSMIC	BICR18_CCLE, DAUDI_COSMIC	TRUE
S117	COSMIC	S-117_COSMIC, S117_CCLE	S-117_COSMIC, DAUDI_COSMIC	S-117_COSMIC	S117_CCLE	DAUDI_COSMIC	TRUE
SAOS2	CCLE	SAOS-2_COSMIC, SAOS2_CCLE	SAOS2_CCLE, SAOS-2_COSMIC	SAOS-2_COSMIC, SAOS2_CCLE			TRUE
SAOS2	COSMIC	SAOS-2_COSMIC, SAOS2_CCLE	SAOS-2_COSMIC, SAOS2_CCLE	SAOS-2_COSMIC, SAOS2_CCLE			TRUE
SARC9371	COSMIC	SARC9371_COSMIC	SARC9371_COSMIC	SARC9371_COSMIC			TRUE
SAS	COSMIC	SAS_COSMIC	SAS_COSMIC	SAS_COSMIC			TRUE
SAT	COSMIC	SAT_COSMIC	SAT_COSMIC	SAT_COSMIC			TRUE
SBC1	COSMIC	SBC-1_COSMIC	SBC-1_COSMIC	SBC-1_COSMIC			TRUE
SBC3	COSMIC	SBC-3_COSMIC	SBC-3_COSMIC	SBC-3_COSMIC			TRUE
SBC5	CCLE	SBC-5_COSMIC, SBC5_CCLE	SBC5_CCLE, SBC-5_COSMIC	SBC-5_COSMIC, SBC5_CCLE			TRUE
SBC5	COSMIC	SBC-5_COSMIC, SBC5_CCLE	SBC-5_COSMIC, SBC5_CCLE	SBC-5_COSMIC, SBC5_CCLE			TRUE
SC1	COSMIC	SC-1_COSMIC	SC-1_COSMIC	SC-1_COSMIC			TRUE
SCABER	CCLE	SCABER_COSMIC, SCABER_CCLE	SCABER_CCLE, SCABER_COSMIC	SCABER_COSMIC, SCABER_CCLE			TRUE
SCABER	COSMIC	SCABER_COSMIC, SCABER_CCLE	SCABER_COSMIC, SCABER_CCLE	SCABER_COSMIC, SCABER_CCLE			TRUE
SCC15	CCLE	SCC-15_COSMIC, SCC15_CCLE	SCC15_CCLE, SCC-15_COSMIC	SCC-15_COSMIC, SCC15_CCLE			TRUE
SCC15	COSMIC	SCC-15_COSMIC, SCC15_CCLE	SCC-15_COSMIC, SCC15_CCLE	SCC-15_COSMIC, SCC15_CCLE			TRUE
SCC25	CCLE	SCC-25_COSMIC, SCC25_CCLE	SCC25_CCLE, SCC-25_COSMIC	SCC-25_COSMIC, SCC25_CCLE			TRUE
SCC25	COSMIC	SCC-25_COSMIC, SCC25_CCLE	SCC-25_COSMIC, SCC25_CCLE	SCC-25_COSMIC, SCC25_CCLE			TRUE
SCC3	COSMIC	SCC-3_COSMIC	SCC-3_COSMIC	SCC-3_COSMIC			TRUE
SCC4	CCLE	SCC-4_COSMIC, SCC4_CCLE	SCC4_CCLE, SCC-4_COSMIC	SCC-4_COSMIC, SCC4_CCLE			TRUE
SCC4	COSMIC	SCC-4_COSMIC, SCC4_CCLE	SCC-4_COSMIC, SCC4_CCLE	SCC-4_COSMIC, SCC4_CCLE			TRUE
SCC90	COSMIC	SCC90_COSMIC	SCC90_COSMIC	SCC90_COSMIC			TRUE
SCC9	CCLE	SCC-9_COSMIC, SCC9_CCLE	SCC9_CCLE, SCC-9_COSMIC	SCC-9_COSMIC, SCC9_CCLE			TRUE
SCC9	COSMIC	SCC-9_COSMIC, SCC9_CCLE	SCC-9_COSMIC, SCC9_CCLE	SCC-9_COSMIC, SCC9_CCLE			TRUE
SCH	COSMIC	SCH_COSMIC	SCH_COSMIC	SCH_COSMIC			TRUE
SCLC21H	CCLE	SCLC21H_CCLE	SCLC21H_CCLE	SCLC21H_CCLE			TRUE
SEM	CCLE	SEM_CCLE	SEM_CCLE	SEM_CCLE			TRUE
SET2	CCLE	SET2_COSMIC, SET2_CCLE	SET2_CCLE, SET2_COSMIC	SET2_COSMIC, SET2_CCLE			TRUE
SET2	COSMIC	SET2_COSMIC, SET2_CCLE	SET2_COSMIC, SET2_CCLE	SET2_COSMIC, SET2_CCLE			TRUE
SF126	CCLE	SF126_COSMIC, SF126_CCLE	SF126_CCLE, SF126_COSMIC	SF126_COSMIC, SF126_CCLE			TRUE
SF126	COSMIC	SF126_COSMIC, SF126_CCLE	SF126_COSMIC, SF126_CCLE	SF126_COSMIC, SF126_CCLE			TRUE
SF268	CELLMINER	SF268_COSMIC, SF_268_CELLMINER	SF_268_CELLMINER, SF268_COSMIC	SF268_COSMIC, SF_268_CELLMINER			TRUE
SF268	COSMIC	SF268_COSMIC, SF_268_CELLMINER	SF268_COSMIC, SF_268_CELLMINER	SF268_COSMIC, SF_268_CELLMINER			TRUE
SF295	CCLE	SF295_COSMIC, SF295_CCLE, SF_295_CELLMINER	SF295_CCLE, SF295_COSMIC, SF_295_CELLMINER	SF295_COSMIC, SF295_CCLE, SF_295_CELLMINER			TRUE
SF295	CELLMINER	SF295_COSMIC, SF295_CCLE, SF_295_CELLMINER	SF_295_CELLMINER, SF295_COSMIC	SF295_COSMIC, SF_295_CELLMINER	SF295_CCLE		TRUE
SF295	COSMIC	SF295_COSMIC, SF295_CCLE, SF_295_CELLMINER	SF295_COSMIC, SF_295_CELLMINER	SF295_COSMIC, SF_295_CELLMINER	SF295_CCLE		TRUE
SF539	CELLMINER	SF539_COSMIC, SF_539_CELLMINER	SF_539_CELLMINER, SF539_COSMIC	SF539_COSMIC, SF_539_CELLMINER			TRUE
SF539	COSMIC	SF539_COSMIC, SF_539_CELLMINER	SF539_COSMIC, SF_539_CELLMINER	SF539_COSMIC, SF_539_CELLMINER			TRUE
SH10TC	CCLE	SH10TC_CCLE	SH10TC_CCLE	SH10TC_CCLE			TRUE
SH4	CCLE	SH-4_COSMIC, SH4_CCLE	SH4_CCLE, SH-4_COSMIC	SH-4_COSMIC, SH4_CCLE			TRUE
SH4	COSMIC	SH-4_COSMIC, SH4_CCLE	SH-4_COSMIC, SH4_CCLE	SH-4_COSMIC, SH4_CCLE			TRUE
SHP77	CCLE	SHP-77_COSMIC, SHP77_CCLE	SHP77_CCLE, SHP-77_COSMIC	SHP-77_COSMIC, SHP77_CCLE			TRUE
SHP77	COSMIC	SHP-77_COSMIC, SHP77_CCLE	SHP-77_COSMIC, SHP77_CCLE	SHP-77_COSMIC, SHP77_CCLE			TRUE
SHSY5Y	CCLE	SHSY5Y_CCLE, SK-N-SH_COSMIC, SKNSH_CCLE	SHSY5Y_CCLE, SKNSH_CCLE, SK-N-SH_COSMIC	SHSY5Y_CCLE, SK-N-SH_COSMIC, SKNSH_CCLE			TRUE
SIGM5	CCLE	SIG-M5_COSMIC, SIGM5_CCLE	SIGM5_CCLE, SIG-M5_COSMIC	SIG-M5_COSMIC, SIGM5_CCLE			TRUE
SIGM5	COSMIC	SIG-M5_COSMIC, SIGM5_CCLE	SIG-M5_COSMIC, SIGM5_CCLE	SIG-M5_COSMIC, SIGM5_CCLE			TRUE
SIHA	COSMIC	SIHA_COSMIC	SIHA_COSMIC	SIHA_COSMIC			TRUE
SIMA	CCLE	SIMA_COSMIC, SIMA_CCLE	SIMA_CCLE, SIMA_COSMIC	SIMA_COSMIC, SIMA_CCLE			TRUE
SIMA	COSMIC	SIMA_COSMIC, SIMA_CCLE	SIMA_COSMIC, SIMA_CCLE	SIMA_COSMIC, SIMA_CCLE			TRUE
SISO	COSMIC	SISO_COSMIC	SISO_COSMIC	SISO_COSMIC			TRUE
SJRH30	CCLE	SJRH30_COSMIC, SJRH30_CCLE	SJRH30_CCLE, SJRH30_COSMIC	SJRH30_COSMIC, SJRH30_CCLE			TRUE
SJRH30	COSMIC	SJRH30_COSMIC, SJRH30_CCLE	SJRH30_COSMIC, SJRH30_CCLE	SJRH30_COSMIC, SJRH30_CCLE			TRUE
SJSA1	CCLE	SJSA-1_COSMIC, SJSA1_CCLE	SJSA1_CCLE, SJSA-1_COSMIC	SJSA-1_COSMIC, SJSA1_CCLE			TRUE
SJSA1	COSMIC	SJSA-1_COSMIC, SJSA1_CCLE	SJSA-1_COSMIC, SJSA1_CCLE	SJSA-1_COSMIC, SJSA1_CCLE			TRUE
SKBR3	CCLE	SKBR3_CCLE, AU565_COSMIC, AU565_CCLE	SKBR3_CCLE, AU565_CCLE, AU565_COSMIC	SKBR3_CCLE, AU565_COSMIC, AU565_CCLE			TRUE
SKCO1	CCLE	SK-CO-1_COSMIC, SKCO1_CCLE	SKCO1_CCLE, SK-CO-1_COSMIC	SK-CO-1_COSMIC, SKCO1_CCLE			TRUE
SKCO1	COSMIC	SK-CO-1_COSMIC, SKCO1_CCLE	SK-CO-1_COSMIC, SKCO1_CCLE	SK-CO-1_COSMIC, SKCO1_CCLE			TRUE
SKES1	CCLE	SK-ES-1_COSMIC, SKES1_CCLE	SKES1_CCLE, SK-ES-1_COSMIC	SK-ES-1_COSMIC, SKES1_CCLE			TRUE
SKES1	COSMIC	SK-ES-1_COSMIC, SKES1_CCLE	SK-ES-1_COSMIC, SKES1_CCLE	SK-ES-1_COSMIC, SKES1_CCLE			TRUE
SKGIIIA	COSMIC	SKG-IIIA_COSMIC	SKG-IIIA_COSMIC	SKG-IIIA_COSMIC			TRUE
SKGT2	COSMIC	SK-GT-2_COSMIC	SK-GT-2_COSMIC	SK-GT-2_COSMIC			TRUE
SKGT4	COSMIC	SK-GT-4_COSMIC	SK-GT-4_COSMIC	SK-GT-4_COSMIC			TRUE
SKHEP1	CCLE	SK-HEP-1_COSMIC, SKHEP1_CCLE	SKHEP1_CCLE, SK-HEP-1_COSMIC	SK-HEP-1_COSMIC, SKHEP1_CCLE			TRUE
SKHEP1	COSMIC	SK-HEP-1_COSMIC, SKHEP1_CCLE	SK-HEP-1_COSMIC, SKHEP1_CCLE	SK-HEP-1_COSMIC, SKHEP1_CCLE			TRUE
SKLMS1	CCLE	SK-LMS-1_COSMIC, SKLMS1_CCLE	SKLMS1_CCLE, SK-LMS-1_COSMIC	SK-LMS-1_COSMIC, SKLMS1_CCLE			TRUE
SKLMS1	COSMIC	SK-LMS-1_COSMIC, SKLMS1_CCLE	SK-LMS-1_COSMIC, SKLMS1_CCLE	SK-LMS-1_COSMIC, SKLMS1_CCLE			TRUE
SKLU1	CCLE	SK-LU-1_COSMIC, SKLU1_CCLE	SKLU1_CCLE, SK-LU-1_COSMIC	SK-LU-1_COSMIC, SKLU1_CCLE			TRUE
SKLU1	COSMIC	SK-LU-1_COSMIC, SKLU1_CCLE	SK-LU-1_COSMIC, SKLU1_CCLE	SK-LU-1_COSMIC, SKLU1_CCLE			TRUE
SKM1	CCLE	SKM-1_COSMIC, SKM1_CCLE	SKM1_CCLE, SKM-1_COSMIC	SKM-1_COSMIC, SKM1_CCLE			TRUE
SKM1	COSMIC	SKM-1_COSMIC, SKM1_CCLE	SKM-1_COSMIC, SKM1_CCLE	SKM-1_COSMIC, SKM1_CCLE			TRUE
SKMEL1	CCLE	SK-MEL-1_COSMIC, SKMEL1_CCLE	SKMEL1_CCLE, SK-MEL-1_COSMIC	SK-MEL-1_COSMIC, SKMEL1_CCLE			TRUE
SKMEL1	COSMIC	SK-MEL-1_COSMIC, SKMEL1_CCLE	SK-MEL-1_COSMIC, SKMEL1_CCLE	SK-MEL-1_COSMIC, SKMEL1_CCLE			TRUE
SKMEL24	CCLE	SK-MEL-24_COSMIC, SKMEL24_CCLE	SKMEL24_CCLE, SK-MEL-24_COSMIC	SK-MEL-24_COSMIC, SKMEL24_CCLE			TRUE
SKMEL24	COSMIC	SK-MEL-24_COSMIC, SKMEL24_CCLE	SK-MEL-24_COSMIC, SKMEL24_CCLE	SK-MEL-24_COSMIC, SKMEL24_CCLE			TRUE
SKMEL28	CCLE	SK-MEL-28_COSMIC, SKMEL28_CCLE, SK_MEL_28_CELLMINER	SKMEL28_CCLE, SK-MEL-28_COSMIC, SK_MEL_28_CELLMINER	SK-MEL-28_COSMIC, SKMEL28_CCLE, SK_MEL_28_CELLMINER			TRUE
SKMEL28	CELLMINER	SK-MEL-28_COSMIC, SKMEL28_CCLE, SK_MEL_28_CELLMINER	SK_MEL_28_CELLMINER, SK-MEL-28_COSMIC	SK-MEL-28_COSMIC, SK_MEL_28_CELLMINER	SKMEL28_CCLE		TRUE
SKMEL28	COSMIC	SK-MEL-28_COSMIC, SKMEL28_CCLE, SK_MEL_28_CELLMINER	SK-MEL-28_COSMIC, SK_MEL_28_CELLMINER	SK-MEL-28_COSMIC, SK_MEL_28_CELLMINER	SKMEL28_CCLE		TRUE
SKMEL2	CCLE	SK-MEL-2_COSMIC, SKMEL2_CCLE, SK_MEL_2_CELLMINER	SKMEL2_CCLE, SK-MEL-2_COSMIC, SK_MEL_2_CELLMINER	SK-MEL-2_COSMIC, SKMEL2_CCLE, SK_MEL_2_CELLMINER			TRUE
SKMEL2	CELLMINER	SK-MEL-2_COSMIC, SKMEL2_CCLE, SK_MEL_2_CELLMINER	SK_MEL_2_CELLMINER, SK-MEL-2_COSMIC	SK-MEL-2_COSMIC, SK_MEL_2_CELLMINER	SKMEL2_CCLE		TRUE
SKMEL2	COSMIC	SK-MEL-2_COSMIC, SKMEL2_CCLE, SK_MEL_2_CELLMINER	SK-MEL-2_COSMIC, SK_MEL_2_CELLMINER	SK-MEL-2_COSMIC, SK_MEL_2_CELLMINER	SKMEL2_CCLE		TRUE
SKMEL30	CCLE	SK-MEL-30_COSMIC, SKMEL30_CCLE	SKMEL30_CCLE, SK-MEL-30_COSMIC	SK-MEL-30_COSMIC, SKMEL30_CCLE			TRUE
SKMEL30	COSMIC	SK-MEL-30_COSMIC, SKMEL30_CCLE	SK-MEL-30_COSMIC, SKMEL30_CCLE	SK-MEL-30_COSMIC, SKMEL30_CCLE			TRUE
SKMEL31	COSMIC	SK-MEL-31_COSMIC	SK-MEL-31_COSMIC	SK-MEL-31_COSMIC			TRUE
SKMEL3	CCLE	SK-MEL-3_COSMIC, SKMEL3_CCLE	SKMEL3_CCLE, SK-MEL-3_COSMIC	SK-MEL-3_COSMIC, SKMEL3_CCLE			TRUE
SKMEL3	COSMIC	SK-MEL-3_COSMIC, SKMEL3_CCLE	SK-MEL-3_COSMIC, SKMEL3_CCLE	SK-MEL-3_COSMIC, SKMEL3_CCLE			TRUE
SKMEL5	CCLE	SK-MEL-5_COSMIC, SKMEL5_CCLE, SK_MEL_5_CELLMINER	SKMEL5_CCLE, SK-MEL-5_COSMIC, SK_MEL_5_CELLMINER	SK-MEL-5_COSMIC, SKMEL5_CCLE, SK_MEL_5_CELLMINER			TRUE
SKMEL5	CELLMINER	SK-MEL-5_COSMIC, SKMEL5_CCLE, SK_MEL_5_CELLMINER	SK_MEL_5_CELLMINER, SK-MEL-5_COSMIC	SK-MEL-5_COSMIC, SK_MEL_5_CELLMINER	SKMEL5_CCLE		TRUE
SKMEL5	COSMIC	SK-MEL-5_COSMIC, SKMEL5_CCLE, SK_MEL_5_CELLMINER	SK-MEL-5_COSMIC, SK_MEL_5_CELLMINER, SKMEL5_CCLE	SK-MEL-5_COSMIC, SKMEL5_CCLE, SK_MEL_5_CELLMINER			TRUE
SKMES1	CCLE	SK-MES-1_COSMIC, SKMES1_CCLE	SKMES1_CCLE, SK-MES-1_COSMIC	SK-MES-1_COSMIC, SKMES1_CCLE			TRUE
SKMES1	COSMIC	SK-MES-1_COSMIC, SKMES1_CCLE	SK-MES-1_COSMIC, SKMES1_CCLE	SK-MES-1_COSMIC, SKMES1_CCLE			TRUE
SKMG1	COSMIC	SK-MG-1_COSMIC	SK-MG-1_COSMIC	SK-MG-1_COSMIC			TRUE
SKMM2	COSMIC	SK-MM-2_COSMIC	SK-MM-2_COSMIC	SK-MM-2_COSMIC			TRUE
SKN3	COSMIC	SKN-3_COSMIC	SKN-3_COSMIC	SKN-3_COSMIC			TRUE
SKNAS	CCLE	SK-N-AS_COSMIC, SKNAS_CCLE	SKNAS_CCLE, SK-N-AS_COSMIC	SK-N-AS_COSMIC, SKNAS_CCLE			TRUE
SKNAS	COSMIC	SK-N-AS_COSMIC, SKNAS_CCLE	SK-N-AS_COSMIC, SKNAS_CCLE	SK-N-AS_COSMIC, SKNAS_CCLE			TRUE
SKN	COSMIC	SKN_COSMIC	SKN_COSMIC	SKN_COSMIC			TRUE
SKNDZ	CCLE	SK-N-DZ_COSMIC, SKNDZ_CCLE	SKNDZ_CCLE, SK-N-DZ_COSMIC	SK-N-DZ_COSMIC, SKNDZ_CCLE			TRUE
SKNDZ	COSMIC	SK-N-DZ_COSMIC, SKNDZ_CCLE	SK-N-DZ_COSMIC, SKNDZ_CCLE	SK-N-DZ_COSMIC, SKNDZ_CCLE			TRUE
SKNEP1	COSMIC	SK-NEP-1_COSMIC	SK-NEP-1_COSMIC	SK-NEP-1_COSMIC			TRUE
SKNFI	CCLE	SK-N-FI_COSMIC, SKNFI_CCLE	SKNFI_CCLE, SK-N-FI_COSMIC	SK-N-FI_COSMIC, SKNFI_CCLE			TRUE
SKNFI	COSMIC	SK-N-FI_COSMIC, SKNFI_CCLE	SK-N-FI_COSMIC, SKNFI_CCLE	SK-N-FI_COSMIC, SKNFI_CCLE			TRUE
SKNMC	CCLE	SKNMC_CCLE, MC-IXC_COSMIC	SKNMC_CCLE, MC-IXC_COSMIC	SKNMC_CCLE, MC-IXC_COSMIC			TRUE
SKNSH	CCLE	SK-N-SH_COSMIC, SKNSH_CCLE, SHSY5Y_CCLE	SKNSH_CCLE, SHSY5Y_CCLE, SK-N-SH_COSMIC	SK-N-SH_COSMIC, SKNSH_CCLE, SHSY5Y_CCLE			TRUE
SKNSH	COSMIC	SK-N-SH_COSMIC, SKNSH_CCLE, SHSY5Y_CCLE	SK-N-SH_COSMIC, SHSY5Y_CCLE, SKNSH_CCLE	SK-N-SH_COSMIC, SKNSH_CCLE, SHSY5Y_CCLE			TRUE
SKOV3	CCLE	SK-OV-3_COSMIC, SKOV3_CCLE, SK_OV_3_CELLMINER	SKOV3_CCLE, SK-OV-3_COSMIC, SK_OV_3_CELLMINER	SK-OV-3_COSMIC, SKOV3_CCLE, SK_OV_3_CELLMINER			TRUE
SKOV3	CELLMINER	SK-OV-3_COSMIC, SKOV3_CCLE, SK_OV_3_CELLMINER	SK_OV_3_CELLMINER, SK-OV-3_COSMIC	SK-OV-3_COSMIC, SK_OV_3_CELLMINER	SKOV3_CCLE		TRUE
SKOV3	COSMIC	SK-OV-3_COSMIC, SKOV3_CCLE, SK_OV_3_CELLMINER	SK-OV-3_COSMIC, SK_OV_3_CELLMINER, SKOV3_CCLE	SK-OV-3_COSMIC, SKOV3_CCLE, SK_OV_3_CELLMINER			TRUE
SKPNDW	COSMIC	SK-PN-DW_COSMIC	SK-PN-DW_COSMIC	SK-PN-DW_COSMIC			TRUE
SKUT1	CCLE	SK-UT-1_COSMIC, SKUT1_CCLE	SKUT1_CCLE, SK-UT-1_COSMIC	SK-UT-1_COSMIC, SKUT1_CCLE			TRUE
SKUT1	COSMIC	SK-UT-1_COSMIC, SKUT1_CCLE	SK-UT-1_COSMIC, SKUT1_CCLE	SK-UT-1_COSMIC, SKUT1_CCLE			TRUE
SLVL	COSMIC	SLVL_COSMIC	SLVL_COSMIC	SLVL_COSMIC			TRUE
SN12C	CELLMINER	SN12C_COSMIC, SN12C_CELLMINER	SN12C_CELLMINER, SN12C_COSMIC	SN12C_COSMIC, SN12C_CELLMINER			TRUE
SN12C	COSMIC	SN12C_COSMIC, SN12C_CELLMINER	SN12C_COSMIC, SN12C_CELLMINER	SN12C_COSMIC, SN12C_CELLMINER			TRUE
SNB19	CELLMINER	SNB_19_CELLMINER, U251_COSMIC, U251_CELLMINER	SNB_19_CELLMINER, U251_CELLMINER, U251_COSMIC	SNB_19_CELLMINER, U251_COSMIC, U251_CELLMINER			TRUE
SNB75	CELLMINER	SNB75_COSMIC, SNB_75_CELLMINER	SNB_75_CELLMINER, SNB75_COSMIC	SNB75_COSMIC, SNB_75_CELLMINER			TRUE
SNB75	COSMIC	SNB75_COSMIC, SNB_75_CELLMINER	SNB75_COSMIC, SNB_75_CELLMINER	SNB75_COSMIC, SNB_75_CELLMINER			TRUE
SNGM	CCLE	SNG-M_COSMIC, SNGM_CCLE	SNGM_CCLE, SNG-M_COSMIC	SNG-M_COSMIC, SNGM_CCLE			TRUE
SNGM	COSMIC	SNG-M_COSMIC, SNGM_CCLE	SNG-M_COSMIC, SNGM_CCLE	SNG-M_COSMIC, SNGM_CCLE			TRUE
SNU1033	CCLE	SNU1033_CCLE	SNU1033_CCLE	SNU1033_CCLE			TRUE
SNU1040	CCLE	SNU-1040_COSMIC, SNU1040_CCLE	SNU1040_CCLE, SNU-1040_COSMIC	SNU-1040_COSMIC, SNU1040_CCLE			TRUE
SNU1040	COSMIC	SNU-1040_COSMIC, SNU1040_CCLE	SNU-1040_COSMIC, SNU1040_CCLE	SNU-1040_COSMIC, SNU1040_CCLE			TRUE
SNU1041	CCLE	SNU1041_CCLE	SNU1041_CCLE	SNU1041_CCLE			TRUE
SNU1066	CCLE	SNU1066_CCLE	SNU1066_CCLE	SNU1066_CCLE			TRUE
SNU1076	CCLE	SNU1076_CCLE	SNU1076_CCLE	SNU1076_CCLE			TRUE
SNU1077	CCLE	SNU1077_CCLE	SNU1077_CCLE	SNU1077_CCLE			TRUE
SNU1079	CCLE	SNU1079_CCLE	SNU1079_CCLE	SNU1079_CCLE			TRUE
SNU1105	CCLE	SNU1105_CCLE	SNU1105_CCLE	SNU1105_CCLE			TRUE
SNU1196	CCLE	SNU1196_CCLE	SNU1196_CCLE	SNU1196_CCLE			TRUE
SNU1197	CCLE	SNU1197_CCLE	SNU1197_CCLE	SNU1197_CCLE			TRUE
SNU119	CCLE	SNU119_CCLE	SNU119_CCLE	SNU119_CCLE			TRUE
SNU1214	CCLE	SNU1214_CCLE	SNU1214_CCLE	SNU1214_CCLE			TRUE
SNU1272	CCLE	SNU1272_CCLE	SNU1272_CCLE	SNU1272_CCLE			TRUE
SNU175	CCLE	SNU-175_COSMIC, SNU175_CCLE	SNU175_CCLE, SNU-175_COSMIC	SNU-175_COSMIC, SNU175_CCLE			TRUE
SNU175	COSMIC	SNU-175_COSMIC, SNU175_CCLE	SNU-175_COSMIC, SNU175_CCLE	SNU-175_COSMIC, SNU175_CCLE			TRUE
SNU182	CCLE	SNU-182_COSMIC, SNU182_CCLE	SNU182_CCLE, SNU-182_COSMIC	SNU-182_COSMIC, SNU182_CCLE			TRUE
SNU182	COSMIC	SNU-182_COSMIC, SNU182_CCLE	SNU-182_COSMIC, SNU182_CCLE	SNU-182_COSMIC, SNU182_CCLE			TRUE
SNU1	CCLE	SNU1_CCLE, NCI-SNU-1_COSMIC	SNU1_CCLE, NCI-SNU-1_COSMIC	SNU1_CCLE, NCI-SNU-1_COSMIC			TRUE
SNU201	CCLE	SNU201_CCLE	SNU201_CCLE	SNU201_CCLE			TRUE
SNU213	CCLE	SNU213_CCLE	SNU213_CCLE	SNU213_CCLE			TRUE
SNU216	CCLE	SNU216_CCLE	SNU216_CCLE	SNU216_CCLE			TRUE
SNU245	CCLE	SNU245_CCLE	SNU245_CCLE	SNU245_CCLE			TRUE
SNU283	CCLE	SNU-283_COSMIC, SNU283_CCLE	SNU283_CCLE, SNU-283_COSMIC	SNU-283_COSMIC, SNU283_CCLE			TRUE
SNU283	COSMIC	SNU-283_COSMIC, SNU283_CCLE	SNU-283_COSMIC, SNU283_CCLE	SNU-283_COSMIC, SNU283_CCLE			TRUE
SNU308	CCLE	SNU308_CCLE	SNU308_CCLE	SNU308_CCLE			TRUE
SNU324	CCLE	SNU324_CCLE	SNU324_CCLE	SNU324_CCLE			TRUE
SNU349	CCLE	SNU349_CCLE	SNU349_CCLE	SNU349_CCLE			TRUE
SNU387	CCLE	SNU-387_COSMIC, SNU387_CCLE	SNU387_CCLE, SNU-387_COSMIC	SNU-387_COSMIC, SNU387_CCLE			TRUE
SNU387	COSMIC	SNU-387_COSMIC, SNU387_CCLE	SNU-387_COSMIC, SNU387_CCLE	SNU-387_COSMIC, SNU387_CCLE			TRUE
SNU398	CCLE	SNU-398_COSMIC, SNU398_CCLE	SNU398_CCLE, SNU-398_COSMIC	SNU-398_COSMIC, SNU398_CCLE			TRUE
SNU398	COSMIC	SNU-398_COSMIC, SNU398_CCLE	SNU-398_COSMIC, SNU398_CCLE	SNU-398_COSMIC, SNU398_CCLE			TRUE
SNU407	CCLE	SNU-407_COSMIC, SNU407_CCLE	SNU407_CCLE, SNU-407_COSMIC	SNU-407_COSMIC, SNU407_CCLE			TRUE
SNU407	COSMIC	SNU-407_COSMIC, SNU407_CCLE	SNU-407_COSMIC, SNU407_CCLE	SNU-407_COSMIC, SNU407_CCLE			TRUE
SNU410	CCLE	SNU410_CCLE	SNU410_CCLE	SNU410_CCLE			TRUE
SNU423	CCLE	SNU-423_COSMIC, SNU423_CCLE	SNU423_CCLE, SNU-423_COSMIC	SNU-423_COSMIC, SNU423_CCLE			TRUE
SNU423	COSMIC	SNU-423_COSMIC, SNU423_CCLE	SNU-423_COSMIC, SNU423_CCLE	SNU-423_COSMIC, SNU423_CCLE			TRUE
SNU449	CCLE	SNU-449_COSMIC, SNU449_CCLE	SNU449_CCLE, SNU-449_COSMIC	SNU-449_COSMIC, SNU449_CCLE			TRUE
SNU449	COSMIC	SNU-449_COSMIC, SNU449_CCLE	SNU-449_COSMIC, SNU449_CCLE	SNU-449_COSMIC, SNU449_CCLE			TRUE
SNU466	CCLE	SNU466_CCLE	SNU466_CCLE	SNU466_CCLE			TRUE
SNU46	CCLE	SNU46_CCLE	SNU46_CCLE	SNU46_CCLE			TRUE
SNU475	CCLE	SNU-475_COSMIC, SNU475_CCLE	SNU475_CCLE, SNU-475_COSMIC	SNU-475_COSMIC, SNU475_CCLE			TRUE
SNU475	COSMIC	SNU-475_COSMIC, SNU475_CCLE	SNU-475_COSMIC, SNU475_CCLE	SNU-475_COSMIC, SNU475_CCLE			TRUE
SNU478	CCLE	SNU478_CCLE	SNU478_CCLE	SNU478_CCLE			TRUE
SNU489	CCLE	SNU489_CCLE	SNU489_CCLE	SNU489_CCLE			TRUE
SNU503	CCLE	SNU503_CCLE	SNU503_CCLE	SNU503_CCLE			TRUE
SNU520	CCLE	SNU520_CCLE	SNU520_CCLE	SNU520_CCLE			TRUE
SNU5	CCLE	SNU5_CCLE, NCI-SNU-5_COSMIC	SNU5_CCLE, NCI-SNU-5_COSMIC	SNU5_CCLE, NCI-SNU-5_COSMIC			TRUE
SNU601	CCLE	SNU601_CCLE	SNU601_CCLE	SNU601_CCLE			TRUE
SNU61	COSMIC	SNU-61_COSMIC	SNU-61_COSMIC	SNU-61_COSMIC			TRUE
SNU620	CCLE	SNU620_CCLE	SNU620_CCLE	SNU620_CCLE			TRUE
SNU626	CCLE	SNU626_CCLE	SNU626_CCLE	SNU626_CCLE			TRUE
SNU668	CCLE	SNU668_CCLE	SNU668_CCLE	SNU668_CCLE			TRUE
SNU685	CCLE	SNU685_CCLE	SNU685_CCLE	SNU685_CCLE			TRUE
SNU719	CCLE	SNU719_CCLE	SNU719_CCLE	SNU719_CCLE			TRUE
SNU738	CCLE	SNU738_CCLE	SNU738_CCLE	SNU738_CCLE			TRUE
SNU761	CCLE	SNU761_CCLE	SNU761_CCLE	SNU761_CCLE			TRUE
SNU81	CCLE	SNU-81_COSMIC, SNU81_CCLE	SNU81_CCLE, SNU-81_COSMIC	SNU-81_COSMIC, SNU81_CCLE			TRUE
SNU81	COSMIC	SNU-81_COSMIC, SNU81_CCLE	SNU-81_COSMIC, SNU81_CCLE	SNU-81_COSMIC, SNU81_CCLE			TRUE
SNU840	CCLE	SNU840_CCLE	SNU840_CCLE	SNU840_CCLE			TRUE
SNU869	CCLE	SNU869_CCLE	SNU869_CCLE	SNU869_CCLE			TRUE
SNU878	CCLE	SNU878_CCLE	SNU878_CCLE	SNU878_CCLE			TRUE
SNU886	CCLE	SNU886_CCLE	SNU886_CCLE	SNU886_CCLE			TRUE
SNU899	CCLE	SNU899_CCLE	SNU899_CCLE	SNU899_CCLE			TRUE
SNU8	CCLE	SNU8_CCLE	SNU8_CCLE	SNU8_CCLE			TRUE
SNUC1	COSMIC	SNU-C1_COSMIC	SNU-C1_COSMIC	SNU-C1_COSMIC			TRUE
SNUC2A	CCLE	SNUC2A_CCLE, SNU-C2B_COSMIC	SNUC2A_CCLE, SNU-C2B_COSMIC	SNUC2A_CCLE, SNU-C2B_COSMIC			TRUE
SNUC2B	COSMIC	SNU-C2B_COSMIC, SNUC2A_CCLE	SNU-C2B_COSMIC, SNUC2A_CCLE	SNU-C2B_COSMIC, SNUC2A_CCLE			TRUE
SNUC4	CCLE	SNUC4_CCLE	SNUC4_CCLE	SNUC4_CCLE			TRUE
SNUC5	CCLE	SNU-C5_COSMIC, SNUC5_CCLE	SNUC5_CCLE, SNU-C5_COSMIC	SNU-C5_COSMIC, SNUC5_CCLE			TRUE
SNUC5	COSMIC	SNU-C5_COSMIC, SNUC5_CCLE	SNU-C5_COSMIC, SNUC5_CCLE	SNU-C5_COSMIC, SNUC5_CCLE			TRUE
SQ1	CCLE	SQ1_CCLE	SQ1_CCLE	SQ1_CCLE			TRUE
SR786	CCLE	SR786_CCLE, SR_COSMIC, SR_CELLMINER	SR786_CCLE, SR_COSMIC, SR_CELLMINER	SR786_CCLE, SR_COSMIC, SR_CELLMINER			TRUE
SR	CELLMINER	SR_COSMIC, SR_CELLMINER, SR786_CCLE	SR_CELLMINER, SR_COSMIC	SR_COSMIC, SR_CELLMINER	SR786_CCLE		TRUE
SR	COSMIC	SR_COSMIC, SR_CELLMINER, SR786_CCLE	SR_COSMIC, SR_CELLMINER	SR_COSMIC, SR_CELLMINER	SR786_CCLE		TRUE
ST486	CCLE	ST486_COSMIC, ST486_CCLE	ST486_CCLE, ST486_COSMIC	ST486_COSMIC, ST486_CCLE			TRUE
ST486	COSMIC	ST486_COSMIC, ST486_CCLE	ST486_COSMIC, ST486_CCLE	ST486_COSMIC, ST486_CCLE			TRUE
STS0421	COSMIC	STS-0421_COSMIC	STS-0421_COSMIC	STS-0421_COSMIC			TRUE
SU8686	CCLE	SU8686_COSMIC, SU8686_CCLE	SU8686_CCLE, SU8686_COSMIC	SU8686_COSMIC, SU8686_CCLE			TRUE
SU8686	COSMIC	SU8686_COSMIC, SU8686_CCLE	SU8686_COSMIC, SU8686_CCLE	SU8686_COSMIC, SU8686_CCLE			TRUE
SUDHL10	CCLE	SU-DHL-10_COSMIC, SUDHL10_CCLE	SUDHL10_CCLE, SU-DHL-10_COSMIC	SU-DHL-10_COSMIC, SUDHL10_CCLE			TRUE
SUDHL10	COSMIC	SU-DHL-10_COSMIC, SUDHL10_CCLE	SU-DHL-10_COSMIC, SUDHL10_CCLE	SU-DHL-10_COSMIC, SUDHL10_CCLE			TRUE
SUDHL16	COSMIC	SU-DHL-16_COSMIC	SU-DHL-16_COSMIC	SU-DHL-16_COSMIC			TRUE
SUDHL1	CCLE	SU-DHL-1_COSMIC, SUDHL1_CCLE	SUDHL1_CCLE, SU-DHL-1_COSMIC	SU-DHL-1_COSMIC, SUDHL1_CCLE			TRUE
SUDHL1	COSMIC	SU-DHL-1_COSMIC, SUDHL1_CCLE	SU-DHL-1_COSMIC, SUDHL1_CCLE	SU-DHL-1_COSMIC, SUDHL1_CCLE			TRUE
SUDHL4	CCLE	SU-DHL-4_COSMIC, SUDHL4_CCLE	SUDHL4_CCLE, SU-DHL-4_COSMIC	SU-DHL-4_COSMIC, SUDHL4_CCLE			TRUE
SUDHL4	COSMIC	SU-DHL-4_COSMIC, SUDHL4_CCLE	SU-DHL-4_COSMIC, SUDHL4_CCLE	SU-DHL-4_COSMIC, SUDHL4_CCLE			TRUE
SUDHL5	CCLE	SU-DHL-5_COSMIC, SUDHL5_CCLE	SUDHL5_CCLE, SU-DHL-5_COSMIC	SU-DHL-5_COSMIC, SUDHL5_CCLE			TRUE
SUDHL5	COSMIC	SU-DHL-5_COSMIC, SUDHL5_CCLE	SU-DHL-5_COSMIC, SUDHL5_CCLE	SU-DHL-5_COSMIC, SUDHL5_CCLE			TRUE
SUDHL6	CCLE	SU-DHL-6_COSMIC, SUDHL6_CCLE	SUDHL6_CCLE, SU-DHL-6_COSMIC	SU-DHL-6_COSMIC, SUDHL6_CCLE			TRUE
SUDHL6	COSMIC	SU-DHL-6_COSMIC, SUDHL6_CCLE	SU-DHL-6_COSMIC, SUDHL6_CCLE	SU-DHL-6_COSMIC, SUDHL6_CCLE			TRUE
SUDHL8	CCLE	SU-DHL-8_COSMIC, SUDHL8_CCLE	SUDHL8_CCLE, SU-DHL-8_COSMIC	SU-DHL-8_COSMIC, SUDHL8_CCLE			TRUE
SUDHL8	COSMIC	SU-DHL-8_COSMIC, SUDHL8_CCLE	SU-DHL-8_COSMIC, SUDHL8_CCLE	SU-DHL-8_COSMIC, SUDHL8_CCLE			TRUE
SUIT2	COSMIC	SUIT-2_COSMIC	SUIT-2_COSMIC	SUIT-2_COSMIC			TRUE
SUPB15	CCLE	SUP-B15_COSMIC, SUPB15_CCLE	SUPB15_CCLE, SUP-B15_COSMIC	SUP-B15_COSMIC, SUPB15_CCLE			TRUE
SUPB15	COSMIC	SUP-B15_COSMIC, SUPB15_CCLE	SUP-B15_COSMIC, SUPB15_CCLE	SUP-B15_COSMIC, SUPB15_CCLE			TRUE
SUPB8	COSMIC	SUP-B8_COSMIC	SUP-B8_COSMIC	SUP-B8_COSMIC			TRUE
SUPHD1	CCLE	SUP-HD1_COSMIC, SUPHD1_CCLE	SUPHD1_CCLE, SUP-HD1_COSMIC	SUP-HD1_COSMIC, SUPHD1_CCLE			TRUE
SUPHD1	COSMIC	SUP-HD1_COSMIC, SUPHD1_CCLE	SUP-HD1_COSMIC, SUPHD1_CCLE	SUP-HD1_COSMIC, SUPHD1_CCLE			TRUE
SUPM2	CCLE	SUP-M2_COSMIC, SUPM2_CCLE	SUPM2_CCLE, SUP-M2_COSMIC	SUP-M2_COSMIC, SUPM2_CCLE			TRUE
SUPM2	COSMIC	SUP-M2_COSMIC, SUPM2_CCLE	SUP-M2_COSMIC, SUPM2_CCLE	SUP-M2_COSMIC, SUPM2_CCLE			TRUE
SUPT11	CCLE	SUPT11_CCLE	SUPT11_CCLE	SUPT11_CCLE			TRUE
SUPT1	COSMIC	SUP-T1_COSMIC	SUP-T1_COSMIC	SUP-T1_COSMIC			TRUE
SW1088	CCLE	SW1088_COSMIC, SW1088_CCLE	SW1088_CCLE, SW1088_COSMIC	SW1088_COSMIC, SW1088_CCLE			TRUE
SW1088	COSMIC	SW1088_COSMIC, SW1088_CCLE	SW1088_COSMIC, SW1088_CCLE	SW1088_COSMIC, SW1088_CCLE			TRUE
SW1116	CCLE	SW1116_COSMIC, SW1116_CCLE	SW1116_CCLE, SW1116_COSMIC	SW1116_COSMIC, SW1116_CCLE			TRUE
SW1116	COSMIC	SW1116_COSMIC, SW1116_CCLE	SW1116_COSMIC, SW1116_CCLE	SW1116_COSMIC, SW1116_CCLE			TRUE
SW1271	CCLE	SW1271_COSMIC, SW1271_CCLE	SW1271_CCLE, SW1271_COSMIC	SW1271_COSMIC, SW1271_CCLE			TRUE
SW1271	COSMIC	SW1271_COSMIC, SW1271_CCLE	SW1271_COSMIC, SW1271_CCLE	SW1271_COSMIC, SW1271_CCLE			TRUE
SW1353	CCLE	SW1353_CCLE	SW1353_CCLE	SW1353_CCLE			TRUE
SW13	COSMIC	SW13_COSMIC	SW13_COSMIC	SW13_COSMIC			TRUE
SW1417	CCLE	SW1417_COSMIC, SW1417_CCLE	SW1417_CCLE, SW1417_COSMIC	SW1417_COSMIC, SW1417_CCLE			TRUE
SW1417	COSMIC	SW1417_COSMIC, SW1417_CCLE	SW1417_COSMIC, SW1417_CCLE	SW1417_COSMIC, SW1417_CCLE			TRUE
SW1463	CCLE	SW1463_COSMIC, SW1463_CCLE	SW1463_CCLE, SW1463_COSMIC	SW1463_COSMIC, SW1463_CCLE			TRUE
SW1463	COSMIC	SW1463_COSMIC, SW1463_CCLE	SW1463_COSMIC, SW1463_CCLE	SW1463_COSMIC, SW1463_CCLE			TRUE
SW156	COSMIC	SW156_COSMIC	SW156_COSMIC	SW156_COSMIC			TRUE
SW1573	CCLE	SW1573_COSMIC, SW1573_CCLE	SW1573_CCLE, SW1573_COSMIC	SW1573_COSMIC, SW1573_CCLE			TRUE
SW1573	COSMIC	SW1573_COSMIC, SW1573_CCLE	SW1573_COSMIC, SW1573_CCLE	SW1573_COSMIC, SW1573_CCLE			TRUE
SW1710	CCLE	SW1710_COSMIC, SW1710_CCLE	SW1710_CCLE, SW1710_COSMIC	SW1710_COSMIC, SW1710_CCLE			TRUE
SW1710	COSMIC	SW1710_COSMIC, SW1710_CCLE	SW1710_COSMIC, SW1710_CCLE	SW1710_COSMIC, SW1710_CCLE			TRUE
SW1783	CCLE	SW1783_COSMIC, SW1783_CCLE	SW1783_CCLE, SW1783_COSMIC	SW1783_COSMIC, SW1783_CCLE			TRUE
SW1783	COSMIC	SW1783_COSMIC, SW1783_CCLE	SW1783_COSMIC, SW1783_CCLE	SW1783_COSMIC, SW1783_CCLE			TRUE
SW1990	CCLE	SW1990_COSMIC, SW1990_CCLE	SW1990_CCLE, SW1990_COSMIC	SW1990_COSMIC, SW1990_CCLE			TRUE
SW1990	COSMIC	SW1990_COSMIC, SW1990_CCLE	SW1990_COSMIC, SW1990_CCLE	SW1990_COSMIC, SW1990_CCLE			TRUE
SW403	CCLE	SW403_COSMIC, SW403_CCLE	SW403_CCLE, SW403_COSMIC	SW403_COSMIC, SW403_CCLE			TRUE
SW403	COSMIC	SW403_COSMIC, SW403_CCLE	SW403_COSMIC, SW403_CCLE	SW403_COSMIC, SW403_CCLE			TRUE
SW480	CCLE	SW480_CCLE, SW620_COSMIC, SW620_CCLE, SW_620_CELLMINER	SW480_CCLE, SW620_CCLE, SW620_COSMIC	SW480_CCLE, SW620_COSMIC, SW620_CCLE	SW_620_CELLMINER		TRUE
SW48	CCLE	SW48_COSMIC, SW48_CCLE	SW48_CCLE, SW48_COSMIC	SW48_COSMIC, SW48_CCLE			TRUE
SW48	COSMIC	SW48_COSMIC, SW48_CCLE	SW48_COSMIC, SW48_CCLE	SW48_COSMIC, SW48_CCLE			TRUE
SW579	CCLE	SW579_CCLE, CGTH-W-1_COSMIC, CGTHW1_CCLE	SW579_CCLE, CGTHW1_CCLE, CGTH-W-1_COSMIC	SW579_CCLE, CGTH-W-1_COSMIC, CGTHW1_CCLE			TRUE
SW620	CCLE	SW620_COSMIC, SW620_CCLE, SW_620_CELLMINER, SW480_CCLE	SW620_CCLE, SW620_COSMIC, SW_620_CELLMINER, SW480_CCLE	SW620_COSMIC, SW620_CCLE, SW_620_CELLMINER, SW480_CCLE			TRUE
SW620	CELLMINER	SW620_COSMIC, SW620_CCLE, SW_620_CELLMINER, SW480_CCLE	SW_620_CELLMINER, SW620_COSMIC	SW620_COSMIC, SW_620_CELLMINER	SW620_CCLE, SW480_CCLE		TRUE
SW620	COSMIC	SW620_COSMIC, SW620_CCLE, SW_620_CELLMINER, SW480_CCLE	SW620_COSMIC, SW_620_CELLMINER, SW620_CCLE	SW620_COSMIC, SW620_CCLE, SW_620_CELLMINER	SW480_CCLE		TRUE
SW626	COSMIC	SW626_COSMIC	SW626_COSMIC	SW626_COSMIC			TRUE
SW684	COSMIC	SW684_COSMIC	SW684_COSMIC, MEWO_COSMIC, HCC2998_COSMIC	SW684_COSMIC		MEWO_COSMIC, HCC2998_COSMIC	TRUE
SW756	COSMIC	SW756_COSMIC	SW756_COSMIC	SW756_COSMIC			TRUE
SW780	CCLE	SW780_COSMIC, SW780_CCLE	SW780_CCLE, SW780_COSMIC	SW780_COSMIC, SW780_CCLE			TRUE
SW780	COSMIC	SW780_COSMIC, SW780_CCLE	SW780_COSMIC, SW780_CCLE	SW780_COSMIC, SW780_CCLE			TRUE
SW837	CCLE	SW837_COSMIC, SW837_CCLE	SW837_CCLE, SW837_COSMIC	SW837_COSMIC, SW837_CCLE			TRUE
SW837	COSMIC	SW837_COSMIC, SW837_CCLE	SW837_COSMIC, SW837_CCLE	SW837_COSMIC, SW837_CCLE			TRUE
SW872	COSMIC	SW872_COSMIC	SW872_COSMIC	SW872_COSMIC			TRUE
SW900	CCLE	SW900_COSMIC, SW900_CCLE	SW900_CCLE, SW900_COSMIC	SW900_COSMIC, SW900_CCLE			TRUE
SW900	COSMIC	SW900_COSMIC, SW900_CCLE	SW900_COSMIC, SW900_CCLE	SW900_COSMIC, SW900_CCLE			TRUE
SW948	CCLE	SW948_COSMIC, SW948_CCLE	SW948_CCLE, SW948_COSMIC	SW948_COSMIC, SW948_CCLE			TRUE
SW948	COSMIC	SW948_COSMIC, SW948_CCLE	SW948_COSMIC, SW948_CCLE	SW948_COSMIC, SW948_CCLE			TRUE
SW954	COSMIC	SW954_COSMIC	SW954_COSMIC	SW954_COSMIC			TRUE
SW962	COSMIC	SW962_COSMIC	SW962_COSMIC	SW962_COSMIC			TRUE
SW982	COSMIC	SW982_COSMIC	SW982_COSMIC	SW982_COSMIC			TRUE
T173	CCLE	T173_CCLE	T173_CCLE	T173_CCLE			TRUE
T24	COSMIC	T-24_COSMIC, ACCS_CCLE	T-24_COSMIC, ACCS_CCLE	T-24_COSMIC, ACCS_CCLE			TRUE
T3M10	CCLE	T3M10_CCLE	T3M10_CCLE	T3M10_CCLE			TRUE
T3M4	CCLE	T3M4_CCLE	T3M4_CCLE	T3M4_CCLE			TRUE
T47D	CCLE	T47D_COSMIC, T47D_CCLE, T47D_CELLMINER	T47D_CCLE, T47D_CELLMINER, T47D_COSMIC	T47D_COSMIC, T47D_CCLE, T47D_CELLMINER			TRUE
T47D	CELLMINER	T47D_COSMIC, T47D_CCLE, T47D_CELLMINER	T47D_CELLMINER, T47D_COSMIC, HS578T_CELLMINER	T47D_COSMIC, T47D_CELLMINER	T47D_CCLE	HS578T_CELLMINER	TRUE
T47D	COSMIC	T47D_COSMIC, T47D_CCLE, T47D_CELLMINER	T47D_COSMIC, T47D_CELLMINER	T47D_COSMIC, T47D_CELLMINER	T47D_CCLE		TRUE
T84	CCLE	T84_COSMIC, T84_CCLE	T84_CCLE, T84_COSMIC	T84_COSMIC, T84_CCLE			TRUE
T84	COSMIC	T84_COSMIC, T84_CCLE	T84_COSMIC, T84_CCLE	T84_COSMIC, T84_CCLE			TRUE
T98G	CCLE	T98G_COSMIC, T98G_CCLE	T98G_CCLE, T98G_COSMIC	T98G_COSMIC, T98G_CCLE			TRUE
T98G	COSMIC	T98G_COSMIC, T98G_CCLE	T98G_COSMIC, T98G_CCLE	T98G_COSMIC, T98G_CCLE			TRUE
TALL1	COSMIC	TALL-1_COSMIC	TALL-1_COSMIC	TALL-1_COSMIC			TRUE
TASK1	COSMIC	TASK1_COSMIC	TASK1_COSMIC	TASK1_COSMIC			TRUE
TC71	CCLE	TC-71_COSMIC, TC71_CCLE	TC71_CCLE, TC-71_COSMIC	TC-71_COSMIC, TC71_CCLE			TRUE
TC71	COSMIC	TC-71_COSMIC, TC71_CCLE	TC-71_COSMIC, TC71_CCLE	TC-71_COSMIC, TC71_CCLE			TRUE
TCCPAN2	CCLE	TCCPAN2_CCLE	TCCPAN2_CCLE	TCCPAN2_CCLE			TRUE
TCCSUP	COSMIC	TCCSUP_COSMIC	TCCSUP_COSMIC	TCCSUP_COSMIC			TRUE
TCYIK	COSMIC	TC-YIK_COSMIC	TC-YIK_COSMIC	TC-YIK_COSMIC			TRUE
TE10	CCLE	TE-10_COSMIC, TE10_CCLE	TE10_CCLE, TE-10_COSMIC	TE-10_COSMIC, TE10_CCLE			TRUE
TE10	COSMIC	TE-10_COSMIC, TE10_CCLE	TE-10_COSMIC, TE10_CCLE	TE-10_COSMIC, TE10_CCLE			TRUE
TE11	CCLE	TE-11_COSMIC, TE11_CCLE	TE11_CCLE, TE-11_COSMIC	TE-11_COSMIC, TE11_CCLE			TRUE
TE11	COSMIC	TE-11_COSMIC, TE11_CCLE	TE-11_COSMIC, TE11_CCLE	TE-11_COSMIC, TE11_CCLE			TRUE
TE125T	CCLE	TE125T_CCLE	TE125T_CCLE	TE125T_CCLE			TRUE
TE12	COSMIC	TE-12_COSMIC	TE-12_COSMIC	TE-12_COSMIC			TRUE
TE14	CCLE	TE14_CCLE	TE14_CCLE	TE14_CCLE			TRUE
TE159T	CCLE	TE159T_CCLE	TE159T_CCLE	TE159T_CCLE			TRUE
TE15	COSMIC	TE-15_COSMIC	TE-15_COSMIC	TE-15_COSMIC			TRUE
TE1	CCLE	TE-1_COSMIC, TE1_CCLE	TE1_CCLE, TE-1_COSMIC	TE-1_COSMIC, TE1_CCLE			TRUE
TE1	COSMIC	TE-1_COSMIC, TE1_CCLE	TE-1_COSMIC, TE1_CCLE	TE-1_COSMIC, TE1_CCLE			TRUE
TE441T	CCLE	TE-441-T_COSMIC, TE441T_CCLE	TE441T_CCLE, TE-441-T_COSMIC	TE-441-T_COSMIC, TE441T_CCLE			TRUE
TE441T	COSMIC	TE-441-T_COSMIC, TE441T_CCLE	TE-441-T_COSMIC, TE441T_CCLE	TE-441-T_COSMIC, TE441T_CCLE			TRUE
TE4	CCLE	TE-4_COSMIC, TE4_CCLE	TE4_CCLE, TE-4_COSMIC	TE-4_COSMIC, TE4_CCLE			TRUE
TE4	COSMIC	TE-4_COSMIC, TE4_CCLE	TE-4_COSMIC, TE4_CCLE	TE-4_COSMIC, TE4_CCLE			TRUE
TE5	CCLE	TE-5_COSMIC, TE5_CCLE	TE5_CCLE, TE-5_COSMIC	TE-5_COSMIC, TE5_CCLE			TRUE
TE5	COSMIC	TE-5_COSMIC, TE5_CCLE	TE-5_COSMIC, TE5_CCLE	TE-5_COSMIC, TE5_CCLE			TRUE
TE617T	CCLE	TE617T_CCLE	TE617T_CCLE	TE617T_CCLE			TRUE
TE6	CCLE	TE-6_COSMIC, TE6_CCLE	TE6_CCLE, TE-6_COSMIC	TE-6_COSMIC, TE6_CCLE			TRUE
TE6	COSMIC	TE-6_COSMIC, TE6_CCLE	TE-6_COSMIC, TE6_CCLE	TE-6_COSMIC, TE6_CCLE			TRUE
TE8	CCLE	TE-8_COSMIC, TE8_CCLE	TE8_CCLE, TE-8_COSMIC	TE-8_COSMIC, TE8_CCLE			TRUE
TE8	COSMIC	TE-8_COSMIC, TE8_CCLE	TE-8_COSMIC, TE8_CCLE	TE-8_COSMIC, TE8_CCLE			TRUE
TE9	CCLE	TE-9_COSMIC, TE9_CCLE	TE9_CCLE, TE-9_COSMIC	TE-9_COSMIC, TE9_CCLE			TRUE
TE9	COSMIC	TE-9_COSMIC, TE9_CCLE	TE-9_COSMIC, TE9_CCLE	TE-9_COSMIC, TE9_CCLE			TRUE
TEN	CCLE	TEN_CCLE	TEN_CCLE	TEN_CCLE			TRUE
TF1	CCLE	TF1_CCLE	TF1_CCLE	TF1_CCLE			TRUE
TGBC11TKB	CCLE	TGBC11TKB_COSMIC, TGBC11TKB_CCLE	TGBC11TKB_CCLE, TGBC11TKB_COSMIC	TGBC11TKB_COSMIC, TGBC11TKB_CCLE			TRUE
TGBC11TKB	COSMIC	TGBC11TKB_COSMIC, TGBC11TKB_CCLE	TGBC11TKB_COSMIC, TGBC11TKB_CCLE	TGBC11TKB_COSMIC, TGBC11TKB_CCLE			TRUE
TGBC1TKB	COSMIC	TGBC1TKB_COSMIC	TGBC1TKB_COSMIC	TGBC1TKB_COSMIC			TRUE
TGBC24TKB	COSMIC	TGBC24TKB_COSMIC	TGBC24TKB_COSMIC	TGBC24TKB_COSMIC			TRUE
TGW	COSMIC	TGW_COSMIC	TGW_COSMIC	TGW_COSMIC			TRUE
THP1	CCLE	THP-1_COSMIC, THP1_CCLE	THP1_CCLE, THP-1_COSMIC	THP-1_COSMIC, THP1_CCLE			TRUE
THP1	COSMIC	THP-1_COSMIC, THP1_CCLE	THP-1_COSMIC, THP1_CCLE	THP-1_COSMIC, THP1_CCLE			TRUE
TK10	CELLMINER	TK10_COSMIC, TK_10_CELLMINER	TK_10_CELLMINER, TK10_COSMIC	TK10_COSMIC, TK_10_CELLMINER			TRUE
TK10	COSMIC	TK10_COSMIC, TK_10_CELLMINER	TK10_COSMIC, TK_10_CELLMINER	TK10_COSMIC, TK_10_CELLMINER			TRUE
TK	COSMIC	TK_COSMIC	TK_COSMIC	TK_COSMIC			TRUE
TM31	CCLE	TM31_CCLE	TM31_CCLE	TM31_CCLE			TRUE
TMK1	COSMIC	TMK-1_COSMIC	TMK-1_COSMIC	TMK-1_COSMIC			TRUE
TO175T	CCLE	TO175T_CCLE	TO175T_CCLE	TO175T_CCLE			TRUE
TOLEDO	CCLE	TOLEDO_CCLE	TOLEDO_CCLE	TOLEDO_CCLE			TRUE
TOV112D	COSMIC	TOV-112D_COSMIC, HS571T_CCLE	TOV-112D_COSMIC, HS571T_CCLE	TOV-112D_COSMIC, HS571T_CCLE			TRUE
TOV21G	CCLE	TOV-21G_COSMIC, TOV21G_CCLE	TOV21G_CCLE, TOV-21G_COSMIC	TOV-21G_COSMIC, TOV21G_CCLE			TRUE
TOV21G	COSMIC	TOV-21G_COSMIC, TOV21G_CCLE	TOV-21G_COSMIC, TOV21G_CCLE	TOV-21G_COSMIC, TOV21G_CCLE			TRUE
TT2609C02	CCLE	TT2609-C02_COSMIC, TT2609C02_CCLE	TT2609C02_CCLE, TT2609-C02_COSMIC	TT2609-C02_COSMIC, TT2609C02_CCLE			TRUE
TT2609C02	COSMIC	TT2609-C02_COSMIC, TT2609C02_CCLE	TT2609-C02_COSMIC, TT2609C02_CCLE	TT2609-C02_COSMIC, TT2609C02_CCLE			TRUE
TT2	COSMIC	TT2_COSMIC	TT2_COSMIC, TT_CCLE	TT2_COSMIC		TT_CCLE	TRUE
TT	CCLE	TT_COSMIC, TT_CCLE	TT_CCLE, TT2_COSMIC, TT_COSMIC	TT_COSMIC, TT_CCLE		TT2_COSMIC	TRUE
TT	COSMIC	TT_COSMIC, TT_CCLE	TT_COSMIC, TT_CCLE	TT_COSMIC, TT_CCLE			TRUE
TUHR10TKB	CCLE	TUHR10TKB_CCLE	TUHR10TKB_CCLE	TUHR10TKB_CCLE			TRUE
TUHR14TKB	CCLE	TUHR14TKB_CCLE	TUHR14TKB_CCLE	TUHR14TKB_CCLE			TRUE
TUHR4TKB	CCLE	TUHR4TKB_CCLE	TUHR4TKB_CCLE	TUHR4TKB_CCLE			TRUE
TUR	COSMIC	TUR_COSMIC, U937_CCLE	TUR_COSMIC, U937_CCLE	TUR_COSMIC, U937_CCLE			TRUE
TYKNU	CCLE	TYK-NU_COSMIC, TYKNU_CCLE	TYKNU_CCLE, TYK-NU_COSMIC	TYK-NU_COSMIC, TYKNU_CCLE			TRUE
TYKNU	COSMIC	TYK-NU_COSMIC, TYKNU_CCLE	TYK-NU_COSMIC, TYKNU_CCLE	TYK-NU_COSMIC, TYKNU_CCLE			TRUE
U031	COSMIC	U031_COSMIC, UO_31_CELLMINER	U031_COSMIC, UO_31_CELLMINER	U031_COSMIC, UO_31_CELLMINER			TRUE
U118MG	COSMIC	U-118-MG_COSMIC, U138MG_CCLE	U-118-MG_COSMIC	U-118-MG_COSMIC	U138MG_CCLE		TRUE
U138MG	CCLE	U138MG_CCLE, U-118-MG_COSMIC	U138MG_CCLE	U138MG_CCLE	U-118-MG_COSMIC		TRUE
U251	CELLMINER	U251_COSMIC, U251_CELLMINER, HOP-92_COSMIC, HOP_92_CELLMINER, SNB_19_CELLMINER	U251_CELLMINER, HOP_92_CELLMINER, HOP-92_COSMIC, SNB_19_CELLMINER, U251_COSMIC	U251_COSMIC, U251_CELLMINER, HOP-92_COSMIC, HOP_92_CELLMINER, SNB_19_CELLMINER			TRUE
U251	COSMIC	U251_COSMIC, U251_CELLMINER, HOP-92_COSMIC, HOP_92_CELLMINER, SNB_19_CELLMINER	U251_COSMIC, SNB_19_CELLMINER, U251_CELLMINER	U251_COSMIC, U251_CELLMINER, SNB_19_CELLMINER	HOP-92_COSMIC, HOP_92_CELLMINER		TRUE
U266B1	CCLE	U266B1_CCLE, U-266_COSMIC	U266B1_CCLE, U-266_COSMIC	U266B1_CCLE, U-266_COSMIC			TRUE
U266	COSMIC	U-266_COSMIC, U266B1_CCLE	U-266_COSMIC, U266B1_CCLE	U-266_COSMIC, U266B1_CCLE			TRUE
U2OS	CCLE	U-2-OS_COSMIC, U2OS_CCLE	U2OS_CCLE, U-2-OS_COSMIC	U-2-OS_COSMIC, U2OS_CCLE			TRUE
U2OS	COSMIC	U-2-OS_COSMIC, U2OS_CCLE	U-2-OS_COSMIC, U2OS_CCLE	U-2-OS_COSMIC, U2OS_CCLE			TRUE
U698M	COSMIC	U-698-M_COSMIC	U-698-M_COSMIC	U-698-M_COSMIC			TRUE
U87MG	CCLE	U-87-MG_COSMIC, U87MG_CCLE	U87MG_CCLE, U-87-MG_COSMIC	U-87-MG_COSMIC, U87MG_CCLE			TRUE
U87MG	COSMIC	U-87-MG_COSMIC, U87MG_CCLE	U-87-MG_COSMIC, U87MG_CCLE	U-87-MG_COSMIC, U87MG_CCLE			TRUE
U937	CCLE	U937_CCLE, TUR_COSMIC	U937_CCLE, TUR_COSMIC	U937_CCLE, TUR_COSMIC			TRUE
UACC257	CCLE	UACC-257_COSMIC, UACC257_CCLE, UACC_257_CELLMINER	UACC257_CCLE, UACC-257_COSMIC, UACC_257_CELLMINER	UACC-257_COSMIC, UACC257_CCLE, UACC_257_CELLMINER			TRUE
UACC257	CELLMINER	UACC-257_COSMIC, UACC257_CCLE, UACC_257_CELLMINER	UACC_257_CELLMINER, UACC-257_COSMIC	UACC-257_COSMIC, UACC_257_CELLMINER	UACC257_CCLE		TRUE
UACC257	COSMIC	UACC-257_COSMIC, UACC257_CCLE, UACC_257_CELLMINER	UACC-257_COSMIC, UACC_257_CELLMINER	UACC-257_COSMIC, UACC_257_CELLMINER	UACC257_CCLE		TRUE
UACC62	CCLE	UACC-62_COSMIC, UACC62_CCLE, UACC_62_CELLMINER	UACC62_CCLE, UACC_62_CELLMINER, UACC-62_COSMIC	UACC-62_COSMIC, UACC62_CCLE, UACC_62_CELLMINER			TRUE
UACC62	CELLMINER	UACC-62_COSMIC, UACC62_CCLE, UACC_62_CELLMINER	UACC_62_CELLMINER, UACC-62_COSMIC	UACC-62_COSMIC, UACC_62_CELLMINER	UACC62_CCLE		TRUE
UACC62	COSMIC	UACC-62_COSMIC, UACC62_CCLE, UACC_62_CELLMINER	UACC-62_COSMIC, UACC_62_CELLMINER	UACC-62_COSMIC, UACC_62_CELLMINER	UACC62_CCLE		TRUE
UACC812	CCLE	UACC-812_COSMIC, UACC812_CCLE	UACC812_CCLE, UACC-812_COSMIC	UACC-812_COSMIC, UACC812_CCLE			TRUE
UACC812	COSMIC	UACC-812_COSMIC, UACC812_CCLE	UACC-812_COSMIC, UACC812_CCLE	UACC-812_COSMIC, UACC812_CCLE			TRUE
UACC893	CCLE	UACC-893_COSMIC, UACC893_CCLE	UACC893_CCLE, UACC-893_COSMIC	UACC-893_COSMIC, UACC893_CCLE			TRUE
UACC893	COSMIC	UACC-893_COSMIC, UACC893_CCLE	UACC-893_COSMIC, UACC893_CCLE	UACC-893_COSMIC, UACC893_CCLE			TRUE
UBLC1	CCLE	UBLC1_CCLE	UBLC1_CCLE	UBLC1_CCLE			TRUE
UCH2	COSMIC	U-CH2_COSMIC	U-CH2_COSMIC	U-CH2_COSMIC			TRUE
UDSCC2	COSMIC	UDSCC2_COSMIC	UDSCC2_COSMIC	UDSCC2_COSMIC			TRUE
UMC11	COSMIC	UMC-11_COSMIC	UMC-11_COSMIC	UMC-11_COSMIC			TRUE
UMUC1	CCLE	UMUC1_CCLE	UMUC1_CCLE	UMUC1_CCLE			TRUE
UMUC3	CCLE	UM-UC-3_COSMIC, UMUC3_CCLE	UMUC3_CCLE, UM-UC-3_COSMIC	UM-UC-3_COSMIC, UMUC3_CCLE			TRUE
UMUC3	COSMIC	UM-UC-3_COSMIC, UMUC3_CCLE	UM-UC-3_COSMIC, UMUC3_CCLE	UM-UC-3_COSMIC, UMUC3_CCLE			TRUE
UO31	CELLMINER	UO_31_CELLMINER, U031_COSMIC	UO_31_CELLMINER, U031_COSMIC	UO_31_CELLMINER, U031_COSMIC			TRUE
UT7	CCLE	UT7_CCLE	UT7_CCLE	UT7_CCLE			TRUE
UWB1289	COSMIC	UWB1_289_COSMIC	UWB1_289_COSMIC	UWB1_289_COSMIC			TRUE
VAESBJ	COSMIC	VA-ES-BJ_COSMIC	VA-ES-BJ_COSMIC	VA-ES-BJ_COSMIC			TRUE
VAL	COSMIC	VAL_COSMIC	VAL_COSMIC	VAL_COSMIC			TRUE
VCAP	CCLE	VCAP_COSMIC, VCAP_CCLE	VCAP_CCLE, VCAP_COSMIC	VCAP_COSMIC, VCAP_CCLE			TRUE
VCAP	COSMIC	VCAP_COSMIC, VCAP_CCLE	VCAP_COSMIC, VCAP_CCLE	VCAP_COSMIC, VCAP_CCLE			TRUE
VMCUB1	CCLE	VM-CUB-1_COSMIC, VMCUB1_CCLE	VMCUB1_CCLE, VM-CUB-1_COSMIC	VM-CUB-1_COSMIC, VMCUB1_CCLE			TRUE
VMCUB1	COSMIC	VM-CUB-1_COSMIC, VMCUB1_CCLE	VM-CUB-1_COSMIC, VMCUB1_CCLE	VM-CUB-1_COSMIC, VMCUB1_CCLE			TRUE
VMRCLCD	CCLE	VMRC-LCD_COSMIC, VMRCLCD_CCLE	VMRCLCD_CCLE, VMRC-LCD_COSMIC	VMRC-LCD_COSMIC, VMRCLCD_CCLE			TRUE
VMRCLCD	COSMIC	VMRC-LCD_COSMIC, VMRCLCD_CCLE	VMRC-LCD_COSMIC, VMRCLCD_CCLE	VMRC-LCD_COSMIC, VMRCLCD_CCLE			TRUE
VMRCLCP	CCLE	VMRCLCP_CCLE	VMRCLCP_CCLE	VMRCLCP_CCLE			TRUE
VMRCMELG	COSMIC	VMRC-MELG_COSMIC	VMRC-MELG_COSMIC	VMRC-MELG_COSMIC			TRUE
VMRCRCW	CCLE	VMRC-RCW_COSMIC, VMRCRCW_CCLE	VMRCRCW_CCLE, VMRC-RCW_COSMIC	VMRC-RCW_COSMIC, VMRCRCW_CCLE			TRUE
VMRCRCW	COSMIC	VMRC-RCW_COSMIC, VMRCRCW_CCLE	VMRC-RCW_COSMIC, VMRCRCW_CCLE	VMRC-RCW_COSMIC, VMRCRCW_CCLE			TRUE
VMRCRCZ	CCLE	VMRC-RCZ_COSMIC, VMRCRCZ_CCLE	VMRCRCZ_CCLE, VMRC-RCZ_COSMIC	VMRC-RCZ_COSMIC, VMRCRCZ_CCLE			TRUE
VMRCRCZ	COSMIC	VMRC-RCZ_COSMIC, VMRCRCZ_CCLE	VMRC-RCZ_COSMIC, VMRCRCZ_CCLE	VMRC-RCZ_COSMIC, VMRCRCZ_CCLE			TRUE
WIL2NS	COSMIC	WIL2-NS_COSMIC	WIL2-NS_COSMIC	WIL2-NS_COSMIC			TRUE
WM115	CCLE	WM-115_COSMIC, WM115_CCLE, WM2664_CCLE	WM115_CCLE, WM2664_CCLE, WM-115_COSMIC	WM-115_COSMIC, WM115_CCLE, WM2664_CCLE			TRUE
WM115	COSMIC	WM-115_COSMIC, WM115_CCLE, WM2664_CCLE	WM-115_COSMIC, WM115_CCLE, WM2664_CCLE	WM-115_COSMIC, WM115_CCLE, WM2664_CCLE			TRUE
WM1552C	COSMIC	WM1552C_COSMIC	WM1552C_COSMIC	WM1552C_COSMIC			TRUE
WM1799	CCLE	WM1799_CCLE	WM1799_CCLE	WM1799_CCLE			TRUE
WM2664	CCLE	WM2664_CCLE, WM-115_COSMIC, WM115_CCLE	WM2664_CCLE, WM115_CCLE, WM-115_COSMIC	WM2664_CCLE, WM-115_COSMIC, WM115_CCLE			TRUE
WM278	COSMIC	WM278_COSMIC	WM278_COSMIC	WM278_COSMIC			TRUE
WM35	COSMIC	WM35_COSMIC	WM35_COSMIC	WM35_COSMIC			TRUE
WM793B	COSMIC	WM793B_COSMIC, WM793_CCLE	WM793B_COSMIC, WM793_CCLE	WM793B_COSMIC, WM793_CCLE			TRUE
WM793	CCLE	WM793_CCLE, WM793B_COSMIC	WM793_CCLE, WM793B_COSMIC	WM793_CCLE, WM793B_COSMIC			TRUE
WM88	CCLE	WM88_CCLE	WM88_CCLE	WM88_CCLE			TRUE
WM983B	CCLE	WM983B_CCLE	WM983B_CCLE	WM983B_CCLE			TRUE
WSUDLCL2	CCLE	WSU-DLCL2_COSMIC, WSUDLCL2_CCLE	WSUDLCL2_CCLE, WSU-DLCL2_COSMIC	WSU-DLCL2_COSMIC, WSUDLCL2_CCLE			TRUE
WSUDLCL2	COSMIC	WSU-DLCL2_COSMIC, WSUDLCL2_CCLE	WSU-DLCL2_COSMIC, WSUDLCL2_CCLE	WSU-DLCL2_COSMIC, WSUDLCL2_CCLE			TRUE
WSUNHL	COSMIC	WSU-NHL_COSMIC	WSU-NHL_COSMIC	WSU-NHL_COSMIC			TRUE
YAPC	CCLE	YAPC_COSMIC, YAPC_CCLE	YAPC_CCLE, YAPC_COSMIC	YAPC_COSMIC, YAPC_CCLE			TRUE
YAPC	COSMIC	YAPC_COSMIC, YAPC_CCLE	YAPC_COSMIC, YAPC_CCLE	YAPC_COSMIC, YAPC_CCLE			TRUE
YD10B	CCLE	YD10B_CCLE	YD10B_CCLE	YD10B_CCLE			TRUE
YD15	CCLE	YD15_CCLE	YD15_CCLE	YD15_CCLE			TRUE
YD38	CCLE	YD38_CCLE	YD38_CCLE	YD38_CCLE			TRUE
YD8	CCLE	YD8_CCLE	YD8_CCLE	YD8_CCLE			TRUE
YH13	CCLE	YH-13_COSMIC, YH13_CCLE	YH13_CCLE, YH-13_COSMIC	YH-13_COSMIC, YH13_CCLE			TRUE
YH13	COSMIC	YH-13_COSMIC, YH13_CCLE	YH-13_COSMIC, YH13_CCLE	YH-13_COSMIC, YH13_CCLE			TRUE
YKG1	CCLE	YKG-1_COSMIC, YKG1_CCLE	YKG1_CCLE, YKG-1_COSMIC	YKG-1_COSMIC, YKG1_CCLE			TRUE
YKG1	COSMIC	YKG-1_COSMIC, YKG1_CCLE	YKG-1_COSMIC, YKG1_CCLE	YKG-1_COSMIC, YKG1_CCLE			TRUE
YMB1E	COSMIC	YMB-1-E_COSMIC, ZR751_CCLE	YMB-1-E_COSMIC	YMB-1-E_COSMIC	ZR751_CCLE		TRUE
YT	COSMIC	YT_COSMIC	YT_COSMIC	YT_COSMIC			TRUE
ZR751	CCLE	ZR751_CCLE, YMB-1-E_COSMIC	ZR751_CCLE, YMB-1-E_COSMIC	ZR751_CCLE, YMB-1-E_COSMIC			TRUE
ZR7530	CCLE	ZR-75-30_COSMIC, ZR7530_CCLE	ZR7530_CCLE, ZR-75-30_COSMIC	ZR-75-30_COSMIC, ZR7530_CCLE			TRUE
ZR7530	COSMIC	ZR-75-30_COSMIC, ZR7530_CCLE	ZR-75-30_COSMIC, ZR7530_CCLE	ZR-75-30_COSMIC, ZR7530_CCLE			TRUE

## Sheet: Weight_0.25
Name_query	Source_query	Expected	Found	True_positive	False_negative	False_positive	Identification_successful
201T	COSMIC	201T_COSMIC	201T_COSMIC	201T_COSMIC			TRUE
22RV1	CCLE	22RV1_COSMIC, 22RV1_CCLE	22RV1_CCLE, 22RV1_COSMIC	22RV1_COSMIC, 22RV1_CCLE			TRUE
22RV1	COSMIC	22RV1_COSMIC, 22RV1_CCLE	22RV1_COSMIC, 22RV1_CCLE	22RV1_COSMIC, 22RV1_CCLE			TRUE
2313287	CCLE	23132-87_COSMIC, 2313287_CCLE	2313287_CCLE, 23132-87_COSMIC	23132-87_COSMIC, 2313287_CCLE			TRUE
2313287	COSMIC	23132-87_COSMIC, 2313287_CCLE	23132-87_COSMIC, 2313287_CCLE	23132-87_COSMIC, 2313287_CCLE			TRUE
253JBV	CCLE	253JBV_CCLE, 253J_CCLE	253JBV_CCLE, 253J_CCLE	253JBV_CCLE, 253J_CCLE			TRUE
253J	CCLE	253J_CCLE, 253JBV_CCLE	253J_CCLE, 253JBV_CCLE	253J_CCLE, 253JBV_CCLE			TRUE
42MGBA	CCLE	42-MG-BA_COSMIC, 42MGBA_CCLE	42MGBA_CCLE, 42-MG-BA_COSMIC	42-MG-BA_COSMIC, 42MGBA_CCLE			TRUE
42MGBA	COSMIC	42-MG-BA_COSMIC, 42MGBA_CCLE	42-MG-BA_COSMIC, 42MGBA_CCLE	42-MG-BA_COSMIC, 42MGBA_CCLE			TRUE
451LU	COSMIC	451LU_COSMIC	451LU_COSMIC	451LU_COSMIC			TRUE
5637	CCLE	5637_COSMIC, 5637_CCLE	5637_CCLE, 5637_COSMIC	5637_COSMIC, 5637_CCLE			TRUE
5637	COSMIC	5637_COSMIC, 5637_CCLE	5637_COSMIC, 5637_CCLE	5637_COSMIC, 5637_CCLE			TRUE
59M	CCLE	59M_CCLE	59M_CCLE	59M_CCLE			TRUE
639V	CCLE	639-V_COSMIC, 639V_CCLE	639V_CCLE, 639-V_COSMIC	639-V_COSMIC, 639V_CCLE			TRUE
639V	COSMIC	639-V_COSMIC, 639V_CCLE	639-V_COSMIC, 639V_CCLE	639-V_COSMIC, 639V_CCLE			TRUE
647V	CCLE	647-V_COSMIC, 647V_CCLE	647V_CCLE, 647-V_COSMIC	647-V_COSMIC, 647V_CCLE			TRUE
647V	COSMIC	647-V_COSMIC, 647V_CCLE	647-V_COSMIC, 647V_CCLE	647-V_COSMIC, 647V_CCLE			TRUE
697	CCLE	697_COSMIC, 697_CCLE	697_CCLE, 697_COSMIC	697_COSMIC, 697_CCLE			TRUE
697	COSMIC	697_COSMIC, 697_CCLE	697_COSMIC, 697_CCLE	697_COSMIC, 697_CCLE			TRUE
769P	CCLE	769-P_COSMIC, 769P_CCLE	769P_CCLE, 769-P_COSMIC	769-P_COSMIC, 769P_CCLE			TRUE
769P	COSMIC	769-P_COSMIC, 769P_CCLE	769-P_COSMIC, 769P_CCLE	769-P_COSMIC, 769P_CCLE			TRUE
7860	CELLMINER	786-0_COSMIC, 786_0_CELLMINER, 786O_CCLE	786_0_CELLMINER, 786-0_COSMIC	786-0_COSMIC, 786_0_CELLMINER	786O_CCLE		TRUE
7860	COSMIC	786-0_COSMIC, 786_0_CELLMINER, 786O_CCLE	786-0_COSMIC, 786_0_CELLMINER	786-0_COSMIC, 786_0_CELLMINER	786O_CCLE		TRUE
786O	CCLE	786O_CCLE, 786-0_COSMIC, 786_0_CELLMINER	786O_CCLE, 786_0_CELLMINER, 786-0_COSMIC	786O_CCLE, 786-0_COSMIC, 786_0_CELLMINER			TRUE
8305C	CCLE	8305C_COSMIC, 8305C_CCLE	8305C_CCLE, 8305C_COSMIC	8305C_COSMIC, 8305C_CCLE			TRUE
8305C	COSMIC	8305C_COSMIC, 8305C_CCLE	8305C_COSMIC, 8305C_CCLE	8305C_COSMIC, 8305C_CCLE			TRUE
8505C	CCLE	8505C_COSMIC, 8505C_CCLE	8505C_CCLE, 8505C_COSMIC	8505C_COSMIC, 8505C_CCLE			TRUE
8505C	COSMIC	8505C_COSMIC, 8505C_CCLE	8505C_COSMIC, 8505C_CCLE	8505C_COSMIC, 8505C_CCLE			TRUE
8MGBA	CCLE	8-MG-BA_COSMIC, 8MGBA_CCLE	8MGBA_CCLE, 8-MG-BA_COSMIC	8-MG-BA_COSMIC, 8MGBA_CCLE			TRUE
8MGBA	COSMIC	8-MG-BA_COSMIC, 8MGBA_CCLE	8-MG-BA_COSMIC, 8MGBA_CCLE	8-MG-BA_COSMIC, 8MGBA_CCLE			TRUE
A101D	CCLE	A101D_COSMIC, A101D_CCLE	A101D_CCLE, A101D_COSMIC	A101D_COSMIC, A101D_CCLE			TRUE
A101D	COSMIC	A101D_COSMIC, A101D_CCLE	A101D_COSMIC, A101D_CCLE	A101D_COSMIC, A101D_CCLE			TRUE
A172	CCLE	A172_COSMIC, A172_CCLE	A172_CCLE, A172_COSMIC	A172_COSMIC, A172_CCLE			TRUE
A172	COSMIC	A172_COSMIC, A172_CCLE	A172_COSMIC, A172_CCLE	A172_COSMIC, A172_CCLE			TRUE
A204	CCLE	A204_COSMIC, A204_CCLE	A204_CCLE, A204_COSMIC	A204_COSMIC, A204_CCLE			TRUE
A204	COSMIC	A204_COSMIC, A204_CCLE	A204_COSMIC, A204_CCLE	A204_COSMIC, A204_CCLE			TRUE
A2058	CCLE	A2058_COSMIC, A2058_CCLE	A2058_CCLE, A2058_COSMIC	A2058_COSMIC, A2058_CCLE			TRUE
A2058	COSMIC	A2058_COSMIC, A2058_CCLE	A2058_COSMIC, A2058_CCLE	A2058_COSMIC, A2058_CCLE			TRUE
A253	CCLE	A253_COSMIC, A253_CCLE	A253_CCLE, A253_COSMIC	A253_COSMIC, A253_CCLE			TRUE
A253	COSMIC	A253_COSMIC, A253_CCLE	A253_COSMIC, A253_CCLE	A253_COSMIC, A253_CCLE			TRUE
A2780	CCLE	A2780_COSMIC, A2780_CCLE	A2780_CCLE, A2780_COSMIC	A2780_COSMIC, A2780_CCLE			TRUE
A2780	COSMIC	A2780_COSMIC, A2780_CCLE	A2780_COSMIC, A2780_CCLE	A2780_COSMIC, A2780_CCLE			TRUE
A375	CCLE	A375_COSMIC, A375_CCLE	A375_CCLE, A375_COSMIC	A375_COSMIC, A375_CCLE			TRUE
A375	COSMIC	A375_COSMIC, A375_CCLE	A375_COSMIC, A375_CCLE	A375_COSMIC, A375_CCLE			TRUE
A388	COSMIC	A388_COSMIC	A388_COSMIC	A388_COSMIC			TRUE
A3KAW	CCLE	A3-KAW_COSMIC, A3KAW_CCLE	A3KAW_CCLE, A3-KAW_COSMIC	A3-KAW_COSMIC, A3KAW_CCLE			TRUE
A3KAW	COSMIC	A3-KAW_COSMIC, A3KAW_CCLE	A3-KAW_COSMIC, A3KAW_CCLE	A3-KAW_COSMIC, A3KAW_CCLE			TRUE
A427	COSMIC	A427_COSMIC	A427_COSMIC	A427_COSMIC			TRUE
A431	COSMIC	A431_COSMIC	A431_COSMIC	A431_COSMIC			TRUE
A498	CCLE	A498_COSMIC, A498_CCLE, A498_CELLMINER	A498_CCLE, A498_CELLMINER, A498_COSMIC	A498_COSMIC, A498_CCLE, A498_CELLMINER			TRUE
A498	CELLMINER	A498_COSMIC, A498_CCLE, A498_CELLMINER	A498_CELLMINER, A498_COSMIC	A498_COSMIC, A498_CELLMINER	A498_CCLE		TRUE
A498	COSMIC	A498_COSMIC, A498_CCLE, A498_CELLMINER	A498_COSMIC, A498_CELLMINER	A498_COSMIC, A498_CELLMINER	A498_CCLE		TRUE
A4FUK	CCLE	A4-FUK_COSMIC, A4FUK_CCLE	A4FUK_CCLE, A4-FUK_COSMIC	A4-FUK_COSMIC, A4FUK_CCLE			TRUE
A4FUK	COSMIC	A4-FUK_COSMIC, A4FUK_CCLE	A4-FUK_COSMIC, A4FUK_CCLE	A4-FUK_COSMIC, A4FUK_CCLE			TRUE
A549	CCLE	A549_COSMIC, A549_CCLE, A549_CELLMINER	A549_CCLE, A549_COSMIC, A549_CELLMINER	A549_COSMIC, A549_CCLE, A549_CELLMINER			TRUE
A549	CELLMINER	A549_COSMIC, A549_CCLE, A549_CELLMINER	A549_CELLMINER, A549_COSMIC	A549_COSMIC, A549_CELLMINER	A549_CCLE		TRUE
A549	COSMIC	A549_COSMIC, A549_CCLE, A549_CELLMINER	A549_COSMIC, A549_CELLMINER	A549_COSMIC, A549_CELLMINER	A549_CCLE		TRUE
A673	CCLE	A673_COSMIC, A673_CCLE	A673_CCLE, A673_COSMIC	A673_COSMIC, A673_CCLE			TRUE
A673	COSMIC	A673_COSMIC, A673_CCLE	A673_COSMIC, A673_CCLE	A673_COSMIC, A673_CCLE			TRUE
A704	CCLE	A704_COSMIC, A704_CCLE	A704_CCLE, A704_COSMIC	A704_COSMIC, A704_CCLE			TRUE
A704	COSMIC	A704_COSMIC, A704_CCLE	A704_COSMIC, A704_CCLE	A704_COSMIC, A704_CCLE			TRUE
ABC1	CCLE	ABC-1_COSMIC, ABC1_CCLE	ABC1_CCLE, ABC-1_COSMIC	ABC-1_COSMIC, ABC1_CCLE			TRUE
ABC1	COSMIC	ABC-1_COSMIC, ABC1_CCLE	ABC-1_COSMIC, ABC1_CCLE	ABC-1_COSMIC, ABC1_CCLE			TRUE
ACCMESO1	CCLE	ACCMESO1_CCLE	ACCMESO1_CCLE	ACCMESO1_CCLE			TRUE
ACCS	CCLE	ACCS_CCLE, T-24_COSMIC	ACCS_CCLE, T-24_COSMIC	ACCS_CCLE, T-24_COSMIC			TRUE
ACHN	CCLE	ACHN_COSMIC, ACHN_CCLE, ACHN_CELLMINER	ACHN_CCLE, ACHN_CELLMINER	ACHN_CCLE, ACHN_CELLMINER	ACHN_COSMIC		TRUE
ACHN	CELLMINER	ACHN_COSMIC, ACHN_CCLE, ACHN_CELLMINER	ACHN_CELLMINER, ACHN_COSMIC	ACHN_COSMIC, ACHN_CELLMINER	ACHN_CCLE		TRUE
ACHN	COSMIC	ACHN_COSMIC, ACHN_CCLE, ACHN_CELLMINER	ACHN_COSMIC, ACHN_CELLMINER	ACHN_COSMIC, ACHN_CELLMINER	ACHN_CCLE		TRUE
ACN	COSMIC	ACN_COSMIC	ACN_COSMIC	ACN_COSMIC			TRUE
AGS	CCLE	AGS_COSMIC, AGS_CCLE	AGS_CCLE, AGS_COSMIC	AGS_COSMIC, AGS_CCLE			TRUE
AGS	COSMIC	AGS_COSMIC, AGS_CCLE	AGS_COSMIC, AGS_CCLE	AGS_COSMIC, AGS_CCLE			TRUE
ALEXANDERCELLS	CCLE	ALEXANDERCELLS_CCLE	ALEXANDERCELLS_CCLE	ALEXANDERCELLS_CCLE			TRUE
ALLPO	COSMIC	ALL-PO_COSMIC	ALL-PO_COSMIC	ALL-PO_COSMIC			TRUE
ALLSIL	CCLE	ALL-SIL_COSMIC, ALLSIL_CCLE	ALLSIL_CCLE, ALL-SIL_COSMIC	ALL-SIL_COSMIC, ALLSIL_CCLE			TRUE
ALLSIL	COSMIC	ALL-SIL_COSMIC, ALLSIL_CCLE	ALL-SIL_COSMIC, ALLSIL_CCLE	ALL-SIL_COSMIC, ALLSIL_CCLE			TRUE
AM38	CCLE	AM-38_COSMIC, AM38_CCLE	AM38_CCLE, AM-38_COSMIC	AM-38_COSMIC, AM38_CCLE			TRUE
AM38	COSMIC	AM-38_COSMIC, AM38_CCLE	AM-38_COSMIC, AM38_CCLE	AM-38_COSMIC, AM38_CCLE			TRUE
AML193	CCLE	AML193_CCLE	AML193_CCLE	AML193_CCLE			TRUE
AMO1	CCLE	AMO-1_COSMIC, AMO1_CCLE	AMO1_CCLE, AMO-1_COSMIC	AMO-1_COSMIC, AMO1_CCLE			TRUE
AMO1	COSMIC	AMO-1_COSMIC, AMO1_CCLE	AMO-1_COSMIC, AMO1_CCLE	AMO-1_COSMIC, AMO1_CCLE			TRUE
AN3CA	CCLE	AN3-CA_COSMIC, AN3CA_CCLE	AN3CA_CCLE, AN3-CA_COSMIC	AN3-CA_COSMIC, AN3CA_CCLE			TRUE
AN3CA	COSMIC	AN3-CA_COSMIC, AN3CA_CCLE	AN3-CA_COSMIC, AN3CA_CCLE	AN3-CA_COSMIC, AN3CA_CCLE			TRUE
ARH77	COSMIC	ARH-77_COSMIC	ARH-77_COSMIC	ARH-77_COSMIC			TRUE
ASH3	COSMIC	ASH-3_COSMIC	ASH-3_COSMIC	ASH-3_COSMIC			TRUE
ASPC1	CCLE	ASPC-1_COSMIC, ASPC1_CCLE	ASPC1_CCLE, ASPC-1_COSMIC	ASPC-1_COSMIC, ASPC1_CCLE			TRUE
ASPC1	COSMIC	ASPC-1_COSMIC, ASPC1_CCLE	ASPC-1_COSMIC, ASPC1_CCLE	ASPC-1_COSMIC, ASPC1_CCLE			TRUE
ATN1	COSMIC	ATN-1_COSMIC	ATN-1_COSMIC	ATN-1_COSMIC			TRUE
AU565	CCLE	AU565_COSMIC, AU565_CCLE, SKBR3_CCLE	AU565_CCLE, SKBR3_CCLE, AU565_COSMIC	AU565_COSMIC, AU565_CCLE, SKBR3_CCLE			TRUE
AU565	COSMIC	AU565_COSMIC, AU565_CCLE, SKBR3_CCLE	AU565_COSMIC, AU565_CCLE, SKBR3_CCLE	AU565_COSMIC, AU565_CCLE, SKBR3_CCLE			TRUE
BALL1	COSMIC	BALL-1_COSMIC	BALL-1_COSMIC	BALL-1_COSMIC			TRUE
BB30HNC	COSMIC	BB30-HNC_COSMIC	BB30-HNC_COSMIC	BB30-HNC_COSMIC			TRUE
BB49HNC	COSMIC	BB49-HNC_COSMIC	BB49-HNC_COSMIC	BB49-HNC_COSMIC			TRUE
BB65RCC	COSMIC	BB65-RCC_COSMIC	BB65-RCC_COSMIC	BB65-RCC_COSMIC			TRUE
BC1	COSMIC	BC-1_COSMIC	BC-1_COSMIC	BC-1_COSMIC			TRUE
BC3	COSMIC	BC-3_COSMIC	BC-3_COSMIC	BC-3_COSMIC			TRUE
BCP1	CCLE	BCP1_CCLE	BCP1_CCLE	BCP1_CCLE			TRUE
BCPAP	CCLE	BCPAP_COSMIC, BCPAP_CCLE	BCPAP_CCLE, BCPAP_COSMIC	BCPAP_COSMIC, BCPAP_CCLE			TRUE
BCPAP	COSMIC	BCPAP_COSMIC, BCPAP_CCLE	BCPAP_COSMIC, BCPAP_CCLE	BCPAP_COSMIC, BCPAP_CCLE			TRUE
BDCM	CCLE	BDCM_CCLE	BDCM_CCLE	BDCM_CCLE			TRUE
BE13	COSMIC	BE-13_COSMIC, PEER_CCLE	BE-13_COSMIC, PEER_CCLE	BE-13_COSMIC, PEER_CCLE			TRUE
BE2M17	COSMIC	BE2-M17_COSMIC	BE2-M17_COSMIC	BE2-M17_COSMIC			TRUE
BECKER	CCLE	BECKER_COSMIC, BECKER_CCLE	BECKER_CCLE, BECKER_COSMIC	BECKER_COSMIC, BECKER_CCLE			TRUE
BECKER	COSMIC	BECKER_COSMIC, BECKER_CCLE	BECKER_COSMIC, BECKER_CCLE	BECKER_COSMIC, BECKER_CCLE			TRUE
BEN	CCLE	BEN_COSMIC, BEN_CCLE	BEN_CCLE, BEN_COSMIC	BEN_COSMIC, BEN_CCLE			TRUE
BEN	COSMIC	BEN_COSMIC, BEN_CCLE	BEN_COSMIC, BEN_CCLE	BEN_COSMIC, BEN_CCLE			TRUE
BFTC905	CCLE	BFTC-905_COSMIC, BFTC905_CCLE	BFTC905_CCLE, BFTC-905_COSMIC	BFTC-905_COSMIC, BFTC905_CCLE			TRUE
BFTC905	COSMIC	BFTC-905_COSMIC, BFTC905_CCLE	BFTC-905_COSMIC, BFTC905_CCLE	BFTC-905_COSMIC, BFTC905_CCLE			TRUE
BFTC909	CCLE	BFTC-909_COSMIC, BFTC909_CCLE	BFTC909_CCLE, BFTC-909_COSMIC	BFTC-909_COSMIC, BFTC909_CCLE			TRUE
BFTC909	COSMIC	BFTC-909_COSMIC, BFTC909_CCLE	BFTC-909_COSMIC, BFTC909_CCLE	BFTC-909_COSMIC, BFTC909_CCLE			TRUE
BHT101	COSMIC	BHT-101_COSMIC	BHT-101_COSMIC	BHT-101_COSMIC			TRUE
BHY	CCLE	BHY_COSMIC, BHY_CCLE	BHY_CCLE, BHY_COSMIC	BHY_COSMIC, BHY_CCLE			TRUE
BHY	COSMIC	BHY_COSMIC, BHY_CCLE	BHY_COSMIC, BHY_CCLE	BHY_COSMIC, BHY_CCLE			TRUE
BICR10	COSMIC	BICR10_COSMIC	BICR10_COSMIC	BICR10_COSMIC			TRUE
BICR16	CCLE	BICR16_CCLE	BICR16_CCLE	BICR16_CCLE			TRUE
BICR18	CCLE	BICR18_CCLE	BICR18_CCLE, DAUDI_COSMIC, S117_CCLE	BICR18_CCLE		DAUDI_COSMIC, S117_CCLE	TRUE
BICR22	COSMIC	BICR22_COSMIC	BICR22_COSMIC	BICR22_COSMIC			TRUE
BICR31	CCLE	BICR31_COSMIC, BICR31_CCLE	BICR31_CCLE, BICR31_COSMIC	BICR31_COSMIC, BICR31_CCLE			TRUE
BICR31	COSMIC	BICR31_COSMIC, BICR31_CCLE	BICR31_COSMIC, BICR31_CCLE	BICR31_COSMIC, BICR31_CCLE			TRUE
BICR56	CCLE	BICR56_CCLE	BICR56_CCLE	BICR56_CCLE			TRUE
BICR6	CCLE	BICR6_CCLE	BICR6_CCLE	BICR6_CCLE			TRUE
BICR78	COSMIC	BICR78_COSMIC	BICR78_COSMIC	BICR78_COSMIC			TRUE
BL41	CCLE	BL-41_COSMIC, BL41_CCLE	BL41_CCLE, BL-41_COSMIC	BL-41_COSMIC, BL41_CCLE			TRUE
BL41	COSMIC	BL-41_COSMIC, BL41_CCLE	BL-41_COSMIC, BL41_CCLE	BL-41_COSMIC, BL41_CCLE			TRUE
BL70	CCLE	BL-70_COSMIC, BL70_CCLE	BL70_CCLE, BL-70_COSMIC	BL-70_COSMIC, BL70_CCLE			TRUE
BL70	COSMIC	BL-70_COSMIC, BL70_CCLE	BL-70_COSMIC, BL70_CCLE	BL-70_COSMIC, BL70_CCLE			TRUE
BONNA12	COSMIC	BONNA-12_COSMIC	BONNA-12_COSMIC	BONNA-12_COSMIC			TRUE
BPH1	COSMIC	BPH-1_COSMIC	BPH-1_COSMIC	BPH-1_COSMIC			TRUE
BT20	CCLE	BT-20_COSMIC, BT20_CCLE	BT20_CCLE, BT-20_COSMIC	BT-20_COSMIC, BT20_CCLE			TRUE
BT20	COSMIC	BT-20_COSMIC, BT20_CCLE	BT-20_COSMIC, BT20_CCLE	BT-20_COSMIC, BT20_CCLE			TRUE
BT474	CCLE	BT-474_COSMIC, BT474_CCLE	BT474_CCLE, BT-474_COSMIC	BT-474_COSMIC, BT474_CCLE			TRUE
BT474	COSMIC	BT-474_COSMIC, BT474_CCLE	BT-474_COSMIC, BT474_CCLE	BT-474_COSMIC, BT474_CCLE			TRUE
BT483	CCLE	BT-483_COSMIC, BT483_CCLE	BT483_CCLE, BT-483_COSMIC	BT-483_COSMIC, BT483_CCLE			TRUE
BT483	COSMIC	BT-483_COSMIC, BT483_CCLE	BT-483_COSMIC, BT483_CCLE	BT-483_COSMIC, BT483_CCLE			TRUE
BT549	CCLE	BT-549_COSMIC, BT549_CCLE, BT_549_CELLMINER	BT549_CCLE, BT-549_COSMIC, BT_549_CELLMINER	BT-549_COSMIC, BT549_CCLE, BT_549_CELLMINER			TRUE
BT549	CELLMINER	BT-549_COSMIC, BT549_CCLE, BT_549_CELLMINER	BT_549_CELLMINER, BT-549_COSMIC	BT-549_COSMIC, BT_549_CELLMINER	BT549_CCLE		TRUE
BT549	COSMIC	BT-549_COSMIC, BT549_CCLE, BT_549_CELLMINER	BT-549_COSMIC, BT_549_CELLMINER	BT-549_COSMIC, BT_549_CELLMINER	BT549_CCLE		TRUE
BV173	CCLE	BV-173_COSMIC, BV173_CCLE	BV173_CCLE, BV-173_COSMIC	BV-173_COSMIC, BV173_CCLE			TRUE
BV173	COSMIC	BV-173_COSMIC, BV173_CCLE	BV-173_COSMIC, BV173_CCLE	BV-173_COSMIC, BV173_CCLE			TRUE
BXPC3	CCLE	BXPC-3_COSMIC, BXPC3_CCLE	BXPC3_CCLE, BXPC-3_COSMIC	BXPC-3_COSMIC, BXPC3_CCLE			TRUE
BXPC3	COSMIC	BXPC-3_COSMIC, BXPC3_CCLE	BXPC-3_COSMIC, BXPC3_CCLE	BXPC-3_COSMIC, BXPC3_CCLE			TRUE
C2BBE1	CCLE	C2BBE1_COSMIC, C2BBE1_CCLE	C2BBE1_CCLE, C2BBE1_COSMIC	C2BBE1_COSMIC, C2BBE1_CCLE			TRUE
C2BBE1	COSMIC	C2BBE1_COSMIC, C2BBE1_CCLE	C2BBE1_COSMIC, C2BBE1_CCLE	C2BBE1_COSMIC, C2BBE1_CCLE			TRUE
C32	CCLE	C32_COSMIC, C32_CCLE	C32_CCLE, C32_COSMIC	C32_COSMIC, C32_CCLE			TRUE
C32	COSMIC	C32_COSMIC, C32_CCLE	C32_COSMIC, C32_CCLE	C32_COSMIC, C32_CCLE			TRUE
C33A	COSMIC	C-33-A_COSMIC	C-33-A_COSMIC, SNU-1040_COSMIC	C-33-A_COSMIC		SNU-1040_COSMIC	TRUE
C3A	CCLE	C3A_COSMIC, C3A_CCLE, HEPG2_CCLE	C3A_CCLE, HEPG2_CCLE, C3A_COSMIC	C3A_COSMIC, C3A_CCLE, HEPG2_CCLE			TRUE
C3A	COSMIC	C3A_COSMIC, C3A_CCLE, HEPG2_CCLE	C3A_COSMIC, C3A_CCLE, HEPG2_CCLE	C3A_COSMIC, C3A_CCLE, HEPG2_CCLE			TRUE
C4I	COSMIC	C-4-I_COSMIC	C-4-I_COSMIC	C-4-I_COSMIC			TRUE
CA46	CCLE	CA46_COSMIC, CA46_CCLE	CA46_CCLE, CA46_COSMIC	CA46_COSMIC, CA46_CCLE			TRUE
CA46	COSMIC	CA46_COSMIC, CA46_CCLE	CA46_COSMIC, CA46_CCLE	CA46_COSMIC, CA46_CCLE			TRUE
CA922	COSMIC	CA9-22_COSMIC	CA9-22_COSMIC	CA9-22_COSMIC			TRUE
CADOES1	CCLE	CADO-ES1_COSMIC, CADOES1_CCLE	CADOES1_CCLE, CADO-ES1_COSMIC	CADO-ES1_COSMIC, CADOES1_CCLE			TRUE
CADOES1	COSMIC	CADO-ES1_COSMIC, CADOES1_CCLE	CADO-ES1_COSMIC, CADOES1_CCLE	CADO-ES1_COSMIC, CADOES1_CCLE			TRUE
CAKI1	CCLE	CAKI-1_COSMIC, CAKI1_CCLE, CAKI_1_CELLMINER	CAKI1_CCLE, CAKI-1_COSMIC	CAKI-1_COSMIC, CAKI1_CCLE	CAKI_1_CELLMINER		TRUE
CAKI1	CELLMINER	CAKI-1_COSMIC, CAKI1_CCLE, CAKI_1_CELLMINER	CAKI_1_CELLMINER, CAKI-1_COSMIC	CAKI-1_COSMIC, CAKI_1_CELLMINER	CAKI1_CCLE		TRUE
CAKI1	COSMIC	CAKI-1_COSMIC, CAKI1_CCLE, CAKI_1_CELLMINER	CAKI-1_COSMIC, CAKI_1_CELLMINER	CAKI-1_COSMIC, CAKI_1_CELLMINER	CAKI1_CCLE		TRUE
CAKI2	CCLE	CAKI2_CCLE	CAKI2_CCLE	CAKI2_CCLE			TRUE
CAL120	CCLE	CAL-120_COSMIC, CAL120_CCLE	CAL120_CCLE, CAL-120_COSMIC	CAL-120_COSMIC, CAL120_CCLE			TRUE
CAL120	COSMIC	CAL-120_COSMIC, CAL120_CCLE	CAL-120_COSMIC, CAL120_CCLE	CAL-120_COSMIC, CAL120_CCLE			TRUE
CAL12T	CCLE	CAL-12T_COSMIC, CAL12T_CCLE	CAL12T_CCLE, CAL-12T_COSMIC	CAL-12T_COSMIC, CAL12T_CCLE			TRUE
CAL12T	COSMIC	CAL-12T_COSMIC, CAL12T_CCLE	CAL-12T_COSMIC, CAL12T_CCLE	CAL-12T_COSMIC, CAL12T_CCLE			TRUE
CAL148	CCLE	CAL-148_COSMIC, CAL148_CCLE	CAL148_CCLE, CAL-148_COSMIC	CAL-148_COSMIC, CAL148_CCLE			TRUE
CAL148	COSMIC	CAL-148_COSMIC, CAL148_CCLE	CAL-148_COSMIC, CAL148_CCLE	CAL-148_COSMIC, CAL148_CCLE			TRUE
CAL27	CCLE	CAL-27_COSMIC, CAL27_CCLE	CAL27_CCLE, CAL-27_COSMIC	CAL-27_COSMIC, CAL27_CCLE			TRUE
CAL27	COSMIC	CAL-27_COSMIC, CAL27_CCLE	CAL-27_COSMIC, CAL27_CCLE	CAL-27_COSMIC, CAL27_CCLE			TRUE
CAL29	CCLE	CAL-29_COSMIC, CAL29_CCLE	CAL29_CCLE, CAL-29_COSMIC	CAL-29_COSMIC, CAL29_CCLE			TRUE
CAL29	COSMIC	CAL-29_COSMIC, CAL29_CCLE	CAL-29_COSMIC, CAL29_CCLE	CAL-29_COSMIC, CAL29_CCLE			TRUE
CAL33	CCLE	CAL-33_COSMIC, CAL33_CCLE	CAL33_CCLE, CAL-33_COSMIC	CAL-33_COSMIC, CAL33_CCLE			TRUE
CAL33	COSMIC	CAL-33_COSMIC, CAL33_CCLE	CAL-33_COSMIC, CAL33_CCLE	CAL-33_COSMIC, CAL33_CCLE			TRUE
CAL39	COSMIC	CAL-39_COSMIC	CAL-39_COSMIC	CAL-39_COSMIC			TRUE
CAL51	CCLE	CAL-51_COSMIC, CAL51_CCLE	CAL51_CCLE, CAL-51_COSMIC	CAL-51_COSMIC, CAL51_CCLE			TRUE
CAL51	COSMIC	CAL-51_COSMIC, CAL51_CCLE	CAL-51_COSMIC, CAL51_CCLE	CAL-51_COSMIC, CAL51_CCLE			TRUE
CAL54	CCLE	CAL-54_COSMIC, CAL54_CCLE	CAL54_CCLE, CAL-54_COSMIC	CAL-54_COSMIC, CAL54_CCLE			TRUE
CAL54	COSMIC	CAL-54_COSMIC, CAL54_CCLE	CAL-54_COSMIC, CAL54_CCLE	CAL-54_COSMIC, CAL54_CCLE			TRUE
CAL62	CCLE	CAL-62_COSMIC, CAL62_CCLE	CAL62_CCLE, CAL-62_COSMIC	CAL-62_COSMIC, CAL62_CCLE			TRUE
CAL62	COSMIC	CAL-62_COSMIC, CAL62_CCLE	CAL-62_COSMIC, CAL62_CCLE	CAL-62_COSMIC, CAL62_CCLE			TRUE
CAL72	COSMIC	CAL-72_COSMIC	CAL-72_COSMIC	CAL-72_COSMIC			TRUE
CAL78	CCLE	CAL-78_COSMIC, CAL78_CCLE	CAL78_CCLE, CAL-78_COSMIC	CAL-78_COSMIC, CAL78_CCLE			TRUE
CAL78	COSMIC	CAL-78_COSMIC, CAL78_CCLE	CAL-78_COSMIC, CAL78_CCLE	CAL-78_COSMIC, CAL78_CCLE			TRUE
CAL851	CCLE	CAL-85-1_COSMIC, CAL851_CCLE	CAL851_CCLE, CAL-85-1_COSMIC	CAL-85-1_COSMIC, CAL851_CCLE			TRUE
CAL851	COSMIC	CAL-85-1_COSMIC, CAL851_CCLE	CAL-85-1_COSMIC, CAL851_CCLE	CAL-85-1_COSMIC, CAL851_CCLE			TRUE
CALU1	CCLE	CALU1_CCLE	CALU1_CCLE	CALU1_CCLE			TRUE
CALU3	CCLE	CALU-3_COSMIC, CALU3_CCLE	CALU3_CCLE, CALU-3_COSMIC	CALU-3_COSMIC, CALU3_CCLE			TRUE
CALU3	COSMIC	CALU-3_COSMIC, CALU3_CCLE	CALU-3_COSMIC, CALU3_CCLE	CALU-3_COSMIC, CALU3_CCLE			TRUE
CALU6	CCLE	CALU-6_COSMIC, CALU6_CCLE	CALU6_CCLE, CALU-6_COSMIC	CALU-6_COSMIC, CALU6_CCLE			TRUE
CALU6	COSMIC	CALU-6_COSMIC, CALU6_CCLE	CALU-6_COSMIC, CALU6_CCLE	CALU-6_COSMIC, CALU6_CCLE			TRUE
CAMA1	CCLE	CAMA-1_COSMIC, CAMA1_CCLE	CAMA1_CCLE, CAMA-1_COSMIC	CAMA-1_COSMIC, CAMA1_CCLE			TRUE
CAMA1	COSMIC	CAMA-1_COSMIC, CAMA1_CCLE	CAMA-1_COSMIC, CAMA1_CCLE	CAMA-1_COSMIC, CAMA1_CCLE			TRUE
CAOV3	CCLE	CAOV-3_COSMIC, CAOV3_CCLE	CAOV3_CCLE, CAOV-3_COSMIC	CAOV-3_COSMIC, CAOV3_CCLE			TRUE
CAOV3	COSMIC	CAOV-3_COSMIC, CAOV3_CCLE	CAOV-3_COSMIC, CAOV3_CCLE	CAOV-3_COSMIC, CAOV3_CCLE			TRUE
CAOV4	CCLE	CAOV-4_COSMIC, CAOV4_CCLE	CAOV4_CCLE, CAOV-4_COSMIC	CAOV-4_COSMIC, CAOV4_CCLE			TRUE
CAOV4	COSMIC	CAOV-4_COSMIC, CAOV4_CCLE	CAOV-4_COSMIC, CAOV4_CCLE	CAOV-4_COSMIC, CAOV4_CCLE			TRUE
CAPAN1	CCLE	CAPAN-1_COSMIC, CAPAN1_CCLE	CAPAN1_CCLE, CAPAN-1_COSMIC	CAPAN-1_COSMIC, CAPAN1_CCLE			TRUE
CAPAN1	COSMIC	CAPAN-1_COSMIC, CAPAN1_CCLE	CAPAN-1_COSMIC, CAPAN1_CCLE	CAPAN-1_COSMIC, CAPAN1_CCLE			TRUE
CAPAN2	CCLE	CAPAN-2_COSMIC, CAPAN2_CCLE	CAPAN2_CCLE, CAPAN-2_COSMIC	CAPAN-2_COSMIC, CAPAN2_CCLE			TRUE
CAPAN2	COSMIC	CAPAN-2_COSMIC, CAPAN2_CCLE	CAPAN-2_COSMIC, CAPAN2_CCLE	CAPAN-2_COSMIC, CAPAN2_CCLE			TRUE
CAR1	COSMIC	CAR-1_COSMIC	CAR-1_COSMIC	CAR-1_COSMIC			TRUE
CAS1	CCLE	CAS-1_COSMIC, CAS1_CCLE	CAS1_CCLE, CAS-1_COSMIC	CAS-1_COSMIC, CAS1_CCLE			TRUE
CAS1	COSMIC	CAS-1_COSMIC, CAS1_CCLE	CAS-1_COSMIC, CAS1_CCLE	CAS-1_COSMIC, CAS1_CCLE			TRUE
CASKI	COSMIC	CA-SKI_COSMIC	CA-SKI_COSMIC	CA-SKI_COSMIC			TRUE
CCFSTTG1	CCLE	CCF-STTG1_COSMIC, CCFSTTG1_CCLE	CCFSTTG1_CCLE, CCF-STTG1_COSMIC	CCF-STTG1_COSMIC, CCFSTTG1_CCLE			TRUE
CCFSTTG1	COSMIC	CCF-STTG1_COSMIC, CCFSTTG1_CCLE	CCF-STTG1_COSMIC, CCFSTTG1_CCLE	CCF-STTG1_COSMIC, CCFSTTG1_CCLE			TRUE
CCK81	CCLE	CCK-81_COSMIC, CCK81_CCLE	CCK81_CCLE, CCK-81_COSMIC	CCK-81_COSMIC, CCK81_CCLE			TRUE
CCK81	COSMIC	CCK-81_COSMIC, CCK81_CCLE	CCK-81_COSMIC, CCK81_CCLE	CCK-81_COSMIC, CCK81_CCLE			TRUE
CCRFCEM	CELLMINER	CCRF-CEM_COSMIC, CCRF_CEM_CELLMINER	CCRF_CEM_CELLMINER, CCRF-CEM_COSMIC	CCRF-CEM_COSMIC, CCRF_CEM_CELLMINER			TRUE
CCRFCEM	COSMIC	CCRF-CEM_COSMIC, CCRF_CEM_CELLMINER	CCRF-CEM_COSMIC, CCRF_CEM_CELLMINER	CCRF-CEM_COSMIC, CCRF_CEM_CELLMINER			TRUE
CESS	COSMIC	CESS_COSMIC	CESS_COSMIC	CESS_COSMIC			TRUE
CFPAC1	CCLE	CFPAC-1_COSMIC, CFPAC1_CCLE	CFPAC1_CCLE, CFPAC-1_COSMIC	CFPAC-1_COSMIC, CFPAC1_CCLE			TRUE
CFPAC1	COSMIC	CFPAC-1_COSMIC, CFPAC1_CCLE	CFPAC-1_COSMIC, CFPAC1_CCLE	CFPAC-1_COSMIC, CFPAC1_CCLE			TRUE
CGTHW1	CCLE	CGTH-W-1_COSMIC, CGTHW1_CCLE, SW579_CCLE	CGTHW1_CCLE, SW579_CCLE, CGTH-W-1_COSMIC	CGTH-W-1_COSMIC, CGTHW1_CCLE, SW579_CCLE			TRUE
CGTHW1	COSMIC	CGTH-W-1_COSMIC, CGTHW1_CCLE, SW579_CCLE	CGTH-W-1_COSMIC, CGTHW1_CCLE, SW579_CCLE	CGTH-W-1_COSMIC, CGTHW1_CCLE, SW579_CCLE			TRUE
CHAGOK1	CCLE	CHAGO-K-1_COSMIC, CHAGOK1_CCLE	CHAGOK1_CCLE, CHAGO-K-1_COSMIC	CHAGO-K-1_COSMIC, CHAGOK1_CCLE			TRUE
CHAGOK1	COSMIC	CHAGO-K-1_COSMIC, CHAGOK1_CCLE	CHAGO-K-1_COSMIC, CHAGOK1_CCLE	CHAGO-K-1_COSMIC, CHAGOK1_CCLE			TRUE
CHL1	CCLE	CHL-1_COSMIC, CHL1_CCLE, HMCB_CCLE	CHL1_CCLE, CHL-1_COSMIC	CHL-1_COSMIC, CHL1_CCLE	HMCB_CCLE		TRUE
CHL1	COSMIC	CHL-1_COSMIC, CHL1_CCLE, HMCB_CCLE	CHL-1_COSMIC, CHL1_CCLE	CHL-1_COSMIC, CHL1_CCLE	HMCB_CCLE		TRUE
CHP126	COSMIC	CHP-126_COSMIC	CHP-126_COSMIC	CHP-126_COSMIC			TRUE
CHP134	COSMIC	CHP-134_COSMIC	CHP-134_COSMIC	CHP-134_COSMIC			TRUE
CHP212	CCLE	CHP-212_COSMIC, CHP212_CCLE	CHP212_CCLE, CHP-212_COSMIC	CHP-212_COSMIC, CHP212_CCLE			TRUE
CHP212	COSMIC	CHP-212_COSMIC, CHP212_CCLE	CHP-212_COSMIC	CHP-212_COSMIC	CHP212_CCLE		TRUE
CHSA0011	COSMIC	CHSA0011_COSMIC	CHSA0011_COSMIC	CHSA0011_COSMIC			TRUE
CHSA0108	COSMIC	CHSA0108_COSMIC	CHSA0108_COSMIC	CHSA0108_COSMIC			TRUE
CHSA8926	COSMIC	CHSA8926_COSMIC	CHSA8926_COSMIC	CHSA8926_COSMIC			TRUE
CI1	CCLE	CI1_CCLE	CI1_CCLE	CI1_CCLE			TRUE
CJM	CCLE	CJM_CCLE	CJM_CCLE	CJM_CCLE			TRUE
CL11	CCLE	CL-11_COSMIC, CL11_CCLE	CL11_CCLE, CL-11_COSMIC	CL-11_COSMIC, CL11_CCLE			TRUE
CL11	COSMIC	CL-11_COSMIC, CL11_CCLE	CL-11_COSMIC, CL11_CCLE	CL-11_COSMIC, CL11_CCLE			TRUE
CL14	CCLE	CL14_CCLE	CL14_CCLE	CL14_CCLE			TRUE
CL34	CCLE	CL-34_COSMIC, CL34_CCLE	CL34_CCLE, CL-34_COSMIC	CL-34_COSMIC, CL34_CCLE			TRUE
CL34	COSMIC	CL-34_COSMIC, CL34_CCLE	CL-34_COSMIC, CL34_CCLE	CL-34_COSMIC, CL34_CCLE			TRUE
CL40	CCLE	CL-40_COSMIC, CL40_CCLE	CL40_CCLE, CL-40_COSMIC	CL-40_COSMIC, CL40_CCLE			TRUE
CL40	COSMIC	CL-40_COSMIC, CL40_CCLE	CL-40_COSMIC, CL40_CCLE	CL-40_COSMIC, CL40_CCLE			TRUE
CMK115	CCLE	CMK115_CCLE, CMK_COSMIC, CMK_CCLE	CMK115_CCLE, CMK_CCLE, CMK_COSMIC	CMK115_CCLE, CMK_COSMIC, CMK_CCLE			TRUE
CMK	CCLE	CMK_COSMIC, CMK_CCLE, CMK115_CCLE	CMK_CCLE, CMK115_CCLE, CMK_COSMIC	CMK_COSMIC, CMK_CCLE, CMK115_CCLE			TRUE
CMK	COSMIC	CMK_COSMIC, CMK_CCLE, CMK115_CCLE	CMK_COSMIC, HEL_COSMIC	CMK_COSMIC	CMK_CCLE, CMK115_CCLE	HEL_COSMIC	TRUE
CMLT1	CCLE	CML-T1_COSMIC, CMLT1_CCLE	CMLT1_CCLE, CML-T1_COSMIC	CML-T1_COSMIC, CMLT1_CCLE			TRUE
CMLT1	COSMIC	CML-T1_COSMIC, CMLT1_CCLE	CML-T1_COSMIC, CMLT1_CCLE	CML-T1_COSMIC, CMLT1_CCLE			TRUE
COLO201	CCLE	COLO201_CCLE, COLO-205_COSMIC, COLO205_CCLE, COLO205_CELLMINER	COLO201_CCLE, COLO205_CCLE, COLO205_CELLMINER, COLO-205_COSMIC	COLO201_CCLE, COLO-205_COSMIC, COLO205_CCLE, COLO205_CELLMINER			TRUE
COLO205	CCLE	COLO-205_COSMIC, COLO205_CCLE, COLO205_CELLMINER, COLO201_CCLE	COLO205_CCLE, COLO201_CCLE, COLO-205_COSMIC, COLO205_CELLMINER	COLO-205_COSMIC, COLO205_CCLE, COLO205_CELLMINER, COLO201_CCLE			TRUE
COLO205	CELLMINER	COLO-205_COSMIC, COLO205_CCLE, COLO205_CELLMINER, COLO201_CCLE	COLO205_CELLMINER, COLO-205_COSMIC	COLO-205_COSMIC, COLO205_CELLMINER	COLO205_CCLE, COLO201_CCLE		TRUE
COLO205	COSMIC	COLO-205_COSMIC, COLO205_CCLE, COLO205_CELLMINER, COLO201_CCLE	COLO-205_COSMIC, COLO205_CELLMINER	COLO-205_COSMIC, COLO205_CELLMINER	COLO205_CCLE, COLO201_CCLE		TRUE
COLO320	CCLE	COLO320_CCLE, COLO-320-HSR_COSMIC	COLO320_CCLE, COLO-320-HSR_COSMIC	COLO320_CCLE, COLO-320-HSR_COSMIC			TRUE
COLO320HSR	COSMIC	COLO-320-HSR_COSMIC, COLO320_CCLE	COLO-320-HSR_COSMIC, COLO320_CCLE	COLO-320-HSR_COSMIC, COLO320_CCLE			TRUE
COLO668	CCLE	COLO-668_COSMIC, COLO668_CCLE	COLO668_CCLE, COLO-668_COSMIC	COLO-668_COSMIC, COLO668_CCLE			TRUE
COLO668	COSMIC	COLO-668_COSMIC, COLO668_CCLE	COLO-668_COSMIC, COLO668_CCLE	COLO-668_COSMIC, COLO668_CCLE			TRUE
COLO678	COSMIC	COLO-678_COSMIC	COLO-678_COSMIC	COLO-678_COSMIC			TRUE
COLO679	CCLE	COLO-679_COSMIC, COLO679_CCLE	COLO679_CCLE, COLO-679_COSMIC	COLO-679_COSMIC, COLO679_CCLE			TRUE
COLO679	COSMIC	COLO-679_COSMIC, COLO679_CCLE	COLO-679_COSMIC, COLO679_CCLE	COLO-679_COSMIC, COLO679_CCLE			TRUE
COLO680N	CCLE	COLO-680N_COSMIC, COLO680N_CCLE	COLO680N_CCLE, COLO-680N_COSMIC	COLO-680N_COSMIC, COLO680N_CCLE			TRUE
COLO680N	COSMIC	COLO-680N_COSMIC, COLO680N_CCLE	COLO-680N_COSMIC, COLO680N_CCLE	COLO-680N_COSMIC, COLO680N_CCLE			TRUE
COLO684	CCLE	COLO-684_COSMIC, COLO684_CCLE, COLO704_CCLE	COLO684_CCLE, COLO704_CCLE, COLO-684_COSMIC	COLO-684_COSMIC, COLO684_CCLE, COLO704_CCLE			TRUE
COLO684	COSMIC	COLO-684_COSMIC, COLO684_CCLE, COLO704_CCLE	COLO-684_COSMIC, COLO684_CCLE, COLO704_CCLE	COLO-684_COSMIC, COLO684_CCLE, COLO704_CCLE			TRUE
COLO704	CCLE	COLO704_CCLE, COLO-684_COSMIC, COLO684_CCLE	COLO704_CCLE, COLO684_CCLE, COLO-684_COSMIC	COLO704_CCLE, COLO-684_COSMIC, COLO684_CCLE			TRUE
COLO741	CCLE	COLO-741_COSMIC, COLO741_CCLE	COLO741_CCLE, COLO-741_COSMIC	COLO-741_COSMIC, COLO741_CCLE			TRUE
COLO741	COSMIC	COLO-741_COSMIC, COLO741_CCLE	COLO-741_COSMIC, COLO741_CCLE	COLO-741_COSMIC, COLO741_CCLE			TRUE
COLO775	CCLE	COLO775_CCLE, RPMI-8226_COSMIC, RPMI8226_CCLE, RPMI_8226_CELLMINER	COLO775_CCLE, RPMI8226_CCLE, RPMI-8226_COSMIC, RPMI_8226_CELLMINER	COLO775_CCLE, RPMI-8226_COSMIC, RPMI8226_CCLE, RPMI_8226_CELLMINER			TRUE
COLO783	CCLE	COLO-783_COSMIC, COLO783_CCLE	COLO783_CCLE, COLO-783_COSMIC	COLO-783_COSMIC, COLO783_CCLE			TRUE
COLO783	COSMIC	COLO-783_COSMIC, COLO783_CCLE	COLO-783_COSMIC, COLO783_CCLE	COLO-783_COSMIC, COLO783_CCLE			TRUE
COLO792	CCLE	COLO-792_COSMIC, COLO792_CCLE	COLO792_CCLE, COLO-792_COSMIC	COLO-792_COSMIC, COLO792_CCLE			TRUE
COLO792	COSMIC	COLO-792_COSMIC, COLO792_CCLE	COLO-792_COSMIC, COLO792_CCLE	COLO-792_COSMIC, COLO792_CCLE			TRUE
COLO800	COSMIC	COLO-800_COSMIC, COLO818_CCLE	COLO-800_COSMIC, COLO818_CCLE	COLO-800_COSMIC, COLO818_CCLE			TRUE
COLO818	CCLE	COLO818_CCLE, COLO-800_COSMIC	COLO818_CCLE, COLO-800_COSMIC	COLO818_CCLE, COLO-800_COSMIC			TRUE
COLO824	COSMIC	COLO-824_COSMIC	COLO-824_COSMIC	COLO-824_COSMIC			TRUE
COLO829	CCLE	COLO-829_COSMIC, COLO829_CCLE	COLO829_CCLE, COLO-829_COSMIC	COLO-829_COSMIC, COLO829_CCLE			TRUE
COLO829	COSMIC	COLO-829_COSMIC, COLO829_CCLE	COLO-829_COSMIC, COLO829_CCLE	COLO-829_COSMIC, COLO829_CCLE			TRUE
CORL105	COSMIC	COR-L105_COSMIC	COR-L105_COSMIC	COR-L105_COSMIC			TRUE
CORL23	CCLE	COR-L23_COSMIC, CORL23_CCLE	CORL23_CCLE, COR-L23_COSMIC	COR-L23_COSMIC, CORL23_CCLE			TRUE
CORL23	COSMIC	COR-L23_COSMIC, CORL23_CCLE	COR-L23_COSMIC, CORL23_CCLE	COR-L23_COSMIC, CORL23_CCLE			TRUE
CORL24	CCLE	CORL24_CCLE	CORL24_CCLE	CORL24_CCLE			TRUE
CORL279	CCLE	COR-L279_COSMIC, CORL279_CCLE	CORL279_CCLE, COR-L279_COSMIC	COR-L279_COSMIC, CORL279_CCLE			TRUE
CORL279	COSMIC	COR-L279_COSMIC, CORL279_CCLE	COR-L279_COSMIC, CORL279_CCLE	COR-L279_COSMIC, CORL279_CCLE			TRUE
CORL303	COSMIC	COR-L303_COSMIC	COR-L303_COSMIC	COR-L303_COSMIC			TRUE
CORL311	COSMIC	COR-L311_COSMIC	COR-L311_COSMIC	COR-L311_COSMIC			TRUE
CORL321	COSMIC	COR-L321_COSMIC	COR-L321_COSMIC	COR-L321_COSMIC			TRUE
CORL32	COSMIC	COR-L32_COSMIC	COR-L32_COSMIC	COR-L32_COSMIC			TRUE
CORL47	CCLE	CORL47_CCLE	CORL47_CCLE	CORL47_CCLE			TRUE
CORL51	CCLE	CORL51_CCLE	CORL51_CCLE	CORL51_CCLE			TRUE
CORL88	CCLE	COR-L88_COSMIC, CORL88_CCLE	CORL88_CCLE, COR-L88_COSMIC	COR-L88_COSMIC, CORL88_CCLE			TRUE
CORL88	COSMIC	COR-L88_COSMIC, CORL88_CCLE	COR-L88_COSMIC, CORL88_CCLE	COR-L88_COSMIC, CORL88_CCLE			TRUE
CORL95	CCLE	COR-L95_COSMIC, CORL95_CCLE	CORL95_CCLE, COR-L95_COSMIC	COR-L95_COSMIC, CORL95_CCLE			TRUE
CORL95	COSMIC	COR-L95_COSMIC, CORL95_CCLE	COR-L95_COSMIC, CORL95_CCLE	COR-L95_COSMIC, CORL95_CCLE			TRUE
COV318	CCLE	COV318_CCLE	COV318_CCLE	COV318_CCLE			TRUE
COV362	CCLE	COV362_CCLE	COV362_CCLE	COV362_CCLE			TRUE
COV434	CCLE	COV434_CCLE	COV434_CCLE	COV434_CCLE			TRUE
COV504	CCLE	COV504_CCLE	COV504_CCLE	COV504_CCLE			TRUE
COV644	CCLE	COV644_CCLE	COV644_CCLE	COV644_CCLE			TRUE
CP50MELB	COSMIC	CP50-MEL-B_COSMIC	CP50-MEL-B_COSMIC	CP50-MEL-B_COSMIC			TRUE
CP66MEL	COSMIC	CP66-MEL_COSMIC	CP66-MEL_COSMIC	CP66-MEL_COSMIC			TRUE
CP67MEL	COSMIC	CP67-MEL_COSMIC	CP67-MEL_COSMIC	CP67-MEL_COSMIC			TRUE
CPCN	CCLE	CPC-N_COSMIC, CPCN_CCLE	CPCN_CCLE, CPC-N_COSMIC	CPC-N_COSMIC, CPCN_CCLE			TRUE
CPCN	COSMIC	CPC-N_COSMIC, CPCN_CCLE	CPC-N_COSMIC, CPCN_CCLE	CPC-N_COSMIC, CPCN_CCLE			TRUE
CROAP2	COSMIC	CRO-AP2_COSMIC	CRO-AP2_COSMIC	CRO-AP2_COSMIC			TRUE
CROAP3	COSMIC	CRO-AP3_COSMIC	CRO-AP3_COSMIC	CRO-AP3_COSMIC			TRUE
CS1	COSMIC	CS1_COSMIC	CS1_COSMIC	CS1_COSMIC			TRUE
CTB1	COSMIC	CTB-1_COSMIC	CTB-1_COSMIC	CTB-1_COSMIC			TRUE
CTV1	COSMIC	CTV-1_COSMIC	CTV-1_COSMIC, SNU-1040_COSMIC, JURKAT_COSMIC	CTV-1_COSMIC		SNU-1040_COSMIC, JURKAT_COSMIC	TRUE
CW2	CCLE	CW-2_COSMIC, CW2_CCLE	CW2_CCLE, CW-2_COSMIC	CW-2_COSMIC, CW2_CCLE			TRUE
CW2	COSMIC	CW-2_COSMIC, CW2_CCLE	CW-2_COSMIC, CW2_CCLE	CW-2_COSMIC, CW2_CCLE			TRUE
D245MG	COSMIC	D-245MG_COSMIC	D-245MG_COSMIC	D-245MG_COSMIC			TRUE
D247MG	COSMIC	D-247MG_COSMIC	D-247MG_COSMIC	D-247MG_COSMIC			TRUE
D263MG	COSMIC	D-263MG_COSMIC	D-263MG_COSMIC	D-263MG_COSMIC			TRUE
D283MED	COSMIC	D-283MED_COSMIC	D-283MED_COSMIC	D-283MED_COSMIC			TRUE
D336MG	COSMIC	D-336MG_COSMIC	D-336MG_COSMIC	D-336MG_COSMIC			TRUE
D341MED	CCLE	D341MED_CCLE	D341MED_CCLE	D341MED_CCLE			TRUE
D392MG	COSMIC	D-392MG_COSMIC	D-392MG_COSMIC	D-392MG_COSMIC			TRUE
D423MG	COSMIC	D-423MG_COSMIC	D-423MG_COSMIC	D-423MG_COSMIC			TRUE
D502MG	COSMIC	D-502MG_COSMIC	D-502MG_COSMIC	D-502MG_COSMIC			TRUE
D542MG	COSMIC	D-542MG_COSMIC	D-542MG_COSMIC	D-542MG_COSMIC			TRUE
D566MG	COSMIC	D-566MG_COSMIC	D-566MG_COSMIC	D-566MG_COSMIC			TRUE
DANG	CCLE	DAN-G_COSMIC, DANG_CCLE	DANG_CCLE, DAN-G_COSMIC	DAN-G_COSMIC, DANG_CCLE			TRUE
DANG	COSMIC	DAN-G_COSMIC, DANG_CCLE	DAN-G_COSMIC, DANG_CCLE	DAN-G_COSMIC, DANG_CCLE			TRUE
DAOY	CCLE	DAOY_COSMIC, DAOY_CCLE	DAOY_CCLE, DAOY_COSMIC	DAOY_COSMIC, DAOY_CCLE			TRUE
DAOY	COSMIC	DAOY_COSMIC, DAOY_CCLE	DAOY_COSMIC, DAOY_CCLE	DAOY_COSMIC, DAOY_CCLE			TRUE
DAUDI	CCLE	DAUDI_COSMIC, DAUDI_CCLE	DAUDI_CCLE, DAUDI_COSMIC	DAUDI_COSMIC, DAUDI_CCLE			TRUE
DAUDI	COSMIC	DAUDI_COSMIC, DAUDI_CCLE	DAUDI_COSMIC, OCI-AML5_COSMIC, DND-41_COSMIC, BICR18_CCLE	DAUDI_COSMIC	DAUDI_CCLE	OCI-AML5_COSMIC, DND-41_COSMIC, BICR18_CCLE	TRUE
DB	CCLE	DB_COSMIC, DB_CCLE	DB_CCLE, DB_COSMIC	DB_COSMIC, DB_CCLE			TRUE
DB	COSMIC	DB_COSMIC, DB_CCLE	DB_COSMIC, DB_CCLE	DB_COSMIC, DB_CCLE			TRUE
DBTRG05MG	CCLE	DBTRG-05MG_COSMIC, DBTRG05MG_CCLE	DBTRG05MG_CCLE, DBTRG-05MG_COSMIC	DBTRG-05MG_COSMIC, DBTRG05MG_CCLE			TRUE
DBTRG05MG	COSMIC	DBTRG-05MG_COSMIC, DBTRG05MG_CCLE	DBTRG-05MG_COSMIC, DBTRG05MG_CCLE	DBTRG-05MG_COSMIC, DBTRG05MG_CCLE			TRUE
DEL	CCLE	DEL_COSMIC, DEL_CCLE	DEL_CCLE, DEL_COSMIC	DEL_COSMIC, DEL_CCLE			TRUE
DEL	COSMIC	DEL_COSMIC, DEL_CCLE	DEL_COSMIC, DEL_CCLE	DEL_COSMIC, DEL_CCLE			TRUE
DETROIT562	CCLE	DETROIT562_COSMIC, DETROIT562_CCLE	DETROIT562_CCLE, DETROIT562_COSMIC	DETROIT562_COSMIC, DETROIT562_CCLE			TRUE
DETROIT562	COSMIC	DETROIT562_COSMIC, DETROIT562_CCLE	DETROIT562_COSMIC, DETROIT562_CCLE	DETROIT562_COSMIC, DETROIT562_CCLE			TRUE
DG75	COSMIC	DG-75_COSMIC	DG-75_COSMIC	DG-75_COSMIC			TRUE
DIFI	COSMIC	DIFI_COSMIC	DIFI_COSMIC	DIFI_COSMIC			TRUE
DJM1	COSMIC	DJM-1_COSMIC	DJM-1_COSMIC	DJM-1_COSMIC			TRUE
DKMG	CCLE	DK-MG_COSMIC, DKMG_CCLE	DKMG_CCLE, DK-MG_COSMIC	DK-MG_COSMIC, DKMG_CCLE			TRUE
DKMG	COSMIC	DK-MG_COSMIC, DKMG_CCLE	DK-MG_COSMIC, DKMG_CCLE	DK-MG_COSMIC, DKMG_CCLE			TRUE
DM3	CCLE	DM3_CCLE	DM3_CCLE	DM3_CCLE			TRUE
DMS114	CCLE	DMS-114_COSMIC, DMS114_CCLE	DMS114_CCLE, DMS-114_COSMIC	DMS-114_COSMIC, DMS114_CCLE			TRUE
DMS114	COSMIC	DMS-114_COSMIC, DMS114_CCLE	DMS-114_COSMIC, DMS114_CCLE	DMS-114_COSMIC, DMS114_CCLE			TRUE
DMS153	CCLE	DMS153_CCLE	DMS153_CCLE	DMS153_CCLE			TRUE
DMS273	CCLE	DMS-273_COSMIC, DMS273_CCLE	DMS273_CCLE, DMS-273_COSMIC	DMS-273_COSMIC, DMS273_CCLE			TRUE
DMS273	COSMIC	DMS-273_COSMIC, DMS273_CCLE	DMS-273_COSMIC, DMS273_CCLE	DMS-273_COSMIC, DMS273_CCLE			TRUE
DMS454	CCLE	DMS454_CCLE	DMS454_CCLE	DMS454_CCLE			TRUE
DMS53	CCLE	DMS-53_COSMIC, DMS53_CCLE	DMS53_CCLE, DMS-53_COSMIC	DMS-53_COSMIC, DMS53_CCLE			TRUE
DMS53	COSMIC	DMS-53_COSMIC, DMS53_CCLE	DMS-53_COSMIC, DMS53_CCLE	DMS-53_COSMIC, DMS53_CCLE			TRUE
DMS79	CCLE	DMS-79_COSMIC, DMS79_CCLE	DMS79_CCLE, DMS-79_COSMIC	DMS-79_COSMIC, DMS79_CCLE			TRUE
DMS79	COSMIC	DMS-79_COSMIC, DMS79_CCLE	DMS-79_COSMIC, DMS79_CCLE	DMS-79_COSMIC, DMS79_CCLE			TRUE
DND41	CCLE	DND-41_COSMIC, DND41_CCLE	DND41_CCLE, DND-41_COSMIC	DND-41_COSMIC, DND41_CCLE			TRUE
DND41	COSMIC	DND-41_COSMIC, DND41_CCLE	DND-41_COSMIC, DAUDI_COSMIC, DND41_CCLE, OCI-AML5_COSMIC	DND-41_COSMIC, DND41_CCLE		DAUDI_COSMIC, OCI-AML5_COSMIC	TRUE
DOHH2	CCLE	DOHH-2_COSMIC, DOHH2_CCLE	DOHH2_CCLE, DOHH-2_COSMIC	DOHH-2_COSMIC, DOHH2_CCLE			TRUE
DOHH2	COSMIC	DOHH-2_COSMIC, DOHH2_CCLE	DOHH-2_COSMIC, DOHH2_CCLE	DOHH-2_COSMIC, DOHH2_CCLE			TRUE
DOK	COSMIC	DOK_COSMIC	DOK_COSMIC	DOK_COSMIC			TRUE
DOTC24510	COSMIC	DOTC2-4510_COSMIC	DOTC2-4510_COSMIC	DOTC2-4510_COSMIC			TRUE
DOV13	COSMIC	DOV13_COSMIC	DOV13_COSMIC	DOV13_COSMIC			TRUE
[truncated: 1,644 more rows]

## Sheet: Weight_0.0
Name_query	Source_query	Expected	Found	True_positive	False_negative	False_positive	Identification_successful
[truncated: 1,989 more rows]

[truncated: 1 more sheets: Comparison_Spia]
